# Supplementary material for: Tigerfish designs oligonucleotide-based in situ hybridization probes targeting intervals of highly repetitive DNA at the scale of genomes
Source: Nat Commun. 2024 Feb 3;15:1027. doi: 10.1038/s41467-024-45385-x (PMC10838309; doi:10.1038/s41467-024-45385-x)
Supplement: Supplementary file 5 — Supplementary Data 3 [file 41467_2024_45385_MOESM5_ESM.txt]

chr1:717553-717578	chr1:714368-724784	chr1:717408-721733	CGTGTCTCTGCTCCGTCCCGTGTCTC	42.07	996	998	0.997995991983968	5.8206722034561205	224.26272153748363	45.67650640977581	0.8307896678925819	1
chr1:227745912-227745936	chr1:227700513-228028512	chr1:227700000-228100000	GGCGAGTCCTCGGGACTGGAGTCGT	43.21	1000	1000	1.0	5.384615384615384	124.93102996686513	10.213607024184766	0.9244246220080404	1
chr1:717624-717648	chr1:714368-724784	chr1:717408-721733	CCCCGTGTCTCTGCTCCGTCCCGTG	44.28	845	845	1.0	5.7047539616346965	232.9572840923193	78.72140786141141	0.7474276878924475	1
chr1:717649-717674	chr1:714368-724784	chr1:717408-721733	TCTCTGCTCCGTCCCGTGTCTCTGCC	43.29	911	913	0.9978094194961664	5.748846930675161	222.56436324097592	47.742504227759134	0.8233766508604106	1
chr1:718041-718065	chr1:714368-724784	chr1:717408-721733	CCGTCCCGTGTCTCTGCTCCGTCCC	44.07	951	951	1.0	5.793160967472893	225.71947599256168	68.93398750279167	0.7660506457821469	1
chr1:718066-718093	chr1:714368-724784	chr1:717408-721733	GTGTCTCTGCTCCGTCCCGTGTCTCTGC	43.66	1199	1201	0.9983347210657784	5.991673605328892	227.45359978145729	45.92148760788948	0.8320202179122229	1
chr1:718094-718118	chr1:714368-724784	chr1:717408-721733	CCCGTCCCGTGTCTCTGCTCCGTCC	44.07	859	859	1.0	5.716430358632192	220.88061927814545	58.76766755064435	0.789851501623452	1
chr1:718610-718636	chr1:714368-724784	chr1:717408-721733	CTCTGCTCCGTCCCGTGTCTCTGCTCC	43.52	1090	1092	0.9981684981684982	5.8999333999334	228.1190521168384	57.29664838023764	0.7992519392575441	1
chr1:718930-718954	chr1:714368-724784	chr1:717408-721733	CGTCCCGTGTCTCTGCTCCGTCCCC	44.07	877	877	1.0	5.731442869057548	232.5629141731868	64.81520561355694	0.7820444703193453	1
chr1:719416-719440	chr1:714368-724784	chr1:717408-721733	CTGCCCCGTCCCGTGTCTCTGCTCC	44.4	518	518	1.0	5.432026688907423	197.7869904850785	74.86790581963497	0.7254114749659066	1
chr1:720549-720573	chr1:714368-724784	chr1:717408-721733	CGTGTCTCTGCTCCGTCCCGTGTCC	42.45	803	803	1.0	5.669724770642202	218.85080160528344	45.0767187278	0.8292079633419358	1
chr1:1716971-1716999	chr1:1712220-1726062	chr1:1715996-1718443	CGGTGGCGGAGATCTTCAGAGAGAGGACG	42.85	352	353	0.9971671388101984	5.909720208486687	55.9239103485449	17.35315945672864	0.7631843153275244	1
chr1:1717191-1717216	chr1:1712220-1726062	chr1:1715996-1718443	CGGCGGCGATCTTCAGAGAGAGGACG	42.18	157	157	1.0	5.412073490813649	39.45146220973793	8.437584321894715	0.8238097240812396	1
chr1:1880175-1880199	chr1:1876913-1884935	chr1:1879970-1881891	CCGGGGATCTTGCATTGCTGCGACC	42.19	136	136	1.0	5.434504792332269	28.08069149711121	8.502604182525952	0.7675823343805892	1
chr1:2094691-2094719	chr1:2086730-2285337	chr1:2000000-2300000	CCAGGTGAGCATCTGACAGCCTGGAACAG	42.28	9501	9507	0.999368886083938	5.987563929898314	2512.8889162881405	117.70491820620798	0.9552553812516508	1
chr1:2097378-2097405	chr1:2086730-2285337	chr1:2000000-2300000	CCCAGGTGAGCATCTGACAGCCTGGAAC	42.43	8974	8979	0.9994431451163828	5.932982148939577	2602.9152404440742	112.58544925324344	0.9585397088351346	1
chr1:2103200-2103230	chr1:2086730-2285337	chr1:2000000-2300000	CCCAGGTGAGCATCTGACAGCCTGGAATAGC	43.45	8403	8408	0.9994053282588012	5.8732518759134	2568.00637436579	129.784605242168	0.9518922680729596	1
chr1:2108323-2108353	chr1:2086730-2285337	chr1:2000000-2300000	TCAACAGGTGAGCATCTGACAGCCTGGAACA	42.92	8373	8379	0.999283924095954	5.869516596496456	2408.1385555678658	150.43510493550482	0.9412035278648542	1
chr1:2171783-2171813	chr1:2086730-2285337	chr1:2000000-2300000	AACAGGTGAGCATCTGACAGCCTGGAACAGC	43.66	9590	9596	0.9993747394747812	5.996873697373906	2540.928715813443	140.49544994830134	0.9476041680603003	1
chr1:2194278-2194306	chr1:2086730-2285337	chr1:2000000-2300000	GTGAGCATCTGACAGCCTGGAACAGCACC	42.79	8754	8761	0.9992010044515466	5.908830882528847	2571.591259711761	170.04305480205431	0.9379774852168026	1
chr1:2246154-2246182	chr1:2086730-2285337	chr1:2000000-2300000	GAGGTGAGCATCTGACAGCCTGGAACAGC	42.44	8493	8499	0.9992940345923048	5.8820801833890535	2403.317604412051	135.77425594337413	0.9465264498448008	1
chr1:2255709-2255736	chr1:2086730-2285337	chr1:2000000-2300000	CCCAGGTGAGCATCTGACAGCCTGGAAA	42.07	8368	8372	0.9995222169135212	5.8701866841505055	2555.970939473892	122.24526848507465	0.9543557132834184	1
chr1:4453482-4453531	chr1:4451256-4455919	chr1:4453315-4455432	TGATGTCAATATCCTCCATATGATGTCAATATCCTCTGTATGATGTCAGT	42.2	287	290	0.9896551724137932	5.797388288104467	34.52203679738687	10.994697429804924	0.758447137816916	1
chr1:4453752-4453800	chr1:4451256-4455919	chr1:4453315-4455432	ATCCTCTGTATGATGTCAATATCCTCCATATGATGTCAATATCCTCTGT	42.09	285	290	0.9827586206896552	5.7569883697204665	31.84279724567824	12.166480063289567	0.7235473789338869	1
chr1:4455087-4455135	chr1:4451256-4455919	chr1:4453315-4455432	ATCCTCCATATGATGTCAATATCCTCCATATGATGTCAATATCCTCTGT	42.16	338	342	0.9883040935672516	5.941520467836257	42.358378655370224	16.770675676890992	0.7163716574485989	1
chr1:720391-720415	chr1:714368-724784	chr1:717408-721733	TGCCCCGTCCCGTGTCTCTGCTCCG	45.86	586	586	1.0	5.4887406171809845	199.9526269050029	53.86007265291328	0.7877959899298765	1
chr1:137822064-137822109	chr1:121580221-142616939	chr1:129000000-142300000	AAAACGGAATTATCGAATAGATTCGAAGAGAATCTTCGAACGGACC	42.74	52592	52599	0.999866917622008	5.060982333698215	7089.639372446471	78.00388256738512	0.9891172202923436	1
chr1:227745076-227745100	chr1:227700513-228028512	chr1:227700000-228100000	CCCCACCACGGTCGCTTGTCCCGAC	44.95	1008	1008	1.0	5.3876923076923084	126.96173603290252	19.44142637135717	0.867206240274551	1
chr1:209892900-209892941	chr1:209889233-209913154	chr1:209892403-209896050	AATAGTGTGACAGTGGAATAGTGTGACAGTGGAATAGTGTGA	42.3	1145	1147	0.998256320836966	5.99128160418483	144.62554158980802	54.860830457827205	0.7249895825228251	1
chr1:209892748-209892785	chr1:209889233-209913154	chr1:209892403-209896050	AATAGTGTGACGGGAATAGTGTGACGGGAATAGTGTGA	42.65	611	611	1.0	5.533624454148471	160.21362178572397	33.52059643822096	0.8269763764732919	1
chr1:209892674-209892713	chr1:209889233-209913154	chr1:209892403-209896050	AATAGTGTGACGGGAATAGTGTGACAGTGGAATAGTGTGA	42.46	954	955	0.998952879581152	5.827952170831523	194.08029690975744	23.72059484619481	0.8910904603973158	1
chr1:209892634-209892673	chr1:209889233-209913154	chr1:209892403-209896050	GAAAGTGGAATAGTGTGACAGTGGAATAGTGTGACAGTGG	42.29	826	827	0.9987908101571948	5.715351430698638	122.3166617935984	38.809249120310696	0.7591371313267746	1
chr1:151353085-151353109	chr1:151315766-151358006	chr1:151336855-151356359	AACCGGACCCATGTCGGCCGCGACT	46.14	153	153	1.0	5.420329670329671	42.444478924232136	11.617803965460244	0.7851033411007636	1
chr1:209892434-209892472	chr1:209889233-209913154	chr1:209892403-209896050	GTGACAGTGGAATACTGTGATGGGAATAGTGTGACAGTG	42.26	205	211	0.971563981042654	5.036859206523316	43.754017513512096	15.05377003192264	0.7440174055129665	1
chr1:151351669-151351693	chr1:151315766-151358006	chr1:151336855-151356359	GCCCGGAACCGGACCCATGTCGGCC	47.13	115	116	0.9913793103448276	5.272830617658204	41.46826074800657	9.347307152353691	0.8160542617435271	1
chr1:151346487-151346518	chr1:151315766-151358006	chr1:151336855-151356359	GACGAACCTGAGCTAGATCCGTGTCGTTCACC	42.92	280	280	1.0	5.769230769230767	27.974039517498586	10.37040694423596	0.7295460516144103	1
chr1:151345085-151345117	chr1:151315766-151358006	chr1:151336855-151356359	TGAGCTAGATCCGTGTCGTTCACCCCTAGATGA	42.67	291	291	1.0	5.799450549450549	26.17885200357436	9.751940103444454	0.7285910070003861	1
chr1:209893219-209893261	chr1:209889233-209913154	chr1:209892403-209896050	GAATAGTGTGATGGGAATAGTGTGACAGTGGAATAGTGTGACG	42.87	975	978	0.9969325153374232	5.836190960966593	176.45260922409034	47.22298493448756	0.7888773466227693	1
chr1:151346435-151346459	chr1:151315766-151358006	chr1:151336855-151356359	GCCGTGGCCCGAAGACTGACGGGAG	44.75	79	79	1.0	5.217032967032966	26.803566372222075	11.20630495113477	0.7051738256149117	1
chr1:227745857-227745881	chr1:227700513-228028512	chr1:227700000-228100000	CCCGCCCGTTTGGCGGGAGCCGTGG	49.54	1000	1000	1.0	5.384615384615384	125.74752556208476	1.4417817489064857	0.9886642849199486	1
chr1:209892984-209893020	chr1:209889233-209913154	chr1:209892403-209896050	GTGAGAGTGGAATAGTGTGACGGGAATAGTGTGACAG	42.06	446	447	0.9977628635346756	5.378333968328401	117.82003886607262	32.04351283267396	0.7861820805028874	1
chr1:209893262-209893301	chr1:209889233-209913154	chr1:209892403-209896050	GGAATAGTGTGACAGTGGAATAGTGTGACGGGAATAGTGT	42.76	921	922	0.9989154013015183	5.798943818734666	187.6565661004683	24.24150088965629	0.8855982915087844	1
chr1:209893418-209893451	chr1:209889233-209913154	chr1:209892403-209896050	GTGACAGCGGAATAGTGTGACAGCGGAATAGTGT	42.8	89	89	1.0	5.077729257641922	40.55860959621812	10.768392996076566	0.7902002366743868	1
chr1:209893489-209893531	chr1:209889233-209913154	chr1:209892403-209896050	GAATAGTGTGACAGTGGAATAGTGTGATGGGAATAGTGTGACA	42.54	877	882	0.9943310657596371	5.737594193427008	171.42536202994813	66.46538419332842	0.7206054239245349	1
chr1:209893922-209893953	chr1:209889233-209913154	chr1:209892403-209896050	AGTGGAATAGTGTGACGGGAACAGTGTGACGG	42.83	155	155	1.0	5.135371179039302	88.87053639820314	18.370001609667803	0.8287028212379955	1
chr1:209894265-209894295	chr1:209889233-209913154	chr1:209892403-209896050	TGACAGTGGAACAGTGTGACGGGAACAGTGT	42.89	85	85	1.0	5.074235807860262	49.2304596642166	19.503736535769644	0.7162440587939319	1
chr1:209894694-209894729	chr1:209889233-209913154	chr1:209892403-209896050	GGGGAATAGTGTGACAGTGGAATAGTGTGACAGTGG	42.42	780	781	0.998719590268886	5.674820658768011	120.86842337129347	28.042489943603176	0.8116827751616652	1
chr1:209895326-209895370	chr1:209889233-209913154	chr1:209892403-209896050	AGCAGAATAGTATGACCGGAATAGTATGATGGGAATAGTGTGACG	42.99	62	64	0.96875	4.89789847161572	35.343300345088096	10.81177923164958	0.7657510434214752	1
chr1:209895684-209895714	chr1:209889233-209913154	chr1:209892403-209896050	ATAGTGTGACGGTGGAATAGTGTGACGGGGA	42.01	66	66	1.0	5.05764192139738	59.25393838906312	17.302658958083818	0.7739886625364933	1
chr1:227744909-227744933	chr1:227700513-228028512	chr1:227700000-228100000	CTGGGACGCCCTCCGGTCCTCCGCC	47.97	1005	1005	1.0	5.3865384615384615	125.99519969584878	35.66757889162538	0.7793704945364031	1
chr1:227744934-227744959	chr1:227700513-228028512	chr1:227700000-228100000	CTGTCGCGGAGGCAGCGTTTTGGATC	42.05	1134	1134	1.0	5.436153846153847	125.9973057182388	44.493975584789936	0.7390249211295034	1
chr1:135876710-135876753	chr1:121580221-142616939	chr1:129000000-142300000	AAAACGGAATTATTGAAAGGAATCGAAGAGAATCTTCGAACGGA	42.05	52552	52599	0.9991064468906252	5.057133092495222	6431.275210541799	219.60527584393543	0.9669810220927192	1
chr1:209894877-209894916	chr1:209889233-209913154	chr1:209892403-209896050	GAATAGTGTGACAGTGGAATAGTGTGACAGTGGAACAGTG	42.24	839	841	0.9976218787158144	5.72086048528213	124.91653896286584	51.06473814014957	0.7098285739212049	1
chr1:247835918-247835947	chr1:247830566-247869203	chr1:247833680-247853758	GATGGTCACGGGAGTTTAGCTCGGGCTAGA	42.5	4406	4406	1.0	5.719346938775513	378.7938616145839	16.335030656081596	0.9586589819787412	1
chr1:129866909-129866953	chr1:121580221-142616939	chr1:129000000-142300000	AATCAACATCGAATGAATCAAATGGAAACACCATCGAGTTGAAAC	42.05	50574	50660	0.9983024082116068	5.050794309946388	7028.17191812336	366.31852651442176	0.9504606126335504	1
chr1:247837584-247837618	chr1:247830566-247869203	chr1:247833680-247853758	GGCTAGAGCATTTGACTGTAGATAGCGGCAGATGG	42.76	5173	5175	0.9996135265700484	5.84263906142167	378.2311440630688	23.63003275178123	0.9411985180079532	1
chr1:236124370-236124419	chr1:236108466-236141209	chr1:236114444-236126906	TTTATGTATACACAGATAACCACTGAAGGGATATGCAAGAGACTGATAGC	42.64	3165	3168	0.9990530303030304	5.5831180489891485	185.98976706620772	61.154046403879086	0.7525568390920662	1
chr1:227747107-227747131	chr1:227700513-228028512	chr1:227700000-228100000	CCAGGGCCCACGATCCTGGGACGCC	46.62	1013	1013	1.0	5.389615384615384	126.99689984334162	52.60189826997954	0.7071144193471195	1
chr1:227747132-227747156	chr1:227700513-228028512	chr1:227700000-228100000	CTCCGGTCCTCCGCCCTGTCGCGGA	47.36	1002	1002	1.0	5.385384615384615	126.98847404123312	40.88900563080696	0.7564354330867584	1
chr1:227750547-227750571	chr1:227700513-228028512	chr1:227700000-228100000	CCCCGGTTTGGAAGGGTGCGACGAC	43.49	986	986	1.0	5.3792307692307695	124.99447041038756	15.723728459533358	0.8882608746714541	1
chr1:227752811-227752836	chr1:227700513-228028512	chr1:227700000-228100000	GGCGCCCGATGGGTGAATTGAATCGC	42.49	1073	1073	1.0	5.412692307692309	124.96828706670937	19.2620903849042	0.8664491438957356	1
chr1:227762596-227762620	chr1:227700513-228028512	chr1:227700000-228100000	GCCCGCCGGATTGCAGCCGACACCG	47.92	1000	1000	1.0	5.384615384615384	124.9995890257182	11.477543069572144	0.9159013463035084	1
chr1:227783392-227783426	chr1:227700513-228028512	chr1:227700000-228100000	GAGCAAGGACGAGATGGATCGAGAGATAGAGACCG	42.9	2218	2218	1.0	5.853076923076923	125.35130924035892	32.06714147838348	0.7962936280215498	1
chr1:227783551-227783579	chr1:227700513-228028512	chr1:227700000-228100000	AAACGACAGAAGTAGCGCGAGGTCCAGGG	43.39	1466	1466	1.0	5.563846153846153	125.57467969814395	9.20913781907419	0.9316747515487328	1
chr1:227830593-227830617	chr1:227700513-228028512	chr1:227700000-228100000	CGGCTCCGTTAGGCAGCGCCCTCTT	44.65	1000	1000	1.0	5.384615384615384	124.99804148137672	21.919851558844048	0.850802028907104	1
chr1:227830668-227830692	chr1:227700513-228028512	chr1:227700000-228100000	GGGCCAGGCGGTCCGTGCGAGAGGA	47.9	1000	1000	1.0	5.384615384615384	125.99847769950593	44.15997682825863	0.7404773277307058	1
chr1:227886905-227886929	chr1:227700513-228028512	chr1:227700000-228100000	CCCGGTGGCTGGCGAAGCAATGTCC	44.08	1000	1000	1.0	5.384615384615384	125.73478348327365	48.9620451184381	0.7197313453808264	1
chr1:236124646-236124682	chr1:236108466-236141209	chr1:236114444-236126906	ATGCACAGATACCACTGAAGGGATATGCAAGAGACTG	42.16	3009	3014	0.9983410749834108	5.550583532420768	185.8438350636732	29.956202115031644	0.8611853709263971	1
chr1:227933838-227933862	chr1:227700513-228028512	chr1:227700000-228100000	TGGCGAGTCCTCGGGACTGGAGTCG	43.2	1000	1000	1.0	5.384615384615384	125.8645343841609	17.954079188254372	0.8751616446419561	1
chr1:236114965-236115012	chr1:236108466-236141209	chr1:236114444-236126906	GATAGCTTCATTCCTCACTGTGTCTTTATGTATACACAGATACCACTG	42.1	1964	1977	0.9934243803743044	5.331906448676871	184.851212901382	75.41742396272082	0.7102323780867249	1
chr1:236115233-236115280	chr1:236108466-236141209	chr1:236114444-236126906	GATAGCTTCATTCCTCACTGTGTGTTTATGTATACACAGATAACCACT	42.11	3750	3778	0.992588671254632	5.659451528635715	184.92505005717464	69.39493430864364	0.7271353469068135	1
chr1:236115977-236116022	chr1:236108466-236141209	chr1:236114444-236126906	TTCATTCCTCACTGTGTGTTTATGTATACACAGATAGCACTGAAGG	42.44	2583	2609	0.9900344959754696	5.429927309000676	185.6755445686509	73.87603193332966	0.7153705135257927	1
chr1:236116023-236116068	chr1:236108466-236141209	chr1:236114444-236126906	GATATGCAAGAGACTGATAGCTTCATTCCTCACTGTGTGTTTATGT	42.61	5126	5130	0.9992202729044836	5.9481816022638725	185.9930986426503	70.72311442434591	0.7245085786385879	1
chr1:236116327-236116370	chr1:236108466-236141209	chr1:236114444-236126906	GTGTTTACGTATACACAGATACCACTGAAGGGATATGCAAGAGA	42.21	3759	3762	0.9992025518341308	5.694192551146879	185.71526831801845	24.542153067222344	0.8832756869863091	1
chr1:236117363-236117407	chr1:236108466-236141209	chr1:236114444-236126906	GATATGCAAGAGACTGATAGCTTCATTCCTCACTGTGTGTTTACG	42.96	4896	4900	0.9991836734693876	5.905279437183491	185.99293663780256	65.62738820115375	0.7391808938997395	1
chr1:236118234-236118271	chr1:236108466-236141209	chr1:236114444-236126906	GATATGCAAGAGACTGATAGCTTCATTCCTCACCGTGT	42.01	2977	2977	1.0	5.5529346210995545	185.8838610276744	14.045592023577804	0.9297472592996232	1
chr1:236118272-236118321	chr1:236108466-236141209	chr1:236114444-236126906	GTTTATGTATACACAGATACCACTGAAGGGATATGCAAGAGACTGATAGC	42.84	5384	5389	0.9990721840786788	5.995360920393393	185.99825562293915	53.39065262797267	0.7769710676318717	1
chr1:236120936-236120977	chr1:236108466-236141209	chr1:236114444-236126906	TCATTCCTCACCGTGTGTTTATGTATACACAGATACCACTGA	42.2	1645	1653	0.9951603145795525	5.2813364911741365	178.83740658218602	43.08551042484178	0.8058537126047358	1
chr1:236121725-236121768	chr1:236108466-236141209	chr1:236114444-236126906	AAGAGACTGATAGCTTCATTCCTCACTGTGTGTTTACGTATACA	42.01	3973	3977	0.9989942167462912	5.732898275410506	185.68810218468573	58.86494443126809	0.7592958041381115	1
chr1:227745950-227745974	chr1:227700513-228028512	chr1:227700000-228100000	GGGGCATTGGGAATCCCGGGTGCAC	43.94	996	996	1.0	5.383076923076923	168.26369836463928	37.261168731015246	0.8187023825507532	1
chr1:228025869-228025893	chr1:227700513-228028512	chr1:227700000-228100000	GAGCGGGAAGGCACCGCGAACGGCA	47.23	992	992	1.0	5.381538461538462	125.99879717760317	40.74837059945968	0.7556278097992085	1
chr1:236124999-236125038	chr1:236108466-236141209	chr1:236114444-236126906	GAACGGATATGCAAGAGACTGATAGCTTCATTCCTCACTG	42.13	3515	3516	0.9997155858930604	5.6514382563598025	185.97006659116585	15.28690101812088	0.9240428731501196	1
chr1:227855616-227855640	chr1:227700513-228028512	chr1:227700000-228100000	GCCCATGCGTTCCGGAGCCGACGTC	45.52	1000	1000	1.0	5.384615384615384	124.99925083521836	6.3103428631853244	0.9519430173725224	1
chr1:236125616-236125662	chr1:236108466-236141209	chr1:236114444-236126906	AAGAGACTGATAGCTTCATTCCTCACTGTGTGTTTATGTATACACAG	42.12	4771	4794	0.9952023362536504	5.862155812026052	185.7352402978236	70.83888105525281	0.7239048089430262	1
chr1:236125401-236125440	chr1:236108466-236141209	chr1:236114444-236126906	CTGAAGGGATATGCAAGTGACTGATAGCTTCATTCCTCAC	42.2	945	947	0.9978880675818372	5.164960397344551	185.961742103394	19.093175680493765	0.9068875017149478	1
chr1:236126870-236126911	chr1:236108466-236141209	chr1:236114444-236126906	ATACACAGATAGCACTGAAGGGATATGCAAGAGACTGATAGC	42.36	2435	2436	0.9995894909688012	5.450213428098094	185.9778260545077	34.13664720714119	0.8449141180890767	1
chr1:245810065-245810099	chr1:245806104-245817321	chr1:245810002-245812311	AATCACCTCGAGGTTGAAGTCAGTTTCTAGGGGAC	42.01	443	445	0.995505617977528	5.4409172112265525	36.84727587400202	11.024017840406373	0.7697154811362797	1
chr1:245811123-245811156	chr1:245806104-245817321	chr1:245810002-245812311	AAATCACCTCGAGGTTGAAGTCAGTTTCTGGGGA	42.28	538	540	0.9962962962962963	5.544242987757633	37.14964646012199	12.98015661945545	0.7410690682576513	1
chr1:245811996-245812033	chr1:245806104-245817321	chr1:245810002-245812311	AAATCACCTCGAGGTTGAAGTCAGTTTCTAGAGGACCT	42.51	523	524	0.9980916030534353	5.537529144974289	37.560191420949735	9.5272941507289	0.7976682331821258	1
chr1:247833717-247833753	chr1:247830566-247869203	chr1:247833680-247853758	CTAGAGCATTTGACTGTAGATAGCGGCAGATGGTCAC	42.34	6125	6127	0.9996735759751918	5.998367879875959	378.1823772105606	16.614843727535643	0.9579154997898508	1
chr1:247835731-247835764	chr1:247830566-247869203	chr1:247833680-247853758	CTAGCGCATTTGACTGTAGATAGCGGCAGATGGT	42.8	4724	4724	1.0	5.77126530612245	377.748779424682	4.842839164491196	0.9873420144896288	1
chr1:247836949-247836983	chr1:247830566-247869203	chr1:247833680-247853758	GCTAGAGCATTTGACTGTAGATAGCGGCAGATGGT	42.43	5292	5294	0.999622213826974	5.86211106913487	377.9754062871728	17.091603241702767	0.9567374576224807	1
chr1:247837426-247837458	chr1:247830566-247869203	chr1:247833680-247853758	GCTAGCGCATTTGACTGTAGATAGCGGCAGATG	42.22	4185	4185	1.0	5.68326530612245	375.7104537844039	6.7634482719589615	0.982316575756946	1
chr1:247837519-247837556	chr1:247830566-247869203	chr1:247833680-247853758	GAGTTTAGCTCGGGCTAGAGCATTTGACTGTAGATAGC	42.11	4912	4914	0.9995929995929996	5.799924181638468	378.88974333549095	25.08306749023097	0.9379090205626436	1
chr1:247838780-247838809	chr1:247830566-247869203	chr1:247833680-247853758	GATGGTCACGGGAGTTTAGCTCGGGCTAGC	43.42	4325	4325	1.0	5.706122448979593	378.75205697235657	16.304333683080852	0.9587290977472092	1
chr1:227746040-227746064	chr1:227700513-228028512	chr1:227700000-228100000	CCGGAGCCGACGTCTTGGCTGGCGT	46.6	1000	1000	1.0	5.384615384615384	124.99717654315072	14.30763246427813	0.8972926163409396	1
chr1:247836011-247836043	chr1:247830566-247869203	chr1:247833680-247853758	GTAGATAGCGGCAGATGGTCACGGGAGTTTAGC	42.87	5451	5451	1.0	5.8899591836734695	378.9366224268841	32.18966737955464	0.9217036998662632	1
chr1:247849389-247849421	chr1:247830566-247869203	chr1:247833680-247853758	GGGAGTTTAGCTCGGGCTAGAGCATTTGACTGC	43.41	3734	3734	1.0	5.609632653061224	378.463679038853	15.648611652701277	0.960294027813133	1
chr1:247840243-247840275	chr1:247830566-247869203	chr1:247833680-247853758	ATTTCACTGTAGATAGCGGCAGATGGTCACGGG	42.76	3747	3747	1.0	5.611755102040816	377.81139543496255	17.844169829099684	0.9548997375603944	1
chr1:247841562-247841596	chr1:247830566-247869203	chr1:247833680-247853758	TAGAGCATTTGACTGTAGATAGCGGCAGATGGTCC	42.11	5274	5275	0.9998104265402844	5.860113357191218	377.6146549211102	23.92639839024836	0.9404135686925748	1
chr1:247841933-247841969	chr1:247830566-247869203	chr1:247833680-247853758	TATAGCATTTGACTGTAGATAGCGGCAGATGGTCCCG	43.18	4705	4705	1.0	5.768163265306122	377.355052808582	20.298337780673734	0.9489546970777868	1
chr1:247845166-247845200	chr1:247830566-247869203	chr1:247833680-247853758	TAGCGCATTTGACTGTAGATAGCGGCAGATGTTCA	42.49	3923	3923	1.0	5.640489795918367	373.5985209314081	15.085356859822864	0.9611886221122722	1
chr1:247845454-247845481	chr1:247830566-247869203	chr1:247833680-247853758	GGCAGATGGTCACGGGAGTTTAGCTCGC	42.69	3422	3422	1.0	5.558693877551018	378.5071086486108	18.64021385955663	0.9530647374333656	1
chr1:247845482-247845516	chr1:247830566-247869203	chr1:247833680-247853758	CCTAGAGCATTTGACTGTAGATAGCGGCAGATGGT	42.13	5092	5094	0.9996073812328228	5.829383844939625	377.7634619463363	17.373517730268368	0.9560316583264682	1
chr1:247846285-247846316	chr1:247830566-247869203	chr1:247833680-247853758	ATTTGACTGTAGATAGCGGCAGATGGTCCCGG	42.76	3837	3837	1.0	5.626448979591837	375.8836556789057	18.27494025633281	0.953635565874262	1
chr1:247846915-247846949	chr1:247830566-247869203	chr1:247833680-247853758	TAGAGCATTTGACTGTAGATAGCGGCAGTTGGTCA	42.02	3207	3208	0.9996882793017456	5.522033233243421	373.6807638474946	19.805040125058948	0.9496677137393236	1
chr1:247849033-247849067	chr1:247830566-247869203	chr1:247833680-247853758	GGTAGAGCATTTGACTGTAGATAGCGGCAGATGGT	42.27	4890	4894	0.9991826726604004	5.794280710240778	376.9259387608069	20.30872259085584	0.9488747469272903	1
chr1:247839712-247839745	chr1:247830566-247869203	chr1:247833680-247853758	CATTTGACTGTAGATAGCGGCAGATGGTCACGGG	43.1	5757	5757	1.0	5.939918367346939	378.211223964339	14.48846584964724	0.9631054818084778	1
chr2:1112186-1112228	chr2:1102082-1117050	chr2:1109311-1114860	TACTAAGTGAGGTTTAACCCTTACAGTCCTTTGAGGAGGATCT	42.59	1102	1105	0.9972850678733032	5.840688905257987	94.979583526314	15.275076705152731	0.8614564076195556	2
chr2:1112362-1112403	chr2:1102082-1117050	chr2:1109311-1114860	ATGGTGTGTACTAAGTGAGGTTTAACCCTTACAGTCCTTTGA	42.34	1152	1156	0.9965397923875432	5.87572221775167	96.10021960784886	10.367778164429671	0.9026207087447532	2
chr2:3194776-3194803	chr2:3191975-3205018	chr2:3194529-3202635	CTCACTATTCCAGCACCGACAAGGGGCA	42.01	480	480	1.0	5.515574650912996	148.9724408516637	26.97469923730573	0.846688617822002	2
chr2:1113535-1113580	chr2:1102082-1117050	chr2:1109311-1114860	ACTAAGTGAGGTTTAACCCTTACAGTCCTTTAAGGAGGATCTTTTG	42.24	703	705	0.997163120567376	5.530776843146957	82.69870218783555	10.61696178689918	0.8862252987904181	2
chr2:3195115-3195144	chr2:3191975-3205018	chr2:3194529-3202635	GGGAAGCTCACTATTCCAGCACCGACAAGG	42.18	502	504	0.996031746031746	5.519363885905238	171.3346262632468	19.87782966210561	0.8960432281155065	2
chr2:43865188-43865237	chr2:43858757-43879632	chr2:43860429-43876832	TTCTCACTCTCTGGATAGAACTCTCACTATCTATCTGGATAGAATTCTCA	42.01	1454	1456	0.9986263736263736	5.993131868131869	173.18971019791587	20.57186651280664	0.8938289682504001	2
chr2:43864063-43864112	chr2:43858757-43879632	chr2:43860429-43876832	GTAGAACTCTCACTATCTGGATAGAATTCTCACTCTGGATAGAACTCTGA	42.4	928	932	0.9957081545064378	5.616780112284597	138.6931417782109	11.908304380878809	0.9209283530498152	2
chr2:43864120-43864168	chr2:43858757-43879632	chr2:43860429-43876832	TTTCAATAGAATTCTCACCCTCTGGATAGAACTCTCACTATCTATCTGG	42.01	980	983	0.9969481180061036	5.658743341062156	123.57752058825383	41.380866113195246	0.7491436056046751	2
chr2:43864980-43865028	chr2:43858757-43879632	chr2:43860429-43876832	CACCATCCAGATAGAACTCTCACTATCTGGATAGAATTCTCACTATCTG	42.12	1044	1048	0.9961832061068704	5.69893528775581	55.43407794073983	3.925627183642893	0.9338671380624768	2
chr2:1110771-1110814	chr2:1102082-1117050	chr2:1109311-1114860	GTGTGTACTAAGTGAGGTTTAACCCTTACAGTCCTTTGAGAAGA	42.23	1286	1289	0.9976726144297904	5.9852622969551526	97.0579042354331	12.672400847354062	0.8845132086546809	2
chr2:43868028-43868077	chr2:43858757-43879632	chr2:43860429-43876832	CTCACTATCTATCTGGATAGAATTCTCACCATCTGGATAGAACTCTCACG	42.91	1134	1137	0.9973614775725592	5.766724856913693	151.76916053772766	14.680104717090956	0.9118043285164578	2
chr2:1110560-1110605	chr2:1102082-1117050	chr2:1109311-1114860	CTTATACTCCTTTGAGGAGGATCGTGTGTACTAAGTGAGGTTTAAC	42.02	1010	1012	0.9980237154150198	5.773064313509207	81.2613894175095	7.603169369066951	0.9144409259114508	2
chr2:1112404-1112445	chr2:1102082-1117050	chr2:1109311-1114860	GAAGGATCGTGTGTACTAAGTGAGGTTTAACCCTTACAGTCC	42.66	1193	1196	0.9974916387959866	5.91226439553032	97.75067283348017	5.838034974489875	0.9436421681665124	2
chr2:1110252-1110297	chr2:1102082-1117050	chr2:1109311-1114860	TCCTGTGTACTAAGTGAGGTTTAACCCTTATACTCCTTTGAGAAGA	42.31	746	750	0.9946666666666668	5.551627906976744	62.03978950566498	8.154339789398808	0.8838315985782554	2
chr2:1109871-1109911	chr2:1102082-1117050	chr2:1109311-1114860	GAGGATCGTGTGTACTAAGTGAGGTTTAACCCTTAGAGTCC	42.36	995	998	0.996993987975952	5.756287769337122	89.68125522602566	6.347875131002558	0.9338963592880444	2
chr2:1109823-1109870	chr2:1102082-1117050	chr2:1109311-1114860	GAAGAATCGTGTGTACTAAGTGAGGTTTAACCCTTATACTCCTTTGAG	42.13	976	980	0.9959183673469388	5.736180984021515	80.87155279874351	7.1815977448295705	0.9184401954899302	2
chr2:1109781-1109822	chr2:1102082-1117050	chr2:1109311-1114860	ATCGTGTGTACTAAGTGAGGTTTAACCCTTACAGTCCTTTGA	42.27	1290	1293	0.9976798143851509	5.9883990719257545	100.38379866439593	9.43530103544986	0.9140832417927468	2
chr2:1109489-1109526	chr2:1102082-1117050	chr2:1109311-1114860	TAGAGTCCTTTGAGGAGGATCGTGTGTACTAAGTGAGG	42.02	694	694	1.0	5.537984496124031	67.58787104638115	15.309038907059731	0.8153243719740813	2
chr2:1109449-1109488	chr2:1102082-1117050	chr2:1109311-1114860	CTTTGAGGAGGATCGTGTGTACTAAGTGAGGTTTAACCCT	42.61	1058	1060	0.9981132075471698	5.81072107649554	90.93400264415207	18.63176250862041	0.8299490494805444	2
chr2:1109401-1109448	chr2:1102082-1117050	chr2:1109311-1114860	CCTTTGAGAAGAATCGTGTGTACTAAGTGAGGTTTAACCCTTATACTC	42.13	969	973	0.9958890030832476	5.7306078061139125	86.24365957169323	7.683192797910173	0.9182002526000052	2
chr2:1109356-1109400	chr2:1102082-1117050	chr2:1109311-1114860	TTTGAGAAAGATCGTGTGTACTAAGTGAGGTTTAACCCTTACAGT	42.16	1024	1027	0.997078870496592	5.779192802095364	87.7589383828157	6.139616825185888	0.9346143632179904	2
chr2:91464716-91464757	chr2:90772834-91930847	chr2:91000000-91700000	TCCATTCGGAGATTCGTTTAGATTCCACTCAAAGACGATTCC	43.0	732	752	0.9734042553191492	4.88466493259266	82.97383594095844	30.72354785804113	0.7297778820279991	2
chr2:92361342-92361369	chr2:91959606-95421200	chr2:92300000-94700000	TGCGCCCACAGCTAACAGTGTTGAAGCT	42.66	64	66	0.9696969696969696	4.8490045525783305	1407.2175823939117	103.49162407634032	0.9314946757237637	2
chr2:43865485-43865534	chr2:43858757-43879632	chr2:43860429-43876832	AAATTCTCACTCTCTGGATAGAACTCTCACTATCTGTCTGGATAGAATTC	42.01	1145	1150	0.9956521739130436	5.765743675617488	160.94759431225583	35.99390286772307	0.8172355578528514	2
chr2:1110514-1110559	chr2:1102082-1117050	chr2:1109311-1114860	TTACAGTCCTTTGAGAAGAATCGTGTGTACTAAGTGAGGTTTAACC	42.31	767	769	0.9973992197659298	5.581569742240502	86.41125460991944	13.04570869175511	0.8688306151859408	2
chr2:43866785-43866834	chr2:43858757-43879632	chr2:43860429-43876832	TTCTCACCATCTGGATAGAACTCTCACTATCTATCTGGATAGAATTCTCA	42.3	1295	1296	0.9992283950617284	5.8867884677433056	180.3753643385767	17.84196190353236	0.9099878792546136	2
chr2:3202086-3202114	chr2:3191975-3205018	chr2:3194529-3202635	GGGACACTCACTATTCCAGCACCGACACG	42.11	519	519	1.0	5.557465091299678	168.00084058493445	21.60290691316427	0.8860628695464952	2
chr2:43868649-43868698	chr2:43858757-43879632	chr2:43860429-43876832	TCTATCTGGATAGAATTCTCACTATCTGGATAGAACTCTCACTATCTGCA	42.18	1148	1151	0.9973935708079932	5.776513933819883	208.25380808270376	12.966057000961266	0.9413883694574288	2
chr2:1112712-1112756	chr2:1102082-1117050	chr2:1109311-1114860	TACAGTACTTTGAGGAGGATCGTGTGTACTAAGTGAGGTTTAACC	42.89	949	951	0.9978969505783386	5.725143667620375	89.8555195970266	19.947225894581614	0.8183358184235374	2
chr2:3201921-3201948	chr2:3191975-3205018	chr2:3194529-3202635	CTCACTATTCCAGCACCGACACGGGGTC	42.08	620	620	1.0	5.6659505907626215	181.32628990947973	24.23346820377236	0.8821098622308114	2
chr2:3201535-3201562	chr2:3191975-3205018	chr2:3194529-3202635	CGCTCACTATTCCAGCACCGACAAGGGG	42.53	617	617	1.0	5.662728249194415	181.1051724871172	22.420822404953903	0.8898380405075845	2
chr2:3199847-3199875	chr2:3191975-3205018	chr2:3194529-3202635	GGACGCTCACTATTCCAGCACCGACAAGG	42.35	844	844	1.0	5.906552094522017	193.64221257692824	20.554155500573646	0.9040405974897922	2
chr2:3195863-3195890	chr2:3191975-3205018	chr2:3194529-3202635	GGGACGCTCACTATTCCAGCACCGACAC	42.44	931	931	1.0	6.0	205.03455332315727	18.45848771599432	0.9174091164979014	2
chr2:3198428-3198456	chr2:3191975-3205018	chr2:3194529-3202635	GGATGCTCACTATTCCAGCACCGACACGG	42.4	682	683	0.9985358711566618	5.7252250056221925	173.51992563443923	24.797374151099003	0.874961114446823	2
chr2:3197793-3197820	chr2:3191975-3205018	chr2:3194529-3202635	GCTCACTATTCCAGCACCGACAAGGGGC	42.8	548	548	1.0	5.588614393125671	166.40599887998152	22.522287075727984	0.8807892266539279	2
chr2:3196498-3196525	chr2:3191975-3205018	chr2:3194529-3202635	GCTCACTATTCCAGCACCGACACGGGAA	42.09	664	664	1.0	5.713211600429647	180.90214059977444	29.72660857623858	0.8588672786002379	2
chr2:3196281-3196309	chr2:3191975-3205018	chr2:3194529-3202635	GATGCTCACTATTCCAGCACCGACACGGG	42.4	717	718	0.9986072423398328	5.763175846500454	186.00849916948303	19.8889405684696	0.9034036528390912	2
chr2:3196225-3196252	chr2:3191975-3205018	chr2:3194529-3202635	CGCTCACTATTCCAGCACCGACACAGGG	42.46	601	601	1.0	5.6455424274973165	174.58493998382775	42.35579376181296	0.8047586867136054	2
chr2:43862111-43862159	chr2:43858757-43879632	chr2:43860429-43876832	AAAACTCTCACTATCTATCTGGATAGAATTCTCACCCTCTGGATAGAAC	42.02	1106	1109	0.9972948602344456	5.747134548765074	120.05314211113576	35.82262487539889	0.7701847723482674	2
chr2:43867166-43867214	chr2:43858757-43879632	chr2:43860429-43876832	TAGAACTCTCACTATCTATCTGGATAGAATTCTCACCATCTGCATTGAA	42.01	1045	1047	0.9980897803247374	5.70915591675436	109.62943263773124	36.2489648379461	0.7515124551324333	2
chr2:3195590-3195617	chr2:3191975-3205018	chr2:3194529-3202635	GGACGCTCACTATTCCAGCACCGACACG	42.53	896	896	1.0	5.962406015037594	200.93086409746888	28.46388196944721	0.8759174634228802	2
chr2:43862160-43862209	chr2:43858757-43879632	chr2:43860429-43876832	GCTCACTATCTATCTGGATAGAATTCTCACTCTCTGGATAAAACTCTCAC	42.23	1003	1009	0.9940535183349852	5.660088774618528	108.8986171977674	28.85050658349216	0.7905576036236304	2
chr2:43865580-43865629	chr2:43858757-43879632	chr2:43860429-43876832	TCTGGATAGAACTCTCACTATCTGGATAGAATTCTTACACTCTGGATAGA	42.03	970	973	0.9969167523124358	5.6517089335016575	148.55780539428682	9.388478716517714	0.9405590402498396	2
chr2:43863232-43863281	chr2:43858757-43879632	chr2:43860429-43876832	TCAATCTGGATATAATTCTCACTCTCTGGATAGAACTCTCACTATCTGGG	42.66	964	970	0.9938144329896909	5.632070789432635	143.39043142055712	28.572717608200158	0.8338439498835768	2
chr2:43876704-43876751	chr2:43858757-43879632	chr2:43860429-43876832	GATAGAACTCTCACTATCTGGATAGAATTCTCACCCTCTGGATAGAAC	42.06	1275	1279	0.99687255668491	5.861254117674894	163.7926704811893	32.029867288857744	0.836434214091995	2
chr2:3195222-3195248	chr2:3191975-3205018	chr2:3194529-3202635	CCACTATTCCAGCACCGACACGGGGAC	42.44	566	566	1.0	5.6079484425349095	190.2612205390996	31.403287550576163	0.8583296540289086	2
chr2:43876613-43876659	chr2:43858757-43879632	chr2:43860429-43876832	CTCACTATCTGGATAGAATTCTCACTCTCTGGATAGAACTCTCACTC	42.02	1357	1363	0.9955979457079972	5.911277211346038	219.0255501045288	17.336804686537906	0.9266515824744476	2
chr2:43876525-43876569	chr2:43858757-43879632	chr2:43860429-43876832	ATTGAACTCTCACTATCTGGATAGAATTCTCACCCTCTGGATAGA	42.04	1025	1029	0.9961127308066084	5.685515510979397	121.4847397165848	29.24707652037852	0.8059661374052601	2
chr2:43876390-43876438	chr2:43858757-43879632	chr2:43860429-43876832	ACTCTAGATAGAACTCTCACTATCTGTCTGGATAGAATTCTCACCATCT	42.2	903	904	0.9988938053097344	5.6155144185706805	102.51874476466416	7.778612153265429	0.9294759877242266	2
chr2:43876337-43876386	chr2:43858757-43879632	chr2:43860429-43876832	AGAACTCTCACTCTCTGGATAGAACTCTCACTATCTATCTGGATAGAATT	42.03	1161	1164	0.9974226804123713	5.785600334661582	179.40135285837704	49.73336670328288	0.7829514147902858	2
chr2:43868862-43868911	chr2:43858757-43879632	chr2:43860429-43876832	GATAGAATTCTCACCCTCTGGATAGAACTCTCACTATCTATCTGGATAGA	42.1	1154	1157	0.9974070872947276	5.780708063708851	150.9241487544609	31.04939444140379	0.8293741282600394	2
chr2:43862707-43862756	chr2:43858757-43879632	chr2:43860429-43876832	TCTGGATAGAACTCTCACTATCTATCTGGATAGAATTCTCATTCTCTGGA	42.08	1174	1179	0.9957591178965224	5.7862233749021454	130.66527546526487	15.835192252092533	0.8919102955859275	2
chr2:3199683-3199710	chr2:3191975-3205018	chr2:3194529-3202635	GCTCACTATTCCAGCACCGACAAGGCGC	43.24	498	498	1.0	5.534908700322234	145.26603582822457	26.09515378733819	0.8477184136858474	2
chr2:1113012-1113052	chr2:1102082-1117050	chr2:1109311-1114860	TGTGTACTAAGTGAGGTTTAACCCTTACAGTCCTTTGAGGA	42.1	1201	1205	0.9966804979253112	5.914410241564541	96.14522618094986	10.92001907272173	0.8980059397720639	2
chr2:232331159-232331193	chr2:232295442-232403651	chr2:232307377-232356844	AGCCGCCACATCAGAGAATAATCTGCTCCAAATGG	43.18	2877	2879	0.9993053143452588	5.75383112555625	272.43752435302207	43.913134230226326	0.8611884216492931	2
chr2:3194750-3194775	chr2:3191975-3205018	chr2:3194529-3202635	ACTATTCCAGCACCGACACGGGGACG	42.08	521	521	1.0	5.559613319011817	182.35761505489475	32.25446021804043	0.8497080829351261	2
chr2:94587409-94587453	chr2:91959606-95421200	chr2:92300000-94700000	TCAGGACTACGGAGCAAAAGGAAATATCTTCCAATAAAAGCTACA	42.47	27324	32242	0.8474660380869673	4.459211356845712	2057.3157677582453	804.5968208858708	0.7188604487507904	2
chr2:94394247-94394284	chr2:91959606-95421200	chr2:92300000-94700000	GAAACTTATTTGTGATGCGCACCCTCAACTAACAGTGT	42.04	413	541	0.7634011090573013	3.820359260764756	2942.908759534061	296.4157615808076	0.9084945766783532	2
chr2:94143974-94144020	chr2:91959606-95421200	chr2:92300000-94700000	TGGAAATGGGATTGTCTTCATATAAACTCTAGAGAGTTGCATTCTCA	42.01	22457	23295	0.9640266151534664	5.0024923699442105	1309.307328453198	169.41001422384468	0.8854344847831784	2
chr2:93916699-93916738	chr2:91959606-95421200	chr2:92300000-94700000	GGAAACCGGATTGTCTTCATATAAACTCTAGGCAGAAGCA	42.04	17308	17404	0.9944840266605378	5.112967609083666	830.141228325182	155.24938724937488	0.8424488879885944	2
chr2:93631774-93631813	chr2:91959606-95421200	chr2:92300000-94700000	CAGGACTGCGGTGAAAACGGAAATATCTTCCAATAAAAGC	42.27	12038	13595	0.8854726002206693	4.525116092936683	1159.2497994336743	430.8381582432815	0.7290475937741735	2
chr2:232307825-232307861	chr2:232295442-232403651	chr2:232307377-232356844	CAGCCGCCACATCAGAGAATAATCTGCTCCAAATAGA	42.46	3354	3357	0.9991063449508488	5.878395636309918	277.41164201774626	82.8632311621423	0.7699999713253165	2
chr2:232324158-232324203	chr2:232295442-232403651	chr2:232307377-232356844	CAGCCGGCACATCAGAGAATAATCTGCTCTAAAATAGAAATAGTGC	43.14	967	979	0.9877425944841676	5.1932536410178365	225.35029232250332	53.52895435128651	0.8080568741140487	2
chr2:232314544-232314585	chr2:232295442-232403651	chr2:232307377-232356844	CGCCACATCAGAGAATAATCTGCTCCAAACTAGAAATAGTGC	42.41	2651	2656	0.998117469879518	5.68840256392773	244.63287816441505	27.553312193875605	0.8987703521710415	2
chr2:232328851-232328884	chr2:232295442-232403651	chr2:232307377-232356844	AGCCGCCACATCAGAGAATAATCTGCTCCAAAGT	42.74	2760	2762	0.999275887038378	5.722886410711763	271.4539363751041	40.30924548444605	0.8707055616894319	2
chr2:242519635-242519664	chr2:242509039-242524186	chr2:242512085-242520897	GGGGAACACACAGTGTGACCACGTGATTGC	43.1	201	207	0.9710144927536232	5.230773398347555	87.43453503421648	14.729853815794971	0.8558220336694813	2
chr2:242516065-242516090	chr2:242509039-242524186	chr2:242512085-242520897	GGGGAACACACAGTGTGACCGCGTGA	42.77	535	540	0.9907407407407408	5.953703703703702	97.11685668633444	9.442378082622882	0.9113884582308054	2
chr2:111647229-111647261	chr2:111643739-111652350	chr2:111646977-111649128	CGTATTCTGGACATCCGGGAGATACATTCGGGG	42.5	395	395	1.0	5.685763888888888	34.119206397174175	13.955186135809091	0.7097168492303962	2
chr2:242515898-242515927	chr2:242509039-242524186	chr2:242512085-242520897	AGGAACACACAGTGTGACCACGTGATTGCC	42.55	84	90	0.9333333333333332	4.82367601246106	77.78994162628055	15.350322824557136	0.8351913330387899	2
chr2:232327398-232327438	chr2:232295442-232403651	chr2:232307377-232356844	GCCACATCAGAGAATAATGTGCTCCACATAGAAATAGTGCC	42.58	296	299	0.9899665551839464	5.0277480167725885	173.9631775852097	21.29855832716772	0.8909230309376881	2
chr2:242079882-242079906	chr2:242063969-242111500	chr2:242079651-242080062	ACCCACGGCGAGCTAACCCACGGCG	46.66	113	113	1.0	5.225099601593626	25.886754548192485	9.828167293450043	0.7248162172375051	2
chr2:242079679-242079704	chr2:242063969-242111500	chr2:242079651-242080062	GCGAGCTAACCCACGGCGAGCTAACC	43.08	106	106	1.0	5.211155378486057	27.69208630184093	8.005354763097811	0.7757442963899029	2
chr2:240650834-240650859	chr2:240647539-240655249	chr2:240650383-240651963	CCCACGGTACCACATCCTGACGCACC	42.75	174	174	1.0	5.787330316742081	28.12589380977332	10.08334592798244	0.7361018958453976	2
chr2:242079983-242080008	chr2:242063969-242111500	chr2:242079651-242080062	GCTAACCCACGGCGAGCTAACCCACG	43.09	119	119	1.0	5.2370517928286855	26.76238281582585	10.240820331212165	0.7232450312336837	2
chr2:240650778-240650803	chr2:240647539-240655249	chr2:240650383-240651963	CCACGGTACCACATCCTGACGCACCT	42.11	171	171	1.0	5.773755656108597	27.98345321834826	10.092050807145911	0.7349463634049707	2
chr2:232333817-232333861	chr2:232295442-232403651	chr2:232307377-232356844	AGATTGATAAACCTTGTTCTAGAAATCCTACAGTGTACAGGCTCC	42.21	312	317	0.9842271293375394	5.003262522181248	56.275452758565	15.561872562182083	0.7833734414150338	2
chr2:232333516-232333558	chr2:232295442-232403651	chr2:232307377-232356844	GCCACATCAGAGAATAATTTGCTCCAAACTAGAAATAGTGCCC	42.69	443	446	0.9932735426008968	5.0829773471187245	145.50295608211505	24.593037373921536	0.8554167157365884	2
chr2:232332940-232332980	chr2:232295442-232403651	chr2:232307377-232356844	CACGTCAGAGAACAATCTGCTCCAAAATAGAAATAGTGCCC	42.71	411	414	0.9927536231884058	5.07195448077488	142.66275848263732	53.1937588061256	0.7284044486112307	2
chr2:3202258-3202286	chr2:3191975-3205018	chr2:3194529-3202635	GGACGTTCACTATTCCAGCACCGACACGG	42.43	468	468	1.0	5.502685284640172	159.05798417887704	25.875786527842585	0.8600807930917164	2
chr2:232330322-232330361	chr2:232295442-232403651	chr2:232307377-232356844	CCACATCAGAGAATAATCGGCTCCAAAGAGAAATAGTGCC	42.49	276	277	0.9963898916967509	5.0546001560357405	184.55417067287647	21.624804008234253	0.8951163471363628	2
chr2:242512351-242512375	chr2:242509039-242524186	chr2:242512085-242520897	CCCGTCCATGGGGACGTCTGCACTC	42.7	42	42	1.0	5.078504672897196	35.08453379418627	14.465979100288514	0.7080559159680955	2
chr2:135048024-135048054	chr2:135042671-135068650	chr2:135046443-135050134	TGAAAAGGACAGACCCCGAGAACTGTGCTGG	43.23	1156	1156	1.0	6.0	114.69603608196192	48.56218686292076	0.7025437004829107	2
chr2:232308138-232308179	chr2:232295442-232403651	chr2:232307377-232356844	CACATCAGAGAACAATCTGCTCCAAAATAGAAATAGTGCCCA	42.33	529	532	0.9943609022556392	5.11105168158617	223.3988030749474	54.514637733566246	0.803843104619299	2
chr2:232322484-232322516	chr2:232295442-232403651	chr2:232307377-232356844	TGCTCTAGAAACCTTGCAGTGTACAGGCCAACC	43.2	123	123	1.0	5.032376941300342	108.360299250621	32.13044187087786	0.7712985096783646	2
chr2:2014589-2014623	chr2:2011018-2022861	chr2:2013965-2016174	TGCAGGCATTATTTCCTGCATACGTTCTTTCCTGC	42.46	47	47	1.0	5.162068965517241	29.736751765568343	9.036849643145224	0.7669329307874305	2
chr2:2013981-2014007	chr2:2011018-2022861	chr2:2013965-2016174	TTCCTGCAGGCGTTCTTTCCTGCAGGC	43.3	129	129	1.0	5.444827586206896	40.89133959187371	5.001093229517516	0.8910257547473834	2
chr2:1871185-1871214	chr2:1866892-1874348	chr2:1869484-1871617	AGCCTGTGTAATCCTAGATCTGCCGGCAGC	43.2	117	119	0.9831932773109244	5.145828861996664	42.17951534767605	8.606388012209665	0.8305358880549598	2
chr2:1533493-1533521	chr2:1523182-1544655	chr2:1523986-1543566	CCCACTATGTGCAACGTCCCCAAATCCCC	42.82	43	43	1.0	5.044652128764279	162.49257236161125	24.829785033355204	0.8674488972984578	2
chr2:1532567-1532597	chr2:1523182-1544655	chr2:1523986-1543566	CCCCACTGTGTGCAACCTCCTCAAATCTCTC	42.08	807	809	0.9975278121137208	5.825645291098198	301.4966232914113	126.09216297630314	0.7051088171022415	2
chr2:3194970-3194998	chr2:3191975-3205018	chr2:3194529-3202635	GGGATGCTCACTATTCCAGCACCGACACG	42.4	646	647	0.9984544049459042	5.68614957574993	174.5935814772726	18.094325039530325	0.90609517033726	2
chr2:1531472-1531500	chr2:1523182-1544655	chr2:1523986-1543566	CCCCACTGTGTGCAACCTCCTCAAATCCT	42.18	870	870	1.0	5.903426791277258	319.7155752776066	125.29719216054144	0.7184413542068624	2
chr2:1527508-1527536	chr2:1523182-1544655	chr2:1523986-1543566	CCCCACTGTGTGCAACCTCCTCAAATCCC	42.76	959	959	1.0	5.995846313603322	340.196040499683	126.9859292850051	0.7281874355221166	2
chr2:1526861-1526889	chr2:1523182-1544655	chr2:1523986-1543566	CCCACTGTGTGCAACCTCCTCAAATCCCC	42.76	963	963	1.0	6.0	339.80542587689587	111.69613823343568	0.7526118465314088	2
chr2:1525495-1525524	chr2:1523182-1544655	chr2:1523986-1543566	CCCCACTGTGTGCAACCTCCTCAAATCTCC	42.41	803	803	1.0	5.833852544132919	304.4962763209385	124.02754258140284	0.7105702481157339	2
chr2:1524439-1524468	chr2:1523182-1544655	chr2:1523986-1543566	CCACACTGTGTGCAACCTCCTCAAATCCCC	42.76	799	799	1.0	5.829698857736241	264.9613268118147	90.55712321493186	0.7452815087146137	2
chr2:1225550-1225576	chr2:1209148-1236122	chr2:1222190-1225966	GATCGCTGTAGAGGAAAGCGGCGCAGT	42.55	138	138	1.0	5.231543624161074	36.32891660005252	12.078072198805524	0.7504890822894885	2
chr2:1113581-1113623	chr2:1102082-1117050	chr2:1109311-1114860	AACTAAGTGAGGTTTAACCCTTACAGTCCTTTGAGGAGAATCA	42.17	958	962	0.9958419958419958	5.721845638124707	91.74473504266903	14.535382316346158	0.8632351687451991	2
chr2:1113372-1113412	chr2:1102082-1117050	chr2:1109311-1114860	TCCTTTGAGGAGGATCGTGTGTACTAAGTGAGGTTTAAACC	42.65	909	911	0.9978046103183316	5.693674214382355	84.01000981031248	12.019051116970706	0.8748394392185926	2
chr2:1529824-1529854	chr2:1523182-1544655	chr2:1523986-1543566	CACTGTGTGCAACCTCACCAAATTTCCCCGT	42.92	60	64	0.9375	4.749805295950155	141.25563348832566	50.43767346739968	0.7368834923430629	2
chr2:91553127-91553161	chr2:90772834-91930847	chr2:91000000-91700000	TTGGAGTCCAATTGGCGATTCCTTTAGGTTCCACT	42.64	531	539	0.9851576994434136	4.938587378821388	86.5078396240168	20.94621257925729	0.8050681928715661	2
chr2:93510644-93510683	chr2:91959606-95421200	chr2:92300000-94700000	CCCCTCAACTAAGAGTGTTGAAGCATTCTTTTGAGAGAGC	42.63	2019	2049	0.985358711566618	4.943188597907149	2140.0894239387844	71.27554556368172	0.9677685291452736	2
chr2:232309775-232309810	chr2:232295442-232403651	chr2:232307377-232356844	AGCCTTCCTCTAGAAATCCTACAGTGTACAGGCTCC	42.66	345	351	0.9829059829059827	5.005343286469898	60.146927761116686	18.60229243330553	0.7637780744065943	2
chr2:232318086-232318127	chr2:232295442-232403651	chr2:232307377-232356844	CACATGAGAGAATAATCTGCTCCAAATAGGAATAGTGGCCAG	42.01	933	937	0.9957310565635006	5.224246227803025	115.6860436736653	26.195131701248165	0.8153727467225379	2
chr2:232314145-232314186	chr2:232295442-232403651	chr2:232307377-232356844	GCCGCCACATCAGAGAATAATCTGCTCCAAAATAGAAATAGT	42.25	2852	2855	0.9989492119089316	5.745469934248527	269.1387539514795	41.99764958384743	0.8650185285082562	2
chr2:232313746-232313779	chr2:232295442-232403651	chr2:232307377-232356844	CAGCCGCCACATCAGAGAATAATCTGCTCCAAAC	42.36	2976	2979	0.998992950654582	5.778328796442168	275.294412241941	74.11211171804024	0.7878914483962853	2
chr2:232312469-232312512	chr2:232295442-232403651	chr2:232307377-232356844	GCCGCAATATCAGAGAATAATCTGCTCCAAACTACAAATAGTGC	42.57	1262	1273	0.9913589945011784	5.288987654790704	96.76701601074345	25.896205902271515	0.7888836971799462	2
chr2:232311279-232311321	chr2:232295442-232403651	chr2:232307377-232356844	CCGCCACATCAGAGAATAATCTGCTCCAAAATAGAAATAGTGC	42.54	2738	2742	0.99854121079504	5.713422031864119	265.5266896540808	37.70489910797743	0.8756564272808531	2
chr2:232311098-232311131	chr2:232295442-232403651	chr2:232307377-232356844	CAGCCGCCACATCAGAGAATAATCTGCTCCAAAA	42.06	2967	2970	0.998989898989899	5.775944493633357	275.27796843904554	74.88571765534299	0.7861408231944499	2
chr2:232308353-232308394	chr2:232295442-232403651	chr2:232307377-232356844	CGCCACATCAGAGAATAATCGGCTGCAAAATAGAAATAGTGC	43.08	630	632	0.9968354430379748	5.1500103291672366	170.11985551241574	30.649366805953136	0.8473403121652231	2
chr2:1113329-1113371	chr2:1102082-1117050	chr2:1109311-1114860	TTGAGGAGGATCTTGTGTACTAAGTGAGGTTTAACCCTTACAG	42.14	735	739	0.9945872801082544	5.542703842401737	89.57059773882692	12.51318829981926	0.877422372490357	2
chr2:3200342-3200368	chr2:3191975-3205018	chr2:3194529-3202635	AGGCTCACTATTCCAGCACCGACACGG	42.02	606	606	1.0	5.65091299677766	170.6245154507634	25.090518323180195	0.8718007613448824	2
chr2:3194531-3194558	chr2:3191975-3205018	chr2:3194529-3202635	CTCACTATTCCAGCACCGACACGGGGAC	42.08	727	727	1.0	5.780880773361976	204.70152386087935	27.74552279856506	0.880637232447979	2
chr3:200109774-200109812	chr3:200096123-200146247	chr3:200105147-200119136	AGCGCATTTGGGATAGTTTACTATCTGTGGCACATTTGG	43.03	1149	1149	1.0	5.430659670164918	98.60888203902662	27.613113514951248	0.7812337430274369	3
chr3:91313147-91313196	chr3:90329210-91494877	chr3:90400000-91500000	AAAACAGTATTTCAAAACTCTTCTATCGAAAGGAAGTCTCAACTCCATGA	42.26	5031	5182	0.970860671555384	5.118939620992952	356.4526398852874	54.30639684357247	0.8677901348779823	3
chr3:92533031-92533079	chr3:91708251-96510223	chr3:91700000-92600000	CTCAAAGTATTCACTTGGAACTTTTACAAAACGAGTGTTAGGAAACTGC	42.56	6665	6670	0.9992503748125936	5.05984192100416	370.8511063208329	99.32189441659918	0.7887545770156517	3
chr3:92466496-92466538	chr3:91708251-96510223	chr3:91700000-92600000	TTTTACAGGAAGATATTTCGTTGTCAACCGTAGGCTTCAAAGC	42.61	6135	6161	0.9957799058594384	5.037432903338332	572.2994118472269	172.9528493852016	0.7679271055156701	3
chr3:198180987-198181029	chr3:198141553-198221737	chr3:198176396-198214019	AAGCTCCTCTGTGTGATATCACAGTGGTAGATATAGTGAAGGT	42.62	6084	6088	0.9993429697766096	5.7759156685551805	615.1035985450587	41.15763957088453	0.9372846708285808	3
chr3:77349649-77349688	chr3:77340605-77356627	chr3:77343215-77349915	TGTAAAGTAAAATTGACGGCTAAACGAGTAAGCTGAGGCT	42.16	68	68	1.0	5.0503330866025165	51.54017371145786	12.84251764578469	0.800528412605106	3
chr3:90825057-90825105	chr3:90329210-91494877	chr3:90400000-91500000	ACTTGGAAATCCTACGAAAAGAGTATGTCAAAACTCTTCTATCGAAAGG	42.32	2050	2057	0.9965969859017988	5.090817237120376	100.90408175741194	26.67616208925033	0.7909067949320413	3
chr3:90888458-90888507	chr3:90329210-91494877	chr3:90400000-91500000	TCTTCACAGAGAAACTAGACATAATTGTTCTCTGAAGCTACTTTGTGATG	42.11	5952	5985	0.9944862155388472	5.285512977646893	390.05807308920095	142.58935389154672	0.7323006802082974	3
chr3:90889318-90889358	chr3:90329210-91494877	chr3:90400000-91500000	AAAACTAGGCAGATTCATTCTCCGAAGCTGTTTTGTGATGC	43.13	8223	8234	0.9986640757833374	5.425859435252494	395.95774781072527	60.31269462275428	0.8678137152582541	3
chr3:90904145-90904177	chr3:90329210-91494877	chr3:90400000-91500000	ACTCGCAGAGTTGCAGCTTCCTTTCGATAGAGC	43.1	1518	1521	0.9980276134122288	5.069986575819232	401.1074996825337	149.00118783669217	0.7291422745773585	3
chr3:90920293-90920334	chr3:90329210-91494877	chr3:90400000-91500000	TGAAGCTTCCTTTCAATAGGGCACTTTTGAAACTCAGTTTCT	42.51	1845	1854	0.9951456310679612	5.072777232190052	368.7674091935946	67.46904911124926	0.8453383530266477	3
chr3:91013704-91013736	chr3:90329210-91494877	chr3:90400000-91500000	ACTCGCAGCGTTGAAGCTTCCTTTCGATAGAGC	43.37	4005	4009	0.999002244948865	5.205678733029004	412.6758507723749	161.54611461537743	0.7186695662080936	3
chr3:91056169-91056205	chr3:90329210-91494877	chr3:90400000-91500000	TTCAACTCGTAGCGTTGAAGCTTCCTTTCGATAGAGC	42.59	2903	2907	0.998624011007912	5.145821122842412	323.82414449363444	85.30052051129736	0.7915048203943679	3
chr3:91114195-91114244	chr3:90329210-91494877	chr3:90400000-91500000	ACCTTTGGAAAAGGGATTCCTTCATATAAAACTTGAAAGAAGAATCCTCA	42.47	3867	3947	0.9797314416012162	5.102065760949113	249.7937144419653	100.64142629355914	0.7128101192068697	3
chr3:95978094-95978137	chr3:91708251-96510223	chr3:91700000-92600000	TTTTACAAGAAGATATTTCGTTGTCAACCGTAGGCTTCAAAGCA	42.39	6446	6471	0.9961366094884871	5.042183638977756	566.6730062035938	220.3266029758154	0.7200422968372929	3
chr3:91134236-91134274	chr3:90329210-91494877	chr3:90400000-91500000	CTTCGTTTGAAACGTGACTGCTTCATACAAAACTGGACA	42.1	2386	2389	0.9987442444537464	5.119227508103248	284.7086743345203	45.87539243214608	0.8612292695142928	3
chr3:91223121-91223170	chr3:90329210-91494877	chr3:90400000-91500000	AAGAGTATTTCTAAACTCTTCTATCGAAAGGAAGTCTCAACTCCATGAGT	42.27	2898	2905	0.9975903614457832	5.140389869403446	336.6201882296231	30.387556271319628	0.9172018663730362	3
chr3:91252358-91252391	chr3:90329210-91494877	chr3:90400000-91500000	CTCTATCGAAAGGAAGCTTCAACGCTGCGAGTTG	42.26	4010	4012	0.9995014955134596	5.208437991480296	408.9554711295122	152.56124989726283	0.7283050634390846	3
chr3:91257094-91257140	chr3:90329210-91494877	chr3:90400000-91500000	AAAAGAGTATTACAAAACTCTTCTATCGAAAGGAAGTCTCAACCCCA	42.13	2827	2843	0.9943721421034118	5.120564092769438	219.6826689635902	43.96456285907718	0.833244739361996	3
chr3:91267285-91267331	chr3:90329210-91494877	chr3:90400000-91500000	AAAAGAGTATGTCAAAACTCTTCTATCGAAAGGAAGTCTCAACTCCA	42.07	3936	3944	0.9979716024340772	5.196896042784242	327.8521338451752	36.05777665882776	0.9009156507749708	3
chr3:91280884-91280933	chr3:90329210-91494877	chr3:90400000-91500000	TTCAAAACTCTTCTATCGAAAGGAATTCTCAACTCCATGAGTTAAATGCA	42.53	4064	4069	0.998771196854264	5.2076269589701765	347.5559932519982	61.52913038406801	0.8495933319765349	3
chr3:91313510-91313544	chr3:90329210-91494877	chr3:90400000-91500000	TATCGAAAGGAAGCTTCAACGCTGCGAGTTGAAAG	42.19	3753	3755	0.9994673768308922	5.194748908771787	415.929769327183	171.83548546017778	0.7076460643759153	3
chr3:91316456-91316503	chr3:90329210-91494877	chr3:90400000-91500000	GAGAACAATTATGTCTAGTTTGTCCGTGAAGATAGTTTCTCTTCCACA	42.23	1553	1553	1.0	5.081689548156331	95.21106353709908	30.885866698587023	0.7550625011976211	3
chr3:91362839-91362882	chr3:90329210-91494877	chr3:90400000-91500000	AATTCTTCTGCTACTTTTGTATGAAGCAGTCACGTTTCAAACGA	42.45	2743	2746	0.9989075018208304	5.138822396800749	273.9541698980786	38.47989339687752	0.8768383543360628	3
chr3:91377707-91377755	chr3:90329210-91494877	chr3:90400000-91500000	AAAAGAGGATGTCAAAACTCTTCTATCGAAAGGAAGTTTCAATTCCATG	42.06	4457	4572	0.9748468941382328	5.10867768777601	308.40274237057537	111.7347694544841	0.7340519084594159	3
chr3:91795284-91795319	chr3:91708251-96510223	chr3:91700000-92600000	AAAAGTGTTTCAATCTGCTCCGCCTAAAGGAAGCTT	42.01	4088	4089	0.999755441428222	5.037780374717341	489.3104282236196	37.604274237575545	0.9286330898304268	3
chr3:91796360-91796399	chr3:91708251-96510223	chr3:91700000-92600000	AGAGATCACAACGTGGTTTCTGCGAATGATTCTTTGTAGT	42.29	10481	10528	0.9955357142857144	5.077676663250118	506.0239198519844	75.36855599054842	0.8703654431005027	3
chr3:91965830-91965867	chr3:91708251-96510223	chr3:91700000-92600000	GTTAAATGCAGAGATCACAACGTGGTTTCTGCGAATGA	42.15	8038	8052	0.99826130153999	5.067996199719948	505.0920913742772	95.86476753991566	0.8404797846668663	3
chr3:91968727-91968761	chr3:91708251-96510223	chr3:91700000-92600000	ATGCAGAGATCACAACGTGGTTTCTGCGAATGATT	42.04	8440	8456	0.9981078524124882	5.071064392772665	506.00610062629545	61.28788267218229	0.8919645113882053	3
chr3:91160280-91160329	chr3:90329210-91494877	chr3:90400000-91500000	TTCAAAACTCTTCTATCGAAAGGAAATCTCAACTCCATGAGTTAAATGCA	42.53	4199	4203	0.999048298834166	5.216113620834341	353.529083897604	64.85227381587679	0.8449924390266704	3
chr3:91998539-91998582	chr3:91708251-96510223	chr3:91700000-92600000	TTTTACATGAAGATATTTCGTTGTCAACCGTAGGCTTCAAAGCA	42.42	10090	10366	0.9733744935365618	4.963140070629036	568.9674944650204	240.7664588608437	0.7026597960083919	3
chr3:198176956-198177005	chr3:198141553-198221737	chr3:198176396-198214019	TAGATACAGTGAAGCTCCTCTGTATGATATCACAGTGGTAGATATAGTGA	42.14	7088	7091	0.9995769285009166	5.905671527750485	780.6103675722625	48.82070964898384	0.9411395220293136	3
chr3:92883500-92883542	chr3:91708251-96510223	chr3:91700000-92600000	TTTTACATGAAGATATGTCGTTGTCAACCGTAGGCTTCAAAGC	42.6	2962	2970	0.9973063973063973	5.014792109418679	556.364476612113	126.81322136300872	0.8143773988248272	3
chr3:198574029-198574059	chr3:198555559-198601895	chr3:198569466-198586493	CCCCTCTTCTTGTCACCGAGACTTCCTCAGC	42.87	46	46	1.0	5.031966643502432	96.11529151203598	21.82583088787842	0.8149429949134157	3
chr3:200109305-200109352	chr3:200096123-200146247	chr3:200105147-200119136	TTTGGGATAGTTTACTATCTGCAGCGTATTTTGGATAGTTTACCATCT	42.1	993	995	0.9979899497487436	5.362138654290946	99.80861375729972	12.76166261406522	0.8866338164440053	3
chr3:96014145-96014187	chr3:91708251-96510223	chr3:91700000-92600000	TTTTACATGAGGATATTTCGTTGTCAACCGTAGGCTTCAAAGC	42.65	4952	4968	0.996779388083736	5.031143438911219	561.9878365692235	120.23130936924056	0.8237643870228096	3
chr3:96319155-96319202	chr3:91708251-96510223	chr3:91700000-92600000	AAAATTCACTGAGAATTCTATGGTCTATCATTACCCGAAGAAATCCCG	42.44	2182	2184	0.9990842490842492	5.016239472341828	485.5687283595718	34.10121738126967	0.9343790849158018	3
chr3:186765733-186765771	chr3:186760848-186774329	chr3:186765300-186767718	CAGATCCGTGTGTATATCACATCGGTTACATGCAGATCC	42.23	441	441	1.0	5.988789237668161	63.19163694974248	4.717198082913499	0.9305363126808892	3
chr3:186765510-186765544	chr3:186760848-186774329	chr3:186765300-186767718	AGCTCCGTGTGTATATCACATCGGTTACATGCAGA	42.04	325	325	1.0	5.728699551569508	55.45435482201546	3.8770404898859288	0.9346544865580092	3
chr3:186765358-186765404	chr3:186760848-186774329	chr3:186765300-186767718	GTATATATCACATCGGTTACATGCAGATCCGTGTGTAAATCACATCA	42.44	445	445	1.0	5.997757847533633	66.5752082327513	7.7195197882308255	0.89609599504758	3
chr3:186765318-186765357	chr3:186760848-186774329	chr3:186765300-186767718	AGATCCGTGTGTATATCACATCGGTTACATGCAGATCTGT	42.57	414	414	1.0	5.928251121076232	61.47774286000134	6.296594447510241	0.9070947102154494	3
chr3:96276416-96276450	chr3:91708251-96510223	chr3:91700000-92600000	AAAAGAGTTTCCAATCTGCTCCGCCTAAAGGAAGC	42.11	5454	5521	0.9878645172975912	4.9913586128971446	548.6530934954496	194.63666258071663	0.7381416049533558	3
chr3:96277578-96277627	chr3:91708251-96510223	chr3:91700000-92600000	TCAAAGTATTCACTTGGAACTTTTACAACAAGAGTGTTAGAAAACTGCTC	42.06	7122	7145	0.996780965710287	5.051855063257384	494.4548237135164	79.64651144955585	0.8612675035376247	3
chr3:96252311-96252353	chr3:91708251-96510223	chr3:91700000-92600000	AGGTTCAACTCTCCGAGTTGAATACATACATCCCAAAAGATGT	42.61	3074	3095	0.9932148626817447	4.995403016229012	397.8585546043746	42.81761931541439	0.902836545632694	3
chr3:96134450-96134487	chr3:91708251-96510223	chr3:91700000-92600000	AAAAGTGTTTCCAATATGCTCCGCCTAAAGGAAGCTTC	42.06	2268	2280	0.9947368421052633	4.995322954181622	510.3017807686752	39.546424907664935	0.9280775594074716	3
chr3:186765966-186766008	chr3:186760848-186774329	chr3:186765300-186767718	GTGTAAATCACATCGGTTACATGCAGATCCGTGTGTATATCAC	42.27	446	446	1.0	6.0	65.04659378265943	11.112273764915477	0.8540908744740215	3
chr3:198177838-198177884	chr3:198141553-198221737	chr3:198176396-198214019	CCTCTGTATGATATCACAGTGGTAGATATAGTGAAGCTCCTTTGTGT	42.58	6430	6431	0.9998445031876848	5.822736860200719	675.2829809362336	30.799867030639263	0.9563792448445309	3
chr3:96108433-96108471	chr3:91708251-96510223	chr3:91700000-92600000	AAAAGTATTTCCAATCTGCTCCGCCTAAAGGAAGCTTCA	42.57	6790	6799	0.9986762759229298	5.0581640380888695	526.5762730691888	95.90753680816346	0.8459276606293423	3
chr3:186765886-186765925	chr3:186760848-186774329	chr3:186765300-186767718	TTACATGCAGATCCGTGTGTAAATCACATCGGTTACATGC	42.78	305	305	1.0	5.683856502242152	64.07693648770119	9.46546578146272	0.8712924042538169	3
chr3:186766764-186766795	chr3:186760848-186774329	chr3:186765300-186767718	GTGTGTACATCACATCGGTTACATGCGGGTCC	42.25	237	237	1.0	5.531390134529149	30.306208598827773	4.528925910807582	0.8699897108318934	3
chr3:186766206-186766248	chr3:186760848-186774329	chr3:186765300-186767718	TTACATGCAGATCAGTGTGTATATCACATCGGTTACATGCAGA	42.58	281	283	0.9929328621908128	5.59470915400339	52.44488266053183	12.18116668562234	0.8115130538093579	3
chr3:186766287-186766333	chr3:186760848-186774329	chr3:186765300-186767718	TGTAAATCACATCGGTTACATGCAGATCCGTGTGTATATCATATAGG	42.14	433	433	1.0	5.97085201793722	64.61963576533775	10.140549669623107	0.86435895509589	3
chr3:186766334-186766379	chr3:186760848-186774329	chr3:186765300-186767718	TTACATGCAGATCCGTGTGTATATCATATAGGTTACATGCAGATCC	42.14	200	201	0.9950248756218906	5.423554871382996	40.437049637085295	15.644127228519045	0.721044954780293	3
chr3:186766621-186766661	chr3:186760848-186774329	chr3:186765300-186767718	GTTACACGCAGATCCGTGTGTATATCACATCTGTTACATGC	42.5	235	235	1.0	5.526905829596412	32.32431769894693	5.8688074725861865	0.8463386421973019	3
chr3:186766729-186766763	chr3:186760848-186774329	chr3:186765300-186767718	TCCGTGTGTACATCACATCGGTTACATGCAGATCC	42.63	356	356	1.0	5.798206278026906	58.580974566402254	6.800255914955415	0.8959907015378917	3
chr3:186766828-186766873	chr3:186760848-186774329	chr3:186765300-186767718	GTGTGTATATCACATCGGTTACATGCTTATCCGTGTGTATATCACA	42.34	289	289	1.0	5.647982062780267	53.03266649697783	5.431652753537327	0.907094569419972	3
chr3:186767070-186767109	chr3:186760848-186774329	chr3:186765300-186767718	TTACATGCTTATCCGTGTGTACATCACATCGGTTACATGC	42.5	297	297	1.0	5.665919282511211	51.33273828382145	6.884275530779838	0.8817480478695867	3
chr3:186767110-186767147	chr3:186760848-186774329	chr3:186765300-186767718	AGATCCATGTGTAAATCACATCGGTTACATGCGGATCC	42.53	217	217	1.0	5.486547085201794	39.05745209326866	4.370143148105603	0.8993694418533659	3
chr3:186767249-186767289	chr3:186760848-186774329	chr3:186765300-186767718	TATATCACATCGGTTACATGCGGATCCGTGTGTATATCACA	42.36	400	400	1.0	5.896860986547085	57.84477455172893	12.068375018415509	0.8273804700172004	3
chr3:186767290-186767330	chr3:186760848-186774329	chr3:186765300-186767718	TCGGTTACACGTAAATCCGTGTGTATATCACATCGGTTACA	42.56	231	231	1.0	5.517937219730941	29.84981527454873	1.927947713669904	0.9393302884666652	3
chr3:186767331-186767367	chr3:186760848-186774329	chr3:186765300-186767718	CGCAGATCCGTGTGTATATCACATCTGTTACATGCGG	42.88	233	233	1.0	5.522421524663677	37.40911122831368	3.9022617268606994	0.9055402556798362	3
chr3:96018200-96018249	chr3:91708251-96510223	chr3:91700000-92600000	ACAAATTCACTGAGAATTCTATTCTCTATCAATACACGAAGAAATCCCGT	42.01	2663	2669	0.9977519670288496	5.014167231243932	501.95828574602615	207.79429680721705	0.7072299532046731	3
chr3:92124507-92124549	chr3:91708251-96510223	chr3:91700000-92600000	TTTTACATGAAGGTATTTCGTTGTCAACCGTAGGCTTCAAAGC	42.85	4277	4291	0.99673735725938	5.024493182511074	553.9017027970724	115.70212197296692	0.8272080927663424	3
chr3:186767589-186767628	chr3:186760848-186774329	chr3:186765300-186767718	CTTATCCGTGTGTATATCACATCGGTTACATGCAGATCCG	42.13	416	416	1.0	5.932735426008969	62.06914982718853	4.471975365189197	0.9327938120634386	3
chr3:92446599-92446641	chr3:91708251-96510223	chr3:91700000-92600000	TTTTACAGGAAGATATTTCGTTGTCAACCGTAGGGTTCAAAGC	42.49	3279	3298	0.9942389326864768	5.002479249166841	483.62719214304224	28.24436156754055	0.944821388563604	3
chr3:198570337-198570369	chr3:198555559-198601895	chr3:198569466-198586493	TCTTCTTGTCACCGACGCTTCCTCAGTATCCAC	42.39	401	401	1.0	5.278665740097289	102.57708963949533	19.95793302594518	0.8371246636936064	3
chr3:198190634-198190681	chr3:198141553-198221737	chr3:198176396-198214019	TCCTCTATATGATATCACAGTGGTAGATATAGTGAAGCTCCTCTGTGT	42.44	6078	6081	0.9995066600888012	5.775965677493186	726.7571159128884	52.87550551029049	0.9321789467791008	3
chr3:198191138-198191186	chr3:198141553-198221737	chr3:198176396-198214019	GGTACATATAGTGAAGCTCCTCTGTATGATATCACAGTGGTAGATACAC	42.21	6189	6191	0.9996769504118882	5.791033317633213	740.9231072912614	39.49010946536664	0.9493984614593198	3
chr3:198194394-198194436	chr3:198141553-198221737	chr3:198176396-198214019	TCCTCTGTATGATATCACAGTGGTAGATATAGTGAAGCTGCCC	42.82	6146	6147	0.9998373190174068	5.786327988529657	646.0794606545003	24.609164119939518	0.963307616663074	3
chr3:198583332-198583359	chr3:198555559-198601895	chr3:198569466-198586493	CAGGTGACACCACCCGTCTTCCTGTCAC	42.2	156	157	0.9936305732484076	5.076561483337243	161.7453394016231	48.02708362727822	0.7710514903064198	3
chr3:198200302-198200351	chr3:198141553-198221737	chr3:198176396-198214019	ATACAATGAAGCTCCTCTGTATGATATCACAGTGGTAGATATAGTGAAGC	42.32	6880	6883	0.99956414354206	5.878968258693908	744.1897366431513	49.31824034783842	0.9378478329419512	3
chr3:198202741-198202783	chr3:198141553-198221737	chr3:198176396-198214019	CTCCCCTGTATGATATCACAGTGGTAGATATAGTGAAGCTCCT	42.47	6060	6061	0.9998350107243028	5.7753021028018425	648.6781981372181	15.03243248070647	0.9773509240514784	3
chr3:198205302-198205351	chr3:198141553-198221737	chr3:198176396-198214019	GATACAGTGAAGCTCCTCTGTATGATATCACAGTGGTAGATATAGTGAAG	42.13	7330	7333	0.9995908904950224	5.936735190180031	785.029576429341	49.60657610285485	0.9405650283032266	3
chr3:198205962-198206004	chr3:198141553-198221737	chr3:198176396-198214019	ACCCTGTATGATATCACAGTGGTAGATATAGTGAAGCTCCTCT	42.19	6378	6380	0.9996865203761756	5.815287110077598	681.3396458303657	21.438290164101357	0.9694949299542748	3
chr3:198206467-198206516	chr3:198141553-198221737	chr3:198176396-198214019	TAGATATAGTGAAGCTCCTCTGTGTGATATCACAGTGGTAGATATAGTGA	42.14	7659	7667	0.998956567105778	5.975699843725611	705.2918711968159	57.84223163142296	0.9242043679910849	3
chr3:198207189-198207238	chr3:198141553-198221737	chr3:198176396-198214019	ATAAAGTGAAGCTCCTCTGTATGATATCACAGTGGTAGATATAGTGAAGC	42.29	7060	7062	0.9997167941093176	5.902784790218719	778.252830126816	48.21199117915658	0.9416647993522912	3
chr3:198210001-198210047	chr3:198141553-198221737	chr3:198176396-198214019	ATACAATGAAGCTCCTCTGTGTGATATCACAGTGGTAGATATAGTGA	42.23	6073	6079	0.99901299555848	5.7728569859891214	639.3407618804041	70.28445069809975	0.9009555333544124	3
chr3:198213135-198213183	chr3:198141553-198221737	chr3:198176396-198214019	AGATATAGTGAAGCTCCTCTGTATGATATCACAGTGGTAGATACAGTGA	42.45	7052	7054	0.999716472923164	5.901758594124018	811.7968381766773	42.55194179042617	0.9501937115283706	3
chr3:199230590-199230622	chr3:199074891-199287894	chr3:199200000-199300000	GGGCCACCTAGATTGTCGTTATGAGGGAAACCT	42.54	69	69	1.0	5.095303867403315	25.79804344850864	7.913431531917245	0.7652600031143083	3
chr3:198213226-198213269	chr3:198141553-198221737	chr3:198176396-198214019	CCTCTGTATGATATCACAGTGGTAGATATAGTGAAGCTGCTGTG	42.16	6024	6025	0.9998340248962656	5.77068651792395	594.5631570225597	62.59744843227924	0.9047455859150992	3
chr3:198199808-198199857	chr3:198141553-198221737	chr3:198176396-198214019	AAATAGTGAAGCTCCTCTGTATGATATCACAGTGGTAGATATAGTGAAGC	42.29	7361	7363	0.999728371587668	5.941392882528504	794.6517203775937	42.22471142398293	0.9495448672953016	3
chr3:198579412-198579439	chr3:198555559-198601895	chr3:198569466-198586493	TCCTGTCACCGACGCTTCCTCAGTGTCC	43.13	401	401	1.0	5.278665740097289	111.92892920975368	22.914253463772788	0.8300673937721325	3
chr3:198571008-198571040	chr3:198555559-198601895	chr3:198569466-198586493	CTCTTCTTGTCACCGACGCTTCCTCAGTATCCA	42.24	398	398	1.0	5.276580958999305	99.21757465267116	16.864559546716777	0.8547187328779686	3
chr3:198583300-198583331	chr3:198555559-198601895	chr3:198569466-198586493	TCTTCTTGTCACCGACGCTTCGTCAGTATCCA	42.24	105	105	1.0	5.072967338429465	61.0380616837336	7.155898088219959	0.89506551442166	3
chr3:198580094-198580126	chr3:198555559-198601895	chr3:198569466-198586493	GATGCTTCCTCAGTATCCACAGGTCACACCACC	42.92	395	403	0.98014888337469	5.1752405947747695	200.954245134427	82.6209240872198	0.7086454208455678	3
chr3:198579836-198579865	chr3:198555559-198601895	chr3:198569466-198586493	ACCCGTCTTCCTGTCACCAACGTTTCCTCG	43.4	41	42	0.9761904761904762	4.9094443892915045	86.76795972812933	35.770612183616684	0.7080869180572859	3
chr3:198579554-198579584	chr3:198555559-198601895	chr3:198569466-198586493	CTTCCTGTCACCGACGCTTCCTCAGTATCCA	42.48	494	494	1.0	5.343293954134817	154.9143286293345	26.15508144405309	0.8555521806060317	3
chr3:198582193-198582226	chr3:198555559-198601895	chr3:198569466-198586493	CTCTCTTCTTGTCACCGACGCTTCCTCAGTATCC	42.3	396	396	1.0	5.275191104933981	95.82647958534672	16.639864202364528	0.8520458330736391	3
chr3:198578015-198578042	chr3:198555559-198601895	chr3:198569466-198586493	CGTCTTCCTGTCACCGACGTTTCCTCGG	42.23	61	61	1.0	5.042390548992357	89.00250022430474	9.202795987634724	0.9062902272829164	3
chr3:198575813-198575848	chr3:198555559-198601895	chr3:198569466-198586493	CTTGTCACCAACACTTCCTCAGTATCCAGAGGTCAC	42.34	95	97	0.9793814432989691	4.962925284597693	89.94241871556517	38.27320118624244	0.7014934590999637	3
chr3:198575290-198575319	chr3:198555559-198601895	chr3:198569466-198586493	CACCGACACTTCCTCAGTATCCACCGGTCA	42.58	190	190	1.0	5.1320361362056985	116.63030621869596	12.214373058434944	0.9052007958189476	3
chr3:198577926-198577957	chr3:198555559-198601895	chr3:198569466-198586493	CTGTCACCGACACTTCCTCAGTATCCACAGCT	42.37	553	556	0.9946043165467626	5.357316231795662	145.77424686254273	22.74982670674598	0.8650054782980761	3
chr3:92248895-92248929	chr3:91708251-96510223	chr3:91700000-92600000	AAAAGTGTTTCCAATCAGCTCCGCCTAAAGGAAGC	42.41	468	469	0.997867803837953	4.993804156769432	506.9977826556191	53.11597951116838	0.9051693011332368	3
chr3:198213360-198213409	chr3:198141553-198221737	chr3:198176396-198214019	TATACTGAAGCTCCTCTGTATGATATCACAGTGGTAGATATAGTGAAGCT	42.41	6990	6994	0.9994280812124678	5.892376061800044	768.2796157307782	46.56323932656797	0.9428561727729808	3
chr3:200111857-200111906	chr3:200096123-200146247	chr3:200105147-200119136	ATAGTTTACTATCTGTAGTGCATTTGGGATAGTTTACTATCCATAGCCCA	42.17	1074	1074	1.0	5.402548725637182	62.80403099406083	12.635845281479194	0.8325044272961495	3
chr3:198570431-198570463	chr3:198555559-198601895	chr3:198569466-198586493	CCTCTTCATGTCACCGACGCTTCCTCAGTATCC	42.65	307	307	1.0	5.213342599027103	134.46277281419506	15.927467872486211	0.8940924105197156	3
chr3:198184360-198184409	chr3:198141553-198221737	chr3:198176396-198214019	TATAGTGAAGCTCCTCTGTATGATATCACAGTGGTAGATATAGTGAAGCT	42.41	7808	7810	0.9997439180537772	5.998719590268888	824.5836683544014	42.005171275818455	0.951528141888208	3
chr3:198178858-198178902	chr3:198141553-198221737	chr3:198176396-198214019	GAAGCTGCTCTGTATGATATCACAGTGGTAGATATAGTGAAGCTC	42.08	6562	6566	0.999390801096558	5.837374087450002	768.5491500538762	47.85831056698935	0.9413793811602434	3
chr3:200105219-200105262	chr3:200096123-200146247	chr3:200105147-200119136	ATAGTTTACCATCTGCAGCGCATTTGGGATAGTTTACTATCTGC	43.12	1519	1519	1.0	5.569340329835082	182.11690011587945	32.09396600204408	0.8501758263543162	3
chr3:186765810-186765847	chr3:186760848-186774329	chr3:186765300-186767718	ACATCACATCGGTTACATGCAGATCCGTGTGTAAATCA	42.4	380	380	1.0	5.852017937219733	63.88695740756075	10.410112123313294	0.8598852930668095	3
chr3:198181523-198181565	chr3:198141553-198221737	chr3:198176396-198214019	TGCTCTGTATGATATCACAGTGGTAGATATAGTGAAGCTCCCC	42.82	6276	6277	0.99984068822686	5.802994424740857	664.9050223801829	17.15981768147053	0.9748413689233426	3
chr3:200117191-200117229	chr3:200096123-200146247	chr3:200105147-200119136	AGCGCATTTGGGATAGTTTACTCTCTGTAGCACATTTGG	42.67	505	508	0.9940944881889764	5.159752800764972	92.79441844868342	17.174272048475164	0.8438258019547944	3
chr3:200105605-200105654	chr3:200096123-200146247	chr3:200105147-200119136	TTTGGGATAGTTTACTATCCGTAGTGTATTTGCGAGAGTTTACTATCTGC	42.73	417	417	1.0	5.156296851574213	35.269588048590435	5.875349860038433	0.8572035793786855	3
chr3:200106023-200106072	chr3:200096123-200146247	chr3:200105147-200119136	ATTTGGGATAGTTTACTATCTGCAGCACATTTGGGATAGTTTACTATCTG	42.14	2668	2671	0.9988768251591164	5.994384125795582	273.1233982322791	107.01752462795965	0.7184793370239032	3
chr3:200106114-200106163	chr3:200096123-200146247	chr3:200105147-200119136	ATAGTTTACTATCTGTAGTGTATTTGGGATAGTTTACTATCTGCAGCGCA	42.37	1329	1331	0.9984973703981967	5.490612789022468	151.9602868519681	16.824886539417438	0.9003177459171533	3
chr3:200106982-200107031	chr3:200096123-200146247	chr3:200105147-200119136	ATAGTTTACTATCTGCAGCACATTTGGGATAGTTTACTATCTGTAGCACA	42.62	1992	1995	0.9984962406015038	5.739107889664191	217.40650567107	81.5120329567235	0.7273102119028475	3
chr3:200108554-200108603	chr3:200096123-200146247	chr3:200105147-200119136	GGGATAGTTTACTATCTGTAGCACATTTGGAATAGTTTACTATCTGCAGC	42.18	668	673	0.9925705794947994	5.2132277100677005	85.87513020339937	19.0114933033042	0.8187424414316365	3
chr3:200114243-200114292	chr3:200096123-200146247	chr3:200105147-200119136	TACTATCTGTAGCATATTTGGGATAGTTTACTATCTGTAGCGCATTTGGG	42.68	886	889	0.9966254218222722	5.315211067132352	91.38193152701858	11.821296928468412	0.8854561324739264	3
chr3:200114881-200114930	chr3:200096123-200146247	chr3:200105147-200119136	ATAGTTTACTATCTCTAGCACATTTGGGATAGTTTACTATCTGCAGCACA	42.4	1633	1636	0.9981662591687042	5.6029002613607615	171.82330962615268	15.248148900323036	0.9184902442070552	3
chr3:200115158-200115206	chr3:200096123-200146247	chr3:200105147-200119136	GGATATTTTACTATCTGCAGCACATTTGGGATAGTTTACTATCTGCAGC	42.76	1946	1948	0.9989733059548256	5.724251837120455	221.48272506466265	80.52069826750888	0.7333781936009887	3
chr3:200116333-200116382	chr3:200096123-200146247	chr3:200105147-200119136	GAATATTTTACTATCTGCAGCACATTTGGGATAGTTTACTATCTGCAGCA	42.56	1990	1992	0.998995983935743	5.7408569811479815	229.19762312005025	84.52279748377366	0.7305792293625931	3
chr3:200117808-200117851	chr3:200096123-200146247	chr3:200105147-200119136	GCGCATTTGGGATAGTTTACTATCCATAGTGTATTTGCAATGGT	42.41	1073	1075	0.9981395348837208	5.392871587462086	70.4938586926003	6.286980308387983	0.9181178482784348	3
chr3:200106506-200106555	chr3:200096123-200146247	chr3:200105147-200119136	ATAGTTTACTCTCCATAGTGCATTTGGGATAGTTTACTATCTGTAGCACA	42.29	1297	1298	0.9992295839753468	5.482279853909716	82.00792604976974	17.254669502764276	0.8261714857775166	3
chr3:200117932-200117980	chr3:200096123-200146247	chr3:200105147-200119136	TAGTTTACTATCCATAGTGTATTTGGGATAGTTTACTATCTGCAGCGCA	42.46	1424	1427	0.9978976874562018	5.523221570714292	116.2004372721946	6.015809807059914	0.9507773315673914	3
chr3:200831889-200831923	chr3:200821298-200838813	chr3:200830845-200835539	AGGGGAGACGCGTGCAAATTTAGATTCTGCTATGC	43.37	713	716	0.9958100558659218	5.63257915192356	77.78630454072581	20.585751582485464	0.7907357801213207	3
chr3:199231369-199231402	chr3:199074891-199287894	chr3:199200000-199300000	GCCACCTAGATTGTCGTTATGAGGGAAACCTGCC	43.19	97	97	1.0	5.133977900552488	26.29679705292945	3.1049013020948304	0.8943972125486331	3
chr3:200831589-200831622	chr3:200821298-200838813	chr3:200830845-200835539	AGGGGAGACGCGTGCAAATTTAGATTCTGCTACA	42.78	807	811	0.995067817509248	5.715027446849631	80.31956115040951	19.91859138623209	0.8012873254128368	3
chr3:200744748-200744784	chr3:200693279-200770937	chr3:200744711-200748117	CCTAACTAGTCTGACTTCTCTGTACCGTTCAGAGCCT	42.2	469	469	1.0	5.463438735177865	57.1387698926054	9.118430266174558	0.8623782736921726	3
chr3:200493428-200493477	chr3:200483016-200524141	chr3:200491362-200493982	ATGTATAGAGTTGTTCCTCAGTGGTAGAATGTATAGAGTTGTTCTTCAGT	42.07	562	572	0.9825174825174824	5.681397262108615	58.231982599786384	20.22716382429467	0.7421949543656206	3
chr3:200832589-200832622	chr3:200821298-200838813	chr3:200830845-200835539	AGGGGAGACGCGTGCAAATTTAGATTCTGCTACG	43.2	772	775	0.9961290322580644	5.68825286064871	78.73608231875933	19.812211286341103	0.7989593674170355	3
chr3:200491515-200491563	chr3:200483016-200524141	chr3:200491362-200493982	AGAATGTATAGAGTTGTTCCTCAGTGGTAGAATGTATAGAGTTGTTCCT	42.06	553	561	0.9857397504456328	5.685196700244581	55.61691302556783	21.68904312591752	0.719438912528077	3
chr3:200492583-200492631	chr3:200483016-200524141	chr3:200491362-200493982	CAGTGGTAGAACGTATAGAATTGTTCTTCAGTGGTAGAACGTATAGAGT	42.36	294	297	0.98989898989899	5.35168373198469	49.99704297136014	11.592081354731173	0.8117836309320546	3
chr3:200192145-200192173	chr3:200172901-200196163	chr3:200186228-200192787	GTCGGGAGGGATGCGGTTAGTAGGGATGT	42.56	516	516	1.0	5.258258258258258	136.5266596414078	37.37049327029043	0.7851000281225623	3
chr3:200192086-200192114	chr3:200172901-200196163	chr3:200186228-200192787	CGGGAGGGATGCGGTTAGTAGGGATGTGG	43.16	568	568	1.0	5.2842842842842845	147.166993156657	62.19525820925092	0.7029299321941728	3
chr3:200109256-200109304	chr3:200096123-200146247	chr3:200105147-200119136	TAGTTTACTATCTGTAGCACATTTGGGATAGTTTACTATCTGCACCACA	42.53	1561	1567	0.99617102744097	5.565937595975464	152.91082408034262	23.31796293433556	0.8676835758258191	3
chr3:200119070-200119111	chr3:200096123-200146247	chr3:200105147-200119136	ACATTTGGGATAGTTTACTATCTGCAGCGCATTTGCAATAGT	42.51	1564	1564	1.0	5.5862068965517215	141.35377433397795	29.950777380885054	0.8251606447052369	3
chr3:200118114-200118154	chr3:200096123-200146247	chr3:200105147-200119136	CAGCGCATTTGGGATAGTTTACCATCCATAGTGTATTTGCG	43.08	710	711	0.9985935302391	5.259084592724735	95.15051450061158	12.151739265542052	0.8867522457447667	3
chr4:9238455-9238489	chr4:8888560-9448511	chr4:9100000-9400000	GAATATGACCTACCGACGTGTAGGTTTGCGTGTGA	42.49	1008	1016	0.9921259842519684	5.5060844667143884	55.9997395772704	9.187158921314635	0.8590643345071239	4
chr4:9242989-9243030	chr4:8888560-9448511	chr4:9100000-9400000	CACAAACACGAACACCGTCAATCCTACATAAACTAATGAGGA	42.13	1310	1380	0.9492753623188406	5.455251270468662	56.122452239979154	17.749608992953362	0.7597250070363476	4
chr4:9247804-9247840	chr4:8888560-9448511	chr4:9100000-9400000	ACAACTGGATAGTGATGGCTACATCTCAGGATGAGCC	43.09	1115	1124	0.9919928825622776	5.5633193911663685	55.99752288973247	16.581504306964206	0.7715386255863336	4
chr4:9235419-9235467	chr4:8888560-9448511	chr4:9100000-9400000	AGGAAACGTTGATCCATTATCACATACGTATGGAAATATTATCACACGT	42.22	1622	1674	0.968936678614098	5.7223890207761166	55.95318433761094	6.1821981223870655	0.9005043844967545	4
chr4:9271655-9271695	chr4:8888560-9448511	chr4:9100000-9400000	GTGTGTATTTCTGAATATGACCTACCGACGTGTAGGTTTGC	42.34	1344	1367	0.9831748354059984	5.64314690430272	55.998718615528965	7.020265487752368	0.8886007829601488	4
chr4:9211680-9211729	chr4:8888560-9448511	chr4:9100000-9400000	TTATCACATACGTATGGAAATATTATCACACATGCTGTGAGATACGTTGT	42.01	1649	1690	0.9757396449704142	5.771014242168088	55.99586712189964	14.840586337885371	0.7904950683857908	4
chr4:9240951-9240988	chr4:8888560-9448511	chr4:9100000-9400000	TCCCAACCCGGTTACACTCCTATTATATGTGCCTATCA	42.31	1176	1196	0.9832775919732442	5.552751596229856	55.99983240690455	18.561114407710942	0.7510611761159587	4
chr4:9290607-9290653	chr4:8888560-9448511	chr4:9100000-9400000	GTTTGTGTTCATGATAGGCGACATTCAGTGTGTATTTCTGAATATGA	42.03	1320	1352	0.9763313609467456	5.5959425190194425	55.9936791239009	22.030687140848457	0.7176434978517512	4
chr4:49737400-49737444	chr4:49030838-55317581	chr4:49600000-55300000	GAAACATCTCTGTGTTGTTTGCATTCAACTCAGTAGAGTTGAACA	42.49	12697	13109	0.9685712106186588	4.893360018790215	998.4954186870076	300.1158699517778	0.7688947627535553	4
chr4:9312276-9312312	chr4:8888560-9448511	chr4:9100000-9400000	TGATATTTGATTGGCTTATCGCGCACCTGATGAGTGG	43.04	1111	1118	0.9937388193202148	5.569884572791549	55.99986372927957	14.6455440974237	0.7926893686656895	4
chr4:9367241-9367276	chr4:8888560-9448511	chr4:9100000-9400000	TGGTCCCTTTCTCGTCAGGTACAGTGATCAAAGTTG	42.33	1064	1066	0.99812382739212	5.566376712718176	55.99963164057449	19.312627718990463	0.7435659495118083	4
chr4:9367453-9367487	chr4:8888560-9448511	chr4:9100000-9400000	CCCTCAAAATCGGTTATGAGCATTCAAGCACACCG	42.7	1000	1000	1.0	5.541125541125541	55.99790466364319	8.355912175968847	0.8701566964272819	4
chr4:49802036-49802082	chr4:49030838-55317581	chr4:49600000-55300000	AAACATCTCTGTGATGTTTACATTCCACTCATAGGGTTGAAAACTTC	42.05	4342	4405	0.9856980703745744	4.94576122050767	875.9001358495583	116.12351626795186	0.8829427947407483	4
chr4:9295266-9295299	chr4:8888560-9448511	chr4:9100000-9400000	CTACATCTCAGGATGAGCCCGCATATGGGAAACA	42.47	922	922	1.0	5.498917748917749	55.99093885552912	21.770933634568248	0.7200307433782451	4
chr4:9167195-9167237	chr4:8888560-9448511	chr4:9100000-9400000	ACATTCAGTGTGTATTTCTGAATATGACCTACCGACGTGTAGG	42.49	1456	1496	0.9732620320855616	5.654188948306596	56.00019190388456	18.791355196571825	0.7487502809464259	4
chr4:1430836-1430882	chr4:1414674-1444999	chr4:1427855-1439940	CCGGTGTTACAATCATCATTACATCTATATACACTCACAACTTCCCC	42.48	4094	4107	0.9968346725103482	5.758525547155486	251.08486991247415	35.68921130774281	0.8755493831385108	4
chr4:9191627-9191662	chr4:8888560-9448511	chr4:9100000-9400000	CCCTTTCTCGTCAGGTACAGTGATCAAAGTTGACCA	42.33	1064	1080	0.9851851851851852	5.501683501683504	55.998331404912456	12.548938423362166	0.8169301497375473	4
chr4:9312138-9312186	chr4:8888560-9448511	chr4:9100000-9400000	ACACTCCTATTATATGTGCCTATCATCCTGAGGAGTAATTTGATTCAGG	42.6	1720	1827	0.9414340448823209	5.637906155147535	55.9996733148693	20.95727368037188	0.7276753496774265	4
chr4:1430283-1430330	chr4:1414674-1444999	chr4:1427855-1439940	CCCCGGTGTTATAATCATGATTACATCTATATACACTCACAACTTCCC	42.14	2592	2600	0.9969230769230768	5.474874510773886	252.37847164130832	28.27486276152217	0.8992534230113995	4
chr4:558894-558924	chr4:531131-569477	chr4:558356-562062	AGCCCTGAGTTGGTATGGAACCCTGAGTTGG	42.93	646	646	1.0	5.687234042553191	141.71844129796415	31.76274677510627	0.8169095616192819	4
chr4:1429962-1430009	chr4:1414674-1444999	chr4:1427855-1439940	CCCGGTGTTATAATCATCATTACATCTATATACACTCACAACTTCCCC	42.14	5287	5301	0.9973589888700244	5.986794944350122	257.5714232146712	39.48206840250048	0.8670876811191195	4
chr4:561574-561608	chr4:531131-569477	chr4:558356-562062	TATGGAACCCTGAGTTGGTATGGAACCCTGAGTTG	42.17	794	794	1.0	5.8446808510638295	159.35288981887953	42.973213796013134	0.787604204162364	4
chr4:9164409-9164447	chr4:8888560-9448511	chr4:9100000-9400000	TTGTCATCAATTAGTCTCTCGGGGATTGCATGATTTCCC	42.49	1232	1273	0.9677926158680282	5.505629746006808	55.99953426770804	22.82121223585878	0.7104669360772159	4
chr4:561339-561374	chr4:531131-569477	chr4:558356-562062	CCTGAGTTGGTATGGAACCCTGAGTTGTTGGTATGG	42.68	744	744	1.0	5.791489361702127	119.79812400987964	19.185745461259323	0.8619570347676685	4
chr4:191857284-191857333	chr4:191846938-191865305	chr4:191850034-191862557	ATTGTAGATTACCTGATGTCCAAATAGGAGGAAATAGCATAAAGTCATGG	42.08	1147	1155	0.9930735930735932	5.587722821580663	127.1760893100202	44.3195568218397	0.7415703674030115	4
chr4:558507-558545	chr4:531131-569477	chr4:558356-562062	AACTCTGAGTTGGTATGGAAACTTGAGTTGGTATGGAGC	42.21	57	62	0.9193548387096774	4.657412491420727	69.58428807578088	17.11497670847085	0.8025937503500069	4
chr4:558786-558822	chr4:531131-569477	chr4:558356-562062	GAGTTGTTGGTATGGAACCCTGAGTTGGTATGGAACC	42.72	740	741	0.9986504723346828	5.780486404226606	148.58609164040882	20.22808665125716	0.8801754280596716	4
chr4:559726-559770	chr4:531131-569477	chr4:558356-562062	TTTATTTGGTATGGAACTCTGAATTGGTATGGAACCCTGAGTTGG	42.94	331	331	1.0	5.352127659574467	111.68019104039531	21.32556352429145	0.8396643544176892	4
chr4:559899-559930	chr4:531131-569477	chr4:558356-562062	GTATGGAACCCTGAGTTGGTGTGGAACCCTGA	42.73	161	164	0.9817073170731708	5.079813181110534	90.31658032732967	37.927828052981134	0.7042535535701053	4
chr4:560407-560441	chr4:531131-569477	chr4:558356-562062	TATGGAGCACTGAGTTGGTATGGAACCCTGAGTTG	42.27	538	539	0.9981447124304268	5.563063987684048	138.69875397931062	44.48664656270648	0.7571496067313366	4
chr4:560516-560545	chr4:531131-569477	chr4:558356-562062	ATGGAACCCTGAGTTGGTATGGGACCCTGA	42.21	194	194	1.0	5.206382978723403	74.28640464097235	19.2580157978066	0.7941297224626006	4
chr4:560582-560620	chr4:531131-569477	chr4:558356-562062	TGAGTTGGTATGGAACTCTGAGTTGGTATGTAGCCTTGA	42.48	191	193	0.9896373056994818	5.151378017859112	47.55289735110643	17.05374293370556	0.7360373042379882	4
chr4:560621-560656	chr4:531131-569477	chr4:558356-562062	GTTGGTATGGAACTCTGAGTTGGTATGGAACCGTGA	42.25	213	214	0.9953271028037384	5.203231258699542	67.78886570899786	12.298250229600317	0.8464390921627242	4
chr4:560690-560726	chr4:531131-569477	chr4:558356-562062	CTGTGAGTTGGTATGGAACCCTGAGTTGTTGGTATGG	42.68	659	659	1.0	5.701063829787233	104.88176374568091	23.23931659041593	0.8186144190366424	4
chr4:560787-560819	chr4:531131-569477	chr4:558356-562062	GGGTTGGTATGGAACCCTGAGTTGGTATGGAGC	43.08	588	588	1.0	5.625531914893617	148.11275152082015	19.166293355283774	0.8854232257873101	4
chr4:560820-560855	chr4:531131-569477	chr4:558356-562062	CCTGAGTTGGTATGGAACCCTGAGTTGATATGGAGC	42.42	568	570	0.9964912280701754	5.5867114594998135	148.18435957302415	18.22849549038139	0.890462215293187	4
chr4:560995-561030	chr4:531131-569477	chr4:558356-562062	TATGGAGTCCTGAGTTGGTATGGAACCCTGAGTTGT	42.68	692	692	1.0	5.736170212765957	135.12727753034812	33.146478832638536	0.8030205092638593	4
chr4:561200-561232	chr4:531131-569477	chr4:558356-562062	TTGGAACCCTGAGTTGTTGGTATGGAACCCTGA	42.48	360	362	0.994475138121547	5.35535441401199	85.40982325741602	25.93661095754117	0.7670638387263496	4
chr4:50109921-50109962	chr4:49030838-55317581	chr4:49600000-55300000	TTGCATTCAGTTCATGGAGTTGAACACTTCCTTTCATAGAGC	42.64	25974	27337	0.950140834766068	4.854019130513951	1996.0352501633583	219.1504643026404	0.9010690332320648	4
chr4:1431204-1431252	chr4:1414674-1444999	chr4:1427855-1439940	GGTGTTATAATCATCATTACATCTATATACACTCACAACTTCCCCGGTG	42.15	4994	5008	0.9972044728434504	5.930603412070477	255.3421618568841	55.558890484644486	0.8212971938621412	4
chr4:192327894-192327922	chr4:192315054-192337050	chr4:192327430-192333798	GGGAATGATGTCCCTACAGGCGGGGAATG	42.14	291	291	1.0	5.253263707571802	116.97705774627232	16.767282659411162	0.8746318340757345	4
chr4:1431571-1431618	chr4:1414674-1444999	chr4:1427855-1439940	GTGTTATAATCATCATTACATCTATATACACTCACAACTTCGCCCGGT	42.16	4238	4251	0.9969418960244648	5.786298282845986	258.37443157483017	33.177217866334594	0.8862046641480936	4
chr4:192330026-192330050	chr4:192315054-192337050	chr4:192327430-192333798	AATGATGTCCCCACAGGGCGGGGAA	42.16	1005	1005	1.0	5.874673629242821	236.94365593342857	96.31354476324486	0.710993357197079	4
chr4:192329443-192329468	chr4:192315054-192337050	chr4:192327430-192333798	GGCGGGAAATGATGTCCCCACAGGGC	43.5	206	206	1.0	5.179286335944299	194.5286097437644	12.565464406160505	0.9393248481022988	4
chr4:192329266-192329290	chr4:192315054-192337050	chr4:192327430-192333798	AATGATGTCCCCACAGGGCGGGGAG	42.37	981	982	0.9989816700610998	5.848694251088789	233.7648357812936	99.37506376466588	0.7017017057995594	4
chr4:192328796-192328822	chr4:192315054-192337050	chr4:192327430-192333798	CTACAGGGCGGGGAATGATGTCCCCAC	42.29	1149	1149	1.0	6.0	236.53112089366076	79.07468405185953	0.7494511101736251	4
chr4:192328327-192328351	chr4:192315054-192337050	chr4:192327430-192333798	GAATGATGTCCCCACAGGGCGGGGA	42.34	1027	1027	1.0	5.893820713664056	218.3778153713964	62.72237196558689	0.7768682669343254	4
chr4:191858375-191858421	chr4:191846938-191865305	chr4:191850034-191862557	CAGTAGATTACCTGATGTCCAAATAGGAGGTAATAGCATAAGGTCCT	42.46	1694	1698	0.9976442873969376	5.907374990972753	172.21081257079484	23.84282260123323	0.8783862253800484	4
chr4:192328031-192328059	chr4:192315054-192337050	chr4:192327430-192333798	GGAATGATGTCCCTACAGGCGGGGAGTGA	42.79	200	200	1.0	5.1740644038294175	116.63314249710209	25.487321273816605	0.8206639593092016	4
chr4:192327507-192327531	chr4:192315054-192337050	chr4:192327430-192333798	GGAATGATGTCCCCACAGGGCGGGG	43.04	989	989	1.0	5.8607484769364655	217.0216526390337	47.11552094118336	0.8216248008466153	4
chr4:191862228-191862277	chr4:191846938-191865305	chr4:191850034-191862557	TTTTAGATTACCTGATGTCCAAATAGGAGGTAATAGAATAAGGTCCTGGA	42.05	1156	1161	0.9956933677863912	5.6057050375212105	154.12742318167238	33.13754440936345	0.8230446151480301	4
chr4:191862039-191862088	chr4:191846938-191865305	chr4:191850034-191862557	AAGTTGTTGTAGATTACCTGATGTCCAAATAGGAGGTAATAGCATAAGGT	42.57	1736	1739	0.9982748706152962	5.933316838155156	162.87528718038968	9.71965712950249	0.9436851573586597	4
chr4:191861682-191861731	chr4:191846938-191865305	chr4:191850034-191862557	TAGATTACCTGATGTCCAAATAGGAGGTAATAGTATAAGGTCCTGGAAGA	42.38	1094	1099	0.9954504094631484	5.570849442866473	147.4288618560237	14.428049512684892	0.9108592312143042	4
chr4:191860501-191860542	chr4:191846938-191865305	chr4:191850034-191862557	ATGTCCAAATAGGAGGTAATAGCATAAGGTCCTGGAAGAGAG	42.03	1231	1233	0.9983779399837794	5.659822418312821	163.63537582094347	45.27161129260671	0.7832929768500295	4
chr4:191860370-191860414	chr4:191846938-191865305	chr4:191850034-191862557	TGTAGATTACCTGATGTCCAAATAGGAGGTAATAGCATAAGGTGC	42.08	1583	1586	0.998108448928121	5.849467909317763	157.53924533889617	16.65273844417795	0.9044000872915252	4
chr4:191860242-191860290	chr4:191846938-191865305	chr4:191850034-191862557	AAGGTGTTGTAGATTACCTGATGTCCAAATAGGAGGTAATAGCATAAGG	42.77	1843	1846	0.9983748645720476	5.991874322860237	162.14923831090138	9.867176362521926	0.9426381698441108	4
chr4:191859759-191859799	chr4:191846938-191865305	chr4:191850034-191862557	GGTGTTGTAGATTACCTGATGTCCAAATAGGAGGCAATAGC	42.18	1087	1093	0.9945105215004576	5.562351847871251	113.58316754577145	39.18988257839485	0.7434764669125655	4
chr4:192328139-192328164	chr4:192315054-192337050	chr4:192327430-192333798	GGAGGGGAATGATGTCCCCACAGGGC	42.53	630	630	1.0	5.548302872062664	172.14950952309778	19.867101501567696	0.8965344644114374	4
chr4:561789-561824	chr4:531131-569477	chr4:558356-562062	GAGTTGGTATGGAACCCTGAGTTGTTGGTATGGAGC	42.81	662	662	1.0	5.7042553191489365	121.54016518102286	24.162262794194916	0.8341670545235895	4
chr4:192330829-192330853	chr4:192315054-192337050	chr4:192327430-192333798	GAGTGAAGCCCCTACAGGGCGGGGA	43.57	221	221	1.0	5.192341166231506	70.48508062298491	20.86823716540553	0.7715656347178936	4
chr4:192331359-192331383	chr4:192315054-192337050	chr4:192327430-192333798	GGAGTGAAGCCCCTACAGGGCGGGG	44.27	220	220	1.0	5.191470844212359	52.09779197419415	16.23874952301711	0.7623709194636402	4
chr4:192331789-192331813	chr4:192315054-192337050	chr4:192327430-192333798	GGGGAATGATGTCCCCACAGGCGGG	43.04	454	454	1.0	5.395126196692778	155.56928438115284	22.884209253371058	0.871763736381433	4
chr4:192663447-192663475	chr4:192660315-192696617	chr4:192663324-192666304	CGGACTGGCAGGTACTCTAATGAGGGCCC	43.13	225	225	1.0	5.644699140401148	71.17087488716764	13.251419197929918	0.8430341257420403	4
chr4:1432303-1432349	chr4:1414674-1444999	chr4:1427855-1439940	CCCGGTGTCATAATCGTCATTACATCTATATACACTCACAACTTCTC	42.15	2477	2485	0.9967806841046276	5.452411080821985	222.80936646138832	23.170372224655207	0.9058037367287852	4
chr4:1432440-1432487	chr4:1414674-1444999	chr4:1427855-1439940	CCCCGGTGTCATAATCATCATTACATCTATATACACTCACAACTTCTC	42.07	4640	4654	0.9969918349806618	5.862583536545071	258.18710408333413	35.03616947161248	0.8805136814453879	4
chr4:1435338-1435385	chr4:1414674-1444999	chr4:1427855-1439940	TCCGGTGTCATAATCATCATTACATCTATATACACTCACAACTTCCCC	42.8	5053	5068	0.9970402525651144	5.940941758380707	260.2794774828364	42.637510099004	0.859243582080439	4
chr4:1436028-1436074	chr4:1414674-1444999	chr4:1427855-1439940	CCGGTGTCATAATCATCATTACATCTATATACACTGACAACTTCCCC	42.28	2614	2633	0.9927838966957844	5.4583397596279655	243.7952646895295	32.463995051258784	0.8824872147933812	4
chr4:1436853-1436899	chr4:1414674-1444999	chr4:1427855-1439940	CCCCGGTGTCTTAATCATCATTACATCTATATACACTCACAACTTCC	42.25	3741	3756	0.9960063897763578	5.687616590455461	250.606256005032	27.460886798349986	0.901243683372662	4
chr4:1436900-1436948	chr4:1414674-1444999	chr4:1427855-1439940	CCCGGTGTCATAATCATCATTACATCTATATACACTCACATCTTCTCCC	42.76	3534	3551	0.9952126161644608	5.644495083848595	230.5120454579603	50.635321500486405	0.8198975788097271	4
chr4:1439753-1439799	chr4:1414674-1444999	chr4:1427855-1439940	CCGGTGTTATAATCATCGTTACATCTATATACACTCACAACTTCCCC	42.21	2504	2508	0.9984051036682616	5.465640044537637	238.9115628527026	20.575723835311123	0.9207062353692508	4
chr4:7837030-7837061	chr4:7832109-7848581	chr4:7835862-7842536	CAACTTCCCATCACAACCCATTCCCAACGTCC	42.73	570	573	0.9947643979057592	5.2553034710102775	236.8645885898196	92.4881042313082	0.7191821829690073	4
chr4:1431523-1431570	chr4:1414674-1444999	chr4:1427855-1439940	CGGTGTTATAATCATCATTACATCTATATACACTCACAACTTCCCCGG	42.19	5082	5096	0.9972527472527472	5.947489384079133	252.07984572903172	46.81078424425529	0.8433849055474274	4
chr4:9125136-9125173	chr4:8888560-9448511	chr4:9100000-9400000	CTTTCTCGTCAGGTACAGTGATCAAAGTTGACCAACCC	42.72	1176	1220	0.9639344262295082	5.456035767511178	55.99963461977194	15.965493667741905	0.7781495837267621	4
chr4:9133139-9133173	chr4:8888560-9448511	chr4:9100000-9400000	CCTGAGTCAACAGGCCTACGTCCTCTTTTACATCC	42.49	959	967	0.9917269906928644	5.477574347403716	56.895158702150574	24.07953925202672	0.7026288475240369	4
chr4:9159855-9159894	chr4:8888560-9448511	chr4:9100000-9400000	GACAGATAATCAATAGGCTCAACGTGGAAAGGTTATCGCT	42.15	908	911	0.9967069154774972	5.474876568729477	55.99687424115775	17.60348673830321	0.7608233641243191	4
chr4:1430742-1430788	chr4:1414674-1444999	chr4:1427855-1439940	CCCCGGTGTTATAATCATCATTACACCTATATACACTCACAACTTCC	42.28	1902	1913	0.9942498693152118	5.330999677576626	257.19180796553064	24.766643936188345	0.9121620800187216	4
chr4:191857770-191857818	chr4:191846938-191865305	chr4:191850034-191862557	CAGTAGATTACCTGATGTCCAAATAGGAGGTAATATCATAAGGTGCTGG	42.79	1164	1168	0.9965753424657534	5.614455659697188	120.37232835685448	24.95509898396084	0.8282836251863369	4
chr4:188310124-188310148	chr4:188305123-188323922	chr4:188308672-188311261	GTGCCGGGATGAGTGCCGGGATGGA	44.43	408	409	0.9975550122249388	5.9366122704270206	93.24079193704311	19.060116854439705	0.8302763792425759	4
chr4:191859092-191859138	chr4:191846938-191865305	chr4:191850034-191862557	ACAAAGGTGTTGTAGATTACCTGATGTCCAAATAGAAGGTAATAGCA	42.11	1093	1097	0.9963536918869644	5.574823261388159	109.12826408459196	10.685699432715452	0.9108142396844098	4
chr4:193049419-193049449	chr4:193029590-193126357	chr4:193044956-193050068	TACTAAAGCGAGCTCACGCGACATCAGCAAG	42.01	71	73	0.9726027397260274	4.921498047888786	36.6683405379066	10.318360929194425	0.7803982699994572	4
chr4:192665296-192665324	chr4:192660315-192696617	chr4:192663324-192666304	GGACTGGCAGGTACTCTAATGTGGGCCCA	43.0	154	154	1.0	5.441260744985674	68.6243475585458	23.43383434777454	0.7454453926580787	4
chr4:9126179-9126228	chr4:8888560-9448511	chr4:9100000-9400000	GGAAACGTTGATCCATTATCACATACGTATGGAAATATTATCACACATGC	42.1	1731	1782	0.9713804713804712	5.793590668590668	55.99418644165246	7.723772246041179	0.8787818629925297	4
chr4:756175-756204	chr4:749782-760780	chr4:755764-757712	CTTCTCCTTCCGGACTCCGGGTCTTTCTCC	42.67	377	377	1.0	6.0	34.9492620964118	12.914960142654744	0.7301750756933095	4
chr4:191852633-191852679	chr4:191846938-191865305	chr4:191850034-191862557	AAAAGGTGTTGTTAGATTACCTGATGTCCAAATAGGAGGTAATAGCA	42.16	1166	1171	0.995730145175064	5.611314860438533	131.78677684614922	11.197158803326392	0.9216893929205012	4
chr4:1428440-1428485	chr4:1414674-1444999	chr4:1427855-1439940	CCCCGGTGTCATAATCATCACTACATCTATATACACTCACAACTTC	42.15	2028	2033	0.9975405804230202	5.371285273970597	251.28303753338423	23.51367395879323	0.9144324768986088	4
chr4:188310199-188310223	chr4:188305123-188323922	chr4:188308672-188311261	GAGTGCCGGGATGAGTGCCGGGATG	43.05	430	430	1.0	6.0	99.16475088796427	39.81359126972868	0.7135266498966158	4
chr4:54425865-54425901	chr4:49030838-55317581	chr4:49600000-55300000	TTCAGCTCATGGAGTTGAACACTTCCGTTCATAGAGC	42.57	11262	11299	0.9967253739268962	5.028422936554125	1437.6174847714017	137.48790927105094	0.9127119303945794	4
chr4:54560511-54560547	chr4:49030838-55317581	chr4:49600000-55300000	GCTCATGGAGTTGAACACTTCCTTTCTTAGAACCGGT	42.59	13195	13531	0.9751681324366273	4.92832548752541	1443.2586998425622	148.9543097375676	0.9064482523121404	4
chr4:55134566-55134602	chr4:49030838-55317581	chr4:49600000-55300000	TTCAGCTCATGGAGTTGAACACTTCCTTTCATGGAGC	42.96	22595	23264	0.9712431224209078	4.9460901576603336	1525.537223749005	132.17925015760298	0.9202642597584212	4
chr4:55211225-55211260	chr4:49030838-55317581	chr4:49600000-55300000	ATCACAAGGAACTGTCTGAGCAAACTTCCGTCTAGT	42.01	837	837	1.0	5.003329276150927	45.17370170885872	14.639484524225953	0.7552465359866022	4
chr4:188309295-188309319	chr4:188305123-188323922	chr4:188308672-188311261	AGTGCCGGGATGAGTGCCGGGATGG	44.46	417	417	1.0	5.969767441860466	96.09986011273855	22.5748247197033	0.8097755662753439	4
chr4:188309580-188309604	chr4:188305123-188323922	chr4:188308672-188311261	AGGATGAGTGCCGGGATGAGTGCCG	42.39	309	309	1.0	5.71860465116279	141.35309901378926	54.00362104772421	0.7235640471916212	4
chr4:188309764-188309788	chr4:188305123-188323922	chr4:188308672-188311261	CGGGATGAGTGCCGGGATGGAGTGC	43.05	402	404	0.995049504950495	5.910131245682707	115.90767776375088	34.31479791512815	0.7715734762055133	4
chr4:54519202-54519239	chr4:49030838-55317581	chr4:49600000-55300000	TTCAGCTCATGGAGTTGGACACTTCCTTTCATAGAACC	42.29	324	326	0.9938650306748468	4.970613905432657	1275.7755415739905	77.33084488910146	0.942849397754128	4
chr4:189779695-189779732	chr4:189764141-189790712	chr4:189772062-189784050	CATTACCCACCCATAACCATCATACTTCCTAATGCCCC	42.46	2792	2792	1.0	5.670992549867821	249.5160495871439	54.17736015536197	0.8216050845446478	4
chr4:191851579-191851623	chr4:191846938-191865305	chr4:191850034-191862557	GGTAATAGCATAAGGTCCTGGAAGACAAAGGTGTTGTAGATTACC	42.61	1197	1217	0.9835661462612982	5.567315267388966	118.46224751519806	43.18163727753837	0.732859443876229	4
chr4:189780563-189780603	chr4:189764141-189790712	chr4:189772062-189784050	ACACGACATTACCCACCCATAACCATCATACTTCCTAATGC	43.15	3864	3864	1.0	5.928622927180967	257.6977155599102	42.803204181163935	0.8575604886066731	4
chr4:190313689-190313713	chr4:190302539-190323278	chr4:190305891-190319847	TGGAGAGGAACCCCGGACGCCACCA	45.24	784	784	1.0	5.407484407484407	213.43459496012431	43.3860855103791	0.8310646734877641	4
chr4:190314928-190314957	chr4:190302539-190323278	chr4:190305891-190319847	CAGACGCCACCATTTCACATGGAAGAGGGA	42.03	1038	1040	0.9980769230769232	5.529885654885653	204.5913366561572	27.98782178194785	0.8796632425282591	4
chr4:190315015-190315040	chr4:190302539-190323278	chr4:190305891-190319847	CAGGCGACATGCGAGTGCTGAGGAGG	42.91	1082	1082	1.0	5.562370062370063	227.59118072149013	21.11938804007315	0.9150844769273954	4
chr4:190318903-190318932	chr4:190302539-190323278	chr4:190305891-190319847	AACCCTGGACGCCACCATTTCACATGAAGA	42.04	1281	1282	0.999219968798752	5.661900259794175	224.56599057426632	65.29512208532839	0.7747365229981392	4
chr4:190319425-190319449	chr4:190302539-190323278	chr4:190305891-190319847	AGAGGAACCCCGGACGCCACCATTT	42.21	888	888	1.0	5.461538461538462	214.41406964736183	53.305732266052246	0.8008898412255199	4
chr4:54422637-54422672	chr4:49030838-55317581	chr4:49600000-55300000	GCTCATGGAGTTGGACACTTCCTTTCATAGAACCGG	42.9	492	494	0.9959514170040484	4.981714078886737	1114.0741026930275	57.11231771465339	0.9512355021203428	4
chr4:53960943-53960980	chr4:49030838-55317581	chr4:49600000-55300000	TTCAGCTCATGGAGTTGAACACTTCCTGTCATAGAACC	42.24	12478	12517	0.9968842374370857	5.034054051953969	1375.9261299218713	87.59843011633005	0.9401455687808592	4
chr4:52910387-52910423	chr4:49030838-55317581	chr4:49600000-55300000	TTCAGCTCATGGAGTTGAACACTTCCTTTCATCGAGC	42.87	22570	23228	0.971672119855347	4.9481357040872815	1598.1672121207528	132.75442276320422	0.9233041981290478	4
chr4:52601893-52601936	chr4:49030838-55317581	chr4:49600000-55300000	AGAAACATCTCTGTGATGTTTGCCTTCCACTCATAGATTTGAAA	42.02	10665	10927	0.9760226960739452	4.922534902292831	1031.0243226531684	356.1016431746665	0.7432809622577099	4
chr4:189773022-189773061	chr4:189764141-189790712	chr4:189772062-189784050	CAACATTACCCACCCATAACCATCATACTTCCTAACACCC	42.3	3175	3176	0.9996851385390428	5.761463424009802	253.31679870612143	54.641555218396455	0.8225683618513256	4
chr4:189772420-189772461	chr4:189764141-189790712	chr4:189772062-189784050	ACACATGACATTACCCACCCATAACCATCATACTTCCTAACG	42.89	3444	3444	1.0	5.827685652487383	256.2433759206276	56.491770390852174	0.8193622589045774	4
chr4:189772281-189772318	chr4:189764141-189790712	chr4:189772062-189784050	CACACACGACATTACCCACCCATAACCATCATACTTCC	42.62	3860	3860	1.0	5.927661619802933	258.07577715230894	54.39102504470642	0.8259302279081412	4
chr4:189710692-189710721	chr4:189705831-189732211	chr4:189710589-189712140	GGAGTGACGCGCATGGTGAATAACACACCG	43.06	184	184	1.0	5.524216524216524	27.86144918120809	11.716206256547649	0.7039691682855276	4
chr4:189772603-189772644	chr4:189764141-189790712	chr4:189772062-189784050	ACACACGACATTACCCACCCATAACCATCATACTTCTTAACG	43.03	3633	3634	0.9997248211337372	5.87173153176818	257.46382145840795	55.596702478950405	0.8224090927220354	4
chr4:189772743-189772782	chr4:189764141-189790712	chr4:189772062-189784050	ACACGACATTACCCACCCATAACCATCATACTTCCTAACG	43.0	4161	4161	1.0	6.0	258.2187942091092	43.43885146371835	0.8559995011337079	4
chr4:189773758-189773796	chr4:189764141-189790712	chr4:189772062-189784050	CAACATTACCCACCCATAACCATCATACTTCCTAACGCC	42.62	3590	3590	1.0	5.862773371785629	256.51835249888506	52.76432129563855	0.8293977459251621	4
chr4:189773480-189773519	chr4:189764141-189790712	chr4:189772062-189784050	CAAGACATTACCCACCCATAACCATCATACTTCCTAACGC	42.36	3596	3596	1.0	5.864215332852679	256.5726808540984	52.77044950820289	0.8294112772234561	4
chr4:191850388-191850430	chr4:191846938-191865305	chr4:191850034-191862557	TGGAAGACAAAGGTGTTGTAGATTACCTGATGTCCAAATAGGA	42.35	1415	1415	1.0	5.767769940314704	114.91032890321776	30.939396960249987	0.7878679800247768	4
chr4:189773520-189773551	chr4:189764141-189790712	chr4:189772062-189784050	CCCACACACGACATTACCCACCCATAACCATC	42.07	2740	2740	1.0	5.6584955539533786	256.9357530145089	50.0506525172176	0.8369613389539983	4
chr4:189778121-189778156	chr4:189764141-189790712	chr4:189772062-189784050	CCACACACGACATTACCCACCCATAACCATCATACT	42.39	3494	3494	1.0	5.83970199471281	257.7582941145795	44.55098762592628	0.8526310956467171	4
chr4:189775332-189775365	chr4:189764141-189790712	chr4:189772062-189784050	CACCCATAACCATCATACTTCCTAACGCCCCACA	42.62	2646	2646	1.0	5.635904830569575	240.45063471417427	16.004477182303308	0.9375934561648988	4
chr4:189773266-189773300	chr4:189764141-189790712	chr4:189772062-189784050	CATAACCATCATACTTCCTAACGCCCCACACACGA	42.54	2558	2558	1.0	5.6147560682528255	237.68137065285543	43.75916391988513	0.8445171944179377	4
chr4:188310584-188310608	chr4:188305123-188323922	chr4:188308672-188311261	TGCCGGGATGAGTGCCGGGATGGAG	44.23	402	404	0.995049504950495	5.910131245682707	109.19330953693373	31.34988554503803	0.7769377199176863	4
chr4:53749733-53749771	chr4:49030838-55317581	chr4:49600000-55300000	AGTTGAACACTTCCTTTCATAGAGTCGGTGTGAAACACA	42.16	15387	16439	0.9360058397712756	4.741232988742062	1530.444491894451	123.68962018399	0.9252239469092548	4
chr4:188310099-188310123	chr4:188305123-188323922	chr4:188308672-188311261	AGTGCCGGGATGAGTGCCGGGATGA	43.77	406	406	1.0	5.944186046511628	96.27298024145487	22.78614513745088	0.8086148788265162	4
chr4:51136239-51136288	chr4:49030838-55317581	chr4:49600000-55300000	TGGGTAGTTTCATATTTGACGTACAGTGTATTATACATAATTTGGGCACT	42.07	481	501	0.9600798403193612	4.802312441535392	204.63225326995268	40.60444350840304	0.8344275386113962	4
chr4:1428808-1428856	chr4:1414674-1444999	chr4:1427855-1439940	CCCCGGTGTTATAATCATCATTACATCTATATACACTCACTACTTCCCC	42.56	3868	3882	0.996393611540443	5.713573883312201	260.51974326464426	27.212095457455863	0.905425497649782	4
chr4:189774579-189774610	chr4:189764141-189790712	chr4:189772062-189784050	GCACACACGACATTACCCACCCATAACCATCA	42.02	2637	2637	1.0	5.633741888968997	257.1155608421047	44.72650415771041	0.8518215008973723	4
chr4:190313579-190313607	chr4:190302539-190323278	chr4:190305891-190319847	GGAACCCTGGACGCCACCATTTCACATGA	42.53	1051	1051	1.0	5.546257796257796	224.9840688950553	82.85208223339907	0.7308565549248098	4
chr4:189778638-189778674	chr4:189764141-189790712	chr4:189772062-189784050	ATTACCCACCCATAACCATCATACTTCCTAACGCTGC	42.39	3099	3099	1.0	5.744772891131939	254.1719917357754	39.525897122061686	0.8654198800142074	4
chr4:50559758-50559807	chr4:49030838-55317581	chr4:49600000-55300000	TACGTACAGTATGTAATACATACTTTGGGCACTTTGATGTTTTATGCACA	42.42	17472	18334	0.9529835278717138	4.834414787397996	1292.0876956210168	259.6135661924684	0.8326910130310418	4
chr4:190309889-190309913	chr4:190302539-190323278	chr4:190305891-190319847	GCTGGAGAGGAACCCCGGACGCCAC	44.68	717	719	0.9972183588317108	5.358752916819677	197.0292981581187	62.45613887505044	0.7593077299861459	4
chr4:190310138-190310166	chr4:190302539-190323278	chr4:190305891-190319847	CGGACGCCACCATTTCACATGAAGAGGCA	42.8	1538	1539	0.9993502274204028	5.796127436478312	216.8890582363244	17.167023396581484	0.9266542305723708	4
chr4:189780247-189780284	chr4:189764141-189790712	chr4:189772062-189784050	CATTACCCACCCATAACCATCATACTTCCTAAGGCTGC	42.51	2746	2747	0.9996359665089188	5.658117347565023	248.30210546391075	53.37811049111978	0.8230639343646038	4
chr4:50373728-50373765	chr4:49030838-55317581	chr4:49600000-55300000	TTCAGCTCATGGAGTTGAACACTTCCTTTCATACAGCC	42.71	24783	25670	0.9654460459680558	4.9258078294202425	1599.4328431437234	194.7207620206601	0.8914692914474179	4
chr4:1432488-1432534	chr4:1414674-1444999	chr4:1427855-1439940	CCGGTGTCATAATCATCATTACATCTATATACACTCACAAGTTCCCC	42.28	3635	3649	0.996163332419841	5.668352126445716	245.1616492241624	23.775735818231546	0.9115937867303808	4
chr4:49922476-49922514	chr4:49030838-55317581	chr4:49600000-55300000	TTCAGCTCATGGAGTTGAACACTTCCTTTCATAGAGTCG	42.1	31289	32530	0.9618505994466646	4.933709056356813	1771.2934198329035	167.4522368692599	0.913628568920124	4
chr4:561923-561958	chr4:531131-569477	chr4:558356-562062	TGAGTTGGTATGGAACCCTGAGTTGGTATGGAGTCC	43.15	754	754	1.0	5.802127659574468	169.21857511776332	23.759427692503813	0.8768801244364431	4
chr4:561959-561994	chr4:531131-569477	chr4:558356-562062	TGAGTTGGTATGGAACCCTGAGTTGTTGGTATGGAA	42.04	700	700	1.0	5.74468085106383	128.85451541498736	24.111798707259908	0.8423718395411535	4
chr4:190309718-190309745	chr4:190302539-190323278	chr4:190305891-190319847	GAGGAACCCTGGACGCCACCATTTCACA	42.4	716	716	1.0	5.372141372141372	225.0980378174496	71.83853565846405	0.7580677421527148	4
chr4:715638-715669	chr4:708223-720685	chr4:714520-717295	CTGTAGACACTGAGTGTGAGAACTGGGCGTCG	42.86	308	313	0.9840255591054312	5.72221112886049	51.36669295850636	18.621729899426708	0.7339312826461846	4
chr4:717036-717069	chr4:708223-720685	chr4:714520-717295	CCCTGTAGACACTGAATGTGAGAACTGAGCGTCG	42.71	56	58	0.9655172413793104	4.973419540229885	29.79464544878553	8.711960917528886	0.7737541232625966	4
chr4:561890-561922	chr4:531131-569477	chr4:558356-562062	GTTGGTATGGAACCCTGAGTTGGTATGGAGCCC	43.08	630	630	1.0	5.670212765957447	155.567017171097	22.451098201418738	0.8738830699648842	4
chr4:717127-717158	chr4:708223-720685	chr4:714520-717295	TAGACACTGAGTGTGAGAACTGAGCGTCGGTG	42.32	123	126	0.9761904761904762	5.2012648809523805	44.37137443156131	10.33216667311532	0.8111243538449467	4
chr4:1143507-1143543	chr4:1131393-1152217	chr4:1142814-1146755	GAGAGTTCAGAACACCGTGGATATCTTGGAAATGGCA	42.52	48	50	0.96	4.877170418006432	41.26808453193057	13.275039389729512	0.7566138784277123	4
chr4:1428025-1428074	chr4:1414674-1444999	chr4:1427855-1439940	CCCCGGTGTTATAATCATCATTATATCTATATACACTCACAACTTCCCCG	42.73	2323	2335	0.9948608137044967	5.413683678887532	249.9387795554564	67.11225080088805	0.7883235051295739	4
chr4:191850475-191850516	chr4:191846938-191865305	chr4:191850034-191862557	TGATGTCCAAATAGGAGGTAATAGCATAAGGTCCTGGAAGAC	42.27	1322	1325	0.9977358490566036	5.705987981039938	168.45962053738313	17.562916619450256	0.9055871568688304	4
chr4:1428350-1428396	chr4:1414674-1444999	chr4:1427855-1439940	CCGGTGTTATAATCATCACTACATCTATATACACTCACAACTTCCCC	42.01	2535	2542	0.9972462627852084	5.465709278745412	247.58741654489285	34.98812093485967	0.8761813522610155	4
chr4:1428164-1428211	chr4:1414674-1444999	chr4:1427855-1439940	CCCGGTGTTATAATCATCATTACAACTATATACACTCACAACTTCCCC	42.33	2007	2010	0.9985074626865672	5.372147678479176	258.6871407134006	35.77239989147041	0.8785150590876163	4
chr4:716560-716591	chr4:708223-720685	chr4:714520-717295	CCTGTAGACACTGTGAGTGTGAGAACTGGGCG	42.95	177	186	0.9516129032258064	5.219002016129032	41.59844642640935	16.801089595949808	0.7123078239950869	4
chr4:190309552-190309581	chr4:190302539-190323278	chr4:190305891-190319847	GACGCCACCATTTCACATGGAAGAGGCAGG	42.95	1435	1438	0.9979137691237828	5.735410841460912	225.95617528399376	68.05660280461072	0.7685250170177944	4
chr4:715329-715360	chr4:708223-720685	chr4:714520-717295	GACCCTGTAGACACTGAGTGTGAGAACTGGGT	42.01	268	273	0.9816849816849816	5.606341575091577	54.31638140558144	15.786660899887274	0.7748077632480187	4
chr4:190308643-190308668	chr4:190302539-190323278	chr4:190305891-190319847	CAGGCGACATGCGAGTGCTGGAGAGG	42.91	1078	1078	1.0	5.5602910602910605	226.03273168495468	23.799059064331484	0.9047396690671182	4
chr4:191851671-191851716	chr4:191846938-191865305	chr4:191850034-191862557	TGTCGTAGATTACCTGATGTCCAAATAGGAGGTAATAGCATAAGGT	42.47	1519	1522	0.9980289093298292	5.814344221092987	150.50327887750174	8.22004239051414	0.9482115020978296	4
chr4:191851717-191851755	chr4:191846938-191865305	chr4:191850034-191862557	CCTGGAAGACAAAGGTGTTGTAGATTACCTGATGTCCAA	42.06	1052	1052	1.0	5.5708084644601215	97.31029503983724	26.0371716075669	0.7889119872887567	4
chr4:190308669-190308695	chr4:190302539-190323278	chr4:190305891-190319847	AACCCCGGACGCCACCATTTCACATGA	42.56	1308	1308	1.0	5.67983367983368	227.9938383693991	38.30552130176396	0.8561561644419081	4
chr4:191856980-191857029	chr4:191846938-191865305	chr4:191850034-191862557	CAAAGGTGTTGTAGATTACCTGATGTCCAAATAGGAGGTAATAGAATACG	42.04	1626	1629	0.9981583793738492	5.873049086234411	142.68784962756467	27.624101495418927	0.8378029180379049	4
chr4:191850829-191850876	chr4:191846938-191865305	chr4:191850034-191862557	ATTGTAGATTACCTGATGTCCAAATAGGAGGTAATAGCATAAGGTCCT	42.33	1790	1793	0.9983268265476856	5.962876672076463	175.7721352904232	10.03076849621164	0.946013930397286	4
chr4:190313062-190313090	chr4:190302539-190323278	chr4:190305891-190319847	TGGACGCCACCATTTCACATGAAGAGGCA	42.3	1478	1479	0.9993238674780256	5.764810605581398	216.6594024180048	23.103808193927623	0.9036390606592176	4
chr4:190310195-190310224	chr4:190302539-190323278	chr4:190305891-190319847	CCAGACGCCACCATTTCACATGAAGAGGCA	42.55	1297	1298	0.9992295839753468	5.670264343993157	209.850503384231	30.50954057575192	0.873067336512755	4
chr4:189781115-189781155	chr4:189764141-189790712	chr4:189772062-189784050	ACACACAACATTACCCACCCATAACCATCATACTTCCTAAC	42.02	3242	3243	0.999691643539932	5.77759784759632	256.39009444670444	64.89991282413483	0.7980020811247146	4
chr4:190313524-190313553	chr4:190302539-190323278	chr4:190305891-190319847	ACCCTGGACGCCACCATTTCACATGAAGAG	42.22	1344	1345	0.9992565055762082	5.6948272264257405	218.40122387322637	55.35295572222648	0.7978005091866517	4
chr4:189782101-189782135	chr4:189764141-189790712	chr4:189772062-189784050	CCATAACCATCATACTTCCTAACGCCCCACACACG	43.03	2617	2617	1.0	5.628935352078828	237.1661855429932	38.50359211860832	0.8603271187533897	4
chr4:189783377-189783416	chr4:189764141-189790712	chr4:189772062-189784050	GACATTACCCACCCATAACCATCATACTTCCTAACTCCGC	43.22	3283	3284	0.9996954933008526	5.787470497025772	254.56788396418168	44.37412941207079	0.851562753221238	4
chr4:189783845-189783882	chr4:189764141-189790712	chr4:189772062-189784050	ATGGCATTACCCACCCATAACCATCATACTTCCTAACG	42.22	3115	3115	1.0	5.748618120644076	247.8898896868928	42.7424415441714	0.8529329432719257	4
chr4:190305909-190305933	chr4:190302539-190323278	chr4:190305891-190319847	GAGGAGGAACCCCGGACGCCACCAT	43.98	667	667	1.0	5.346673596673597	221.4724918998225	73.97391026168953	0.7496198643121397	4
chr4:190306447-190306475	chr4:190302539-190323278	chr4:190305891-190319847	CCGGACGCCACCATTTCACATGAAGAGGC	43.2	1537	1538	0.9993498049414824	5.795605573563961	214.1527080971529	19.98253849542661	0.9146538644384526	4
chr4:190307729-190307754	chr4:190302539-190323278	chr4:190305891-190319847	GAGGAACCCCGGACGCCACCATTTCA	42.66	1031	1031	1.0	5.535862785862785	215.4448498191792	36.3882736293912	0.8555064038793037	4
chr4:191851624-191851670	chr4:191846938-191865305	chr4:191850034-191862557	TGATATCCAAATAGGAGGTAATAGCATAAGGTCCTGGAAGACAAAGG	42.85	1223	1243	0.9839098954143202	5.583141446686359	155.77854690615644	61.44320450154416	0.7171406449705756	4
chr4:190306833-190306860	chr4:190302539-190323278	chr4:190305891-190319847	GACATGCGAGTGCTGAGGAGGAACCCTG	42.33	977	982	0.994908350305499	5.482338009323753	206.37208733959469	75.69961088399955	0.7316298963677187	4
chr4:190306554-190306578	chr4:190302539-190323278	chr4:190305891-190319847	GAGAGGAACCCCGGACGCCACCATT	42.39	857	857	1.0	5.445426195426196	216.02338011946745	82.71100688538664	0.7231286035911136	4
chr5:1243187-1243221	chr5:1231482-1247344	chr5:1241322-1244187	GGACTACTGTAGACACACCGGATGAGGATAAGGGG	42.89	233	234	0.9957264957264956	5.2392588768427695	64.8515630981381	12.830716976007771	0.8348308396231268	5
chr5:1241934-1241969	chr5:1231482-1247344	chr5:1241322-1244187	GGACTACTGTATACACACCGGATGAGGATAAGGGGA	42.23	575	577	0.9965337954939342	5.625845711250432	67.97716000873471	16.992969370781864	0.800012433841506	5
chr5:1241455-1241490	chr5:1231482-1247344	chr5:1241322-1244187	GGGGACTACTGTATACACACCGGATGAGGATAAGGG	42.73	650	660	0.9848484848484848	5.651311775472848	67.29228619842867	15.055590732586763	0.8171708695635328	5
chr5:1241491-1241526	chr5:1231482-1247344	chr5:1241322-1244187	GGGACTACTGTATACACACCGGATGAGGATAAGGGG	42.73	626	631	0.9920760697305864	5.660604062299464	68.46705028211015	11.308165571237769	0.8582496399379759	5
chr5:350636-350660	chr5:341646-356044	chr5:349604-352499	CCGTCAGTCACGGAGTCCACCCGGG	44.08	231	231	1.0	5.6111111111111125	46.64661738170671	7.289937794633132	0.8648423546739413	5
chr5:349604-349630	chr5:341646-356044	chr5:349604-352499	CTGCAGTCAGCGACTGAGGAAGAGCGC	42.84	306	306	1.0	5.809523809523809	46.737425604481295	11.214002454050926	0.8064930782598742	5
chr5:1243567-1243601	chr5:1231482-1247344	chr5:1241322-1244187	GGGGACTACTGTAGACACACCGGATGAGGATAAGG	42.89	187	189	0.9894179894179894	5.156262206597778	62.5662491957209	14.03403690358306	0.8167887142694291	5
chr5:1241755-1241791	chr5:1231482-1247344	chr5:1241322-1244187	GGGGACTACTGTATACACACCAGATGAGGATAAGGGG	42.52	465	476	0.976890756302521	5.404588009700523	65.19264596625585	21.575531301822576	0.7513428081453993	5
chr5:1243945-1243980	chr5:1231482-1247344	chr5:1241322-1244187	GGGACTACTGTATACACACGGGATGAGGATAAGGGG	42.73	262	267	0.9812734082397004	5.199431918155996	68.43201876875061	21.72108480412	0.7590644809408821	5
chr5:17458868-17458907	chr5:17453172-17615026	chr5:17400000-17700000	TTTTGTGAGTCACCACGAAAACAGTTAAACTGATCAACCG	42.03	808	809	0.9987639060568604	5.580602391576966	41.98019246459983	12.545124454995804	0.7699211088769067	5
chr5:3556361-3556388	chr5:3548228-3561612	chr5:3555837-3557814	CTGTGTCTTGCACTAGAGACGCCCAGCA	42.01	41	41	1.0	5.100737100737102	54.05999897119466	18.26271941654853	0.7474829510882491	5
chr5:1244084-1244114	chr5:1231482-1247344	chr5:1241322-1244187	GGGGACTACTGTAGACACACCGGATGAGGAC	42.19	62	64	0.96875	4.913101230425057	53.23180767715479	12.93651763387644	0.8044907805499542	5
chr5:17460317-17460365	chr5:17453172-17615026	chr5:17400000-17700000	TTTTCTCAGACATCGAAGTTTTCTAATGCTCAACTTCGTAAAATGTCTC	42.01	1297	1300	0.9976923076923075	5.930364225462265	41.03877109833718	5.559974172631417	0.8806840368705093	5
chr5:17459752-17459801	chr5:17453172-17615026	chr5:17400000-17700000	TGATCTCATCAGTAACGCCTTTCTAAAAGATCCAACAGAAAATATGAACT	42.24	1334	1353	0.9859571322985956	5.898558355755869	41.999268140827056	16.49176344417236	0.7180462885116591	5
chr5:17459425-17459463	chr5:17453172-17615026	chr5:17400000-17700000	AAAACCCGAGATTTATTACGGAATCAGCGTGAACCTTCC	42.76	902	903	0.9988925802879292	5.649510105506457	41.0713102481137	10.925405983049844	0.7898827700103522	5
chr5:17459654-17459703	chr5:17453172-17615026	chr5:17400000-17700000	GCCATGTTCAACTATTGTACTTGATAAGGATTGGAAACTTAAGGTACTGA	42.36	1290	1301	0.9915449654112222	5.894543999169401	41.98693195660712	7.017561974787241	0.8567975830010257	5
chr5:14285339-14285365	chr5:14280867-14290184	chr5:14284212-14286413	AGTCATCTCAGGCGGACCTGAGGTCCT	42.13	410	410	1.0	5.649762282091918	43.02888560224184	12.219121675159249	0.7788314497243882	5
chr5:14284470-14284497	chr5:14280867-14290184	chr5:14284212-14286413	CCAGTCATCTCAGGCGGACCTGAGGTCC	43.18	453	453	1.0	5.717908082408875	43.53634550917651	12.344465645821517	0.7790929410172419	5
chr5:14284322-14284347	chr5:14280867-14290184	chr5:14284212-14286413	CATCTCAGGCGGACCTGAGGTCCTGC	42.22	369	369	1.0	5.584786053882726	43.21426284967253	9.094629892408497	0.8261360656733587	5
chr5:157376-157403	chr5:153388-161557	chr5:156175-158278	GAGCTCACACTAATGCTCTGACGGGGCG	42.45	392	395	0.9924050632911392	5.962025316455697	61.36493702549004	22.06714149406184	0.7355077101562258	5
chr5:349857-349881	chr5:341646-356044	chr5:349604-352499	GTCAGCGACTGAGGAAGAGCGCCCG	42.93	304	304	1.0	5.804232804232804	46.97746889637122	19.57947967714393	0.7058236578331486	5
chr5:17525001-17525050	chr5:17453172-17615026	chr5:17400000-17700000	TCTCATCAGTAACGCCTTTCTAAAAGATCCAACAGAAAATATGAACTAGC	42.43	1355	1380	0.9818840579710144	5.893443528780272	41.99965278669377	15.709356992447386	0.7277832863088648	5
chr5:17570558-17570593	chr5:17453172-17615026	chr5:17400000-17700000	AAGGGCAACTTCGCATTTTAAGACACGAAGATCGTG	42.31	798	800	0.9975	5.567020697167757	42.000447691713546	8.542723930796603	0.8309816409108768	5
chr5:17555806-17555852	chr5:17453172-17615026	chr5:17400000-17700000	GCCATGTTCAACTATTGTACTTGATAAGGATTGGAAACTTAAGGTGC	42.47	1158	1169	0.990590248075278	5.793909846040878	41.94590406735141	7.221285110380794	0.8531279653942204	5
chr5:14284263-14284290	chr5:14280867-14290184	chr5:14284212-14286413	GGACCAGTCATCTCAGGCGGACCTGAGG	43.18	456	456	1.0	5.722662440570523	43.65648409901756	6.542255632024817	0.8696729107727149	5
chr5:17576397-17576431	chr5:17453172-17615026	chr5:17400000-17700000	TTTTGGCTTCAGCCGAACTAAAGAATGTCCTCACG	42.12	738	741	0.9959514170040484	5.515704797438543	41.0948770813601	12.370784880063566	0.7686218700707514	5
chr5:17573363-17573401	chr5:17453172-17615026	chr5:17400000-17700000	AAAATCACCACGTGTAGCGAAAGTGAAGTGTCAATAGGC	43.04	849	849	1.0	5.616557734204793	41.77041249306203	14.05113718093351	0.7482847168702084	5
chr5:17572851-17572896	chr5:17453172-17615026	chr5:17400000-17700000	TTAAGTTTCCAATCCTTATCAAGTACAATAGTTGAACATGGCGTGG	42.14	1177	1188	0.9907407407407408	5.808460421205519	41.77415761725989	6.35891455136321	0.8678888700665892	5
chr5:17572176-17572225	chr5:17453172-17615026	chr5:17400000-17700000	AAAATGAGACATTTTACGAAGTTGAGCATTAGAAAACTTCGATGTCTGAG	42.11	1337	1344	0.9947916666666666	5.9449096768336975	41.17261860344971	11.391078309573793	0.7832900085315067	5
chr5:17565592-17565627	chr5:17453172-17615026	chr5:17400000-17700000	AGAGAGAGCCTATTGACACTTCACTTTCGCTACACG	42.1	687	687	1.0	5.498910675381262	41.962830476306685	14.048097349093414	0.7491900617521494	5
chr5:17570242-17570288	chr5:17453172-17615026	chr5:17400000-17700000	AAAATACATATGAGCGTTGAAATTCTACAGAAGAACAACAATCGGGG	42.3	1260	1267	0.994475138121547	5.887408370346298	42.54514472635383	10.706541142219312	0.7989445598277696	5
chr5:17566108-17566156	chr5:17453172-17615026	chr5:17400000-17700000	GCCATGTTCAACTATTGTACTTGATAAGGATTGGAAACTTAAGGTTCTG	42.09	1146	1157	0.9904926534140016	5.784707275784607	41.9478563323345	6.823319184855865	0.8600952486279348	5
chr5:17580231-17580268	chr5:17453172-17615026	chr5:17400000-17700000	AAAATCACCACGTGTAGCGAAAGTGAAGTGTCAGTAGG	42.64	680	680	1.0	5.4938271604938285	41.35022654495482	15.035084149806778	0.7333510454309939	5
chr5:17571528-17571573	chr5:17453172-17615026	chr5:17400000-17700000	AAGGAGAGTATGTTAGTTTTAGGTCAATGCAGAACGAATTCTCACC	42.68	1146	1161	0.9870801033591732	5.767644525510463	42.0960709780363	14.14625285401876	0.7484767361985109	5
chr5:27531212-27531261	chr5:27521566-27539941	chr5:27531183-27532790	AATGTACCTACATTATATCCGTCGATGTAATGTACCGACATTATATCCGT	42.18	714	714	1.0	5.773564463705307	47.12700115020403	1.7626785866398371	0.9639457939563578	5
chr5:46988903-46988940	chr5:46355748-51095674	chr5:46600000-49600000	CAGAAACTGCTTAATCATGTGTGAGTTCGACTCACGGA	42.5	500	502	0.99601593625498	4.981914941019212	87.32262971919634	11.084320792925396	0.8873624196742075	5
chr5:27531681-27531723	chr5:27521566-27539941	chr5:27531183-27532790	TCGATGTAATGTACCGACATTATGTCCGTCGATGTAATGTACC	42.48	923	923	1.0	6.0	47.363222296799	0.6006482815653245	0.9874770681698012	5
chr5:27531724-27531764	chr5:27521566-27539941	chr5:27531183-27532790	GACATTATGTCCGTCGATGTAATGTACCGACATTATGTCCG	42.11	895	895	1.0	5.969664138678223	46.57692605013421	0.4935271049091029	0.9895151401393248	5
chr5:46686981-46687022	chr5:46355748-51095674	chr5:46600000-49600000	GCTCCAAATGAAATCTTGCAGGTCCTACCAAAAGATTGATTC	42.11	505	514	0.9824902723735408	4.914304974209458	141.78251551730042	34.74130782045909	0.8031919592292915	5
chr5:47039466-47039497	chr5:46355748-51095674	chr5:46600000-49600000	TTTTGTGCACTTGGCAAGCGGAGATTTCAAGC	42.28	77	97	0.7938144329896907	3.969354794949077	601.52633781494	232.5931004367853	0.7211513246540694	5
chr5:47568168-47568209	chr5:46355748-51095674	chr5:46600000-49600000	GTGTGTTCAACTCACACAGTTGAACTTTGATTTACACAGAGC	42.14	7824	8717	0.8975564987954572	4.516500638456273	1675.019602440806	352.1229363974556	0.8262959167147396	5
chr5:50193236-50193269	chr5:46355748-51095674	chr5:46600000-49600000	GCCGTTTTGAATCAGTCTTTTGGTAGGACCTGCA	42.27	1904	1929	0.9870399170554692	4.942188254383685	149.73280135951774	54.231079153374274	0.7341142999583866	5
chr5:50405861-50405899	chr5:46355748-51095674	chr5:46600000-49600000	TGCATTCAACCGACAGATTTGAAATTCCCTGTTGAGAGG	43.07	688	690	0.9971014492753624	4.9880325637849845	112.62912482241951	37.337042921516	0.7510302257955387	5
chr5:50435410-50435457	chr5:46355748-51095674	chr5:46600000-49600000	TTTTGTAGAATCTTTAAGTGTCCATTTCGAGTTCTTTTGTGCGTATGT	42.1	1714	1742	0.983926521239954	4.925923876603272	122.2204322682842	51.0672601284371	0.7053035941437505	5
chr5:178944714-178944739	chr5:178939718-178963170	chr5:178944714-178947178	CGGCTGTCCTCCGAGAGTCTCTCCCC	42.96	223	223	1.0	5.640804597701149	28.752211960581	8.40190336177792	0.7738634525709793	5
chr5:17562674-17562722	chr5:17453172-17615026	chr5:17400000-17700000	GCCATGTTCAACTATTGTACTTGATAAGGATTGGAAACTTAAGATGCTG	42.23	1084	1095	0.9899543378995432	5.736990280637878	41.797962758862326	7.554738864110264	0.8469234993086234	5
chr5:27531491-27531540	chr5:27521566-27539941	chr5:27531183-27532790	TAATGTACCGACATTATATCCGTCGATGTAATGTACCGACATTATATCCG	42.46	846	846	1.0	5.916576381365112	47.5403512193036	1.2499000585835418	0.97438217623712	5
chr5:349731-349756	chr5:341646-356044	chr5:349604-352499	CAGTCAGCGACTGAGGAAGAGCGCCC	42.65	342	342	1.0	5.904761904761906	46.96744965128648	11.45036721826236	0.803991867004687	5
chr5:17458509-17458547	chr5:17453172-17615026	chr5:17400000-17700000	TGGATTTACCCACGATCTTCGTGTCTTAAAATGCGAAGT	42.4	926	930	0.9956989247311828	5.650971021622508	42.49379478797725	3.417422861587044	0.9255645344091744	5
chr5:17548939-17548986	chr5:17453172-17615026	chr5:17400000-17700000	CCATGTTCAACTATTGTACTTGATAAGGATTGGAAACTTAAGGTGCTG	42.15	1133	1143	0.9912510936132984	5.779058663418707	41.8287605452709	8.449867554020528	0.8319391782660909	5
chr6:171578944-171578973	chr6:171572407-171583783	chr6:171574656-171580441	GGAGTCAGTACTGAGAGATCCGGAAGGCGG	42.46	586	590	0.9932203389830508	5.651481811874317	95.16796197730848	5.051235199104761	0.9495981274903528	6
chr6:58398078-58398124	chr6:58223909-61423977	chr6:58200000-61500000	TTTCCTTTGATAGAGCGGTTTAGTAACCCTCTCTTTGTAGAATTTGG	42.53	27504	27571	0.9975699104131152	5.287483507094337	961.04869537276	173.45825443779248	0.847106926522788	6
chr6:103638789-103638830	chr6:103630401-103642951	chr6:103638746-103639441	TTGGTAAAGGTTAGTACGCTACCCTTGGTAAAGGTTAGTACG	42.41	292	292	1.0	5.430678466076696	29.32186943387267	4.212273480129757	0.8743885152833027	6
chr6:58404503-58404546	chr6:58223909-61423977	chr6:58200000-61500000	TGTGCTTTCAACTCACCGAGATAAAGATTTCTCTTGATAGAGCA	42.56	27795	27823	0.9989936383567553	5.297772357724163	1244.3405709658114	381.92058313245775	0.7651542114438407	6
chr6:2959817-2959841	chr6:2956146-2981868	chr6:2959631-2962115	AACCGCAGCGCGCCTACCTGCCGCA	48.98	400	400	1.0	5.701754385964912	78.8234377825362	31.43767713999872	0.7148797455740804	6
chr6:158555102-158555134	chr6:158512856-158559231	chr6:158516133-158556332	CTGACCTAGCCTCATCATAGTGTCCCAGTGTGC	42.59	3489	3490	0.9997134670487106	5.803411625900992	754.8698366090778	55.25740606392736	0.93179169499151	6
chr6:377524-377548	chr6:374421-383318	chr6:377424-380370	CACCGAGCGCCGACACTCACCGTCC	44.92	372	372	1.0	5.654929577464789	54.82768825768599	14.744644179896827	0.7880674161222774	6
chr6:58290262-58290303	chr6:58223909-61423977	chr6:58200000-61500000	TTTTGTAGGATTTCCAAGGGGATATTTATAGCGCATTGAGCC	42.49	23675	23750	0.996842105263158	5.242130606497068	2034.5970657802527	110.1953894687414	0.9486218868408186	6
chr6:58290720-58290758	chr6:58223909-61423977	chr6:58200000-61500000	TCATCTCACAGAGTGGAGTCTTCCGTTTGATAGAGAAGT	42.08	20846	20847	0.9999520314673574	5.226860558243184	975.4731954106492	270.5535868189925	0.7828669570529907	6
chr6:58310589-58310625	chr6:58223909-61423977	chr6:58200000-61500000	CACACACACGGTGGAACATTTCTCTTGATAGAGCAGT	42.68	24587	24736	0.9939763906856404	5.2377375399716914	2018.2491415461725	304.4077814607187	0.8689398427957947	6
chr6:58380057-58380103	chr6:58223909-61423977	chr6:58200000-61500000	GCTTTCAACTCACCGAGATAAAGATTTCTCTTGATAGAGCAATTTGG	42.29	30698	30722	0.9992188008593192	5.330524019984238	1144.9009882599166	114.86805708680475	0.9088181619392068	6
chr6:58397822-58397871	chr6:58223909-61423977	chr6:58200000-61500000	AGGAAACATCTTCATGGAAAACATAGATAGAATCATCCTCAGAAACAACT	42.1	28643	28663	0.9993022363325542	5.308553625448722	974.8932501399952	145.46808968730429	0.8701596667823902	6
chr6:58429646-58429694	chr6:58223909-61423977	chr6:58200000-61500000	TTCAACTCACCGAGATAAAGATTTCTCTTGATAGAGCAATTTGGAAACA	42.49	32667	32789	0.9962792399890208	5.337276886715191	1197.2243337313546	287.66659930000867	0.8062708897327929	6
chr6:60636048-60636090	chr6:58223909-61423977	chr6:58200000-61500000	TTCTTTTGATAGAGCGTTTCTGAAACACCCTTCTTGTAGTAGC	42.06	24434	24444	0.9995909016527572	5.264143282884668	967.6939944628	203.542759676576	0.8262155290489163	6
chr6:58435457-58435504	chr6:58223909-61423977	chr6:58200000-61500000	TTAGTAACCCTCTCTTTGTAGAATTTGGAAGTGTATACTAAGAGCGCT	42.53	28912	28970	0.9979979288919572	5.304962626854765	976.9991084441745	111.26107630770096	0.8977624304677941	6
chr6:58451213-58451251	chr6:58223909-61423977	chr6:58200000-61500000	CATTCCACACACACGGTGGAACATTTCTCTTGATAGAGC	42.98	22135	22167	0.9985564126855236	5.233925082427095	1655.0409714684963	67.20006045369462	0.9609810362149526	6
chr6:58792778-58792812	chr6:58223909-61423977	chr6:58200000-61500000	CACACACGGTGGACCATTTCTCTTGATAGAGCAGT	42.62	24250	24374	0.9949126117994584	5.2387473016328165	1777.852774259394	205.7118566685204	0.8962918306461797	6
chr6:58811965-58812012	chr6:58223909-61423977	chr6:58200000-61500000	CACATTTAACATTTCCTTTGATAGAGCGGTTTAGTAACCCTCTCTTTG	42.1	24914	25022	0.9956837982575334	5.249836979783397	954.8273575122372	117.15003005531145	0.8907159503418822	6
chr6:103639417-103639465	chr6:103630401-103642951	chr6:103638746-103639441	TAAAGGTTAGTACGCTAACCTTGGTAAAGGTTAGTACGCTATTGAAATC	42.1	614	616	0.9967532467532468	5.889370953530246	29.199452645101783	2.072408698212459	0.9337292821984348	6
chr6:58826752-58826799	chr6:58223909-61423977	chr6:58200000-61500000	TTTTCTTTGATAGAGCGGTTTAGTAACCCTCTCTTTGTAGAATTTGGA	42.2	24838	24895	0.9977103836111668	5.259141947688047	954.66807415029	147.00903139823544	0.8665588758649573	6
chr6:158548691-158548721	chr6:158512856-158559231	chr6:158516133-158556332	CCCTAGCCTCATCATAGTGTCCCAGTGTGCA	42.53	3369	3370	0.9997032640949556	5.775678950232563	752.7558862628061	51.12984914751736	0.936396620943374	6
chr6:158543729-158543762	chr6:158512856-158559231	chr6:158516133-158556332	GTTCACCTAGCCTCATCATAGTGTCCCAGTGTGC	42.8	4001	4002	0.9997501249375312	5.92170333518362	827.4892130925725	55.80966602453528	0.936816781562862	6
chr6:171578888-171578917	chr6:171572407-171583783	chr6:171574656-171580441	ACGGGAGTCAGTACTGAGAGACCCGGAAGG	43.34	699	702	0.9957264957264956	5.796176338281603	100.83370659153644	13.492932425287464	0.8819791035464456	6
chr6:158518723-158518754	chr6:158512856-158559231	chr6:158516133-158556332	GCACTCACCTAGCCTCATCATAGTGTCCCAGT	42.21	3382	3383	0.9997044043748152	5.7786834982293245	717.1598638436951	59.2230813909853	0.9237192396426436	6
chr6:158520971-158521002	chr6:158512856-158559231	chr6:158516133-158556332	CACCTAGCCTCATCATAGTGTCCCAGTGTGCA	42.54	3854	3855	0.9997405966277562	5.887745659032668	837.4575977322743	59.76406842408619	0.9333898514955492	6
chr6:158519071-158519101	chr6:158512856-158559231	chr6:158516133-158556332	CTAGCCTCATCATAGTGTCCCAGTGTGCGCT	42.79	3449	3450	0.9997101449275362	5.7941677949952375	795.8731561441739	58.88383793797375	0.9311104344911454	6
chr6:158551302-158551334	chr6:158512856-158559231	chr6:158516133-158556332	TAGCCTCATCATAGTGTCCCAGTGTGCACTCAC	42.38	3563	3566	0.9991587212563096	5.817708254493773	799.5758147126115	90.63323538167208	0.8981888182645718	6
chr6:158517853-158517884	chr6:158512856-158559231	chr6:158516133-158556332	GCTCACCTAGCCTCATCATAGTGTCCCAGTGT	42.21	3804	3805	0.999737187910644	5.8761945900722505	776.9111323463568	46.27151052596757	0.9437894968672896	6
chr6:158522668-158522699	chr6:158512856-158559231	chr6:158516133-158556332	CCTAGCCTCATCATAGTGTCCCAGTGTGCACT	42.39	3610	3611	0.9997230684021048	5.831371974075114	763.7037703626409	65.28432917260427	0.9212481708613132	6
chr6:158516253-158516284	chr6:158512856-158559231	chr6:158516133-158556332	GTGCTCACCTAGCCTCATCATAGTGTCCCAGT	42.21	3215	3217	0.9993783027665528	5.7385293454359925	675.6731582770337	44.98961698645484	0.9375718872533608	6
chr6:158516195-158516224	chr6:158512856-158559231	chr6:158516133-158556332	GGCCTCATCATAGTGTCCCAGTGTGCACTC	42.01	3095	3096	0.9996770025839792	5.712341183623471	720.6363479119168	61.07668285069247	0.9218681530853996	6
chr6:158521652-158521683	chr6:158512856-158559231	chr6:158516133-158556332	GCTAGCCTCATCATAGTGTCCCAGTGTGCACT	42.71	3360	3361	0.999702469503124	5.773598852705931	743.4373638592598	64.268197930561	0.9204311558928144	6
chr6:158531918-158531948	chr6:158512856-158559231	chr6:158516133-158556332	CCTAGCCTCATCATAGTGTCCCAGTGTGCGC	43.32	3536	3537	0.9997172745264348	5.814272647141977	785.3027522362901	45.39346848205325	0.9453549115189191	6
chr6:158527479-158527512	chr6:158512856-158559231	chr6:158516133-158556332	ACTCACCTAGCCTCATCATAGTGTCCCAGTGTGC	43.48	4335	4336	0.9997693726937268	5.998846863468635	856.890938415849	60.51680610094754	0.9340349953849344	6
chr6:158528249-158528281	chr6:158512856-158559231	chr6:158516133-158556332	CTAGCCTCATCATAGTGTCCCAGTGTGCACTCA	42.22	3605	3608	0.9991685144124168	5.827445801589191	789.6985571259543	89.42148930562874	0.8982829595700865	6
chr6:158529803-158529834	chr6:158512856-158559231	chr6:158516133-158556332	TGCACTCACCTAGCCTCATCATAGTGTCCCAG	42.21	3190	3191	0.9996866186148544	5.7343039119900725	689.9453258620255	61.94432601297186	0.9176151369306648	6
chr6:158530422-158530452	chr6:158512856-158559231	chr6:158516133-158556332	ACCTAGCCTCATCATAGTGTCCCAGTGTGCG	42.62	3637	3638	0.9997251236943376	5.8376106242387005	780.7015765103581	37.19299676449908	0.9545259279376584	6
chr6:158532220-158532253	chr6:158512856-158559231	chr6:158516133-158556332	CTCACCTAGCCTCATCATAGTGTCCCAGTGTGTG	42.29	3971	3972	0.9997482376636456	5.914773483589277	802.6950663732872	65.06922348716957	0.9250150942514204	6
chr6:158541825-158541855	chr6:158512856-158559231	chr6:158516133-158556332	CGCTCACCTAGCCTCATCATAGTGTCCCAGT	42.28	3327	3328	0.9996995192307692	5.765971644596753	710.6806311431883	40.169788445273625	0.9465009442662488	6
chr6:103638913-103638956	chr6:103630401-103642951	chr6:103638746-103639441	TAAAGGTTAGTACGCTAACCTTGGTAAAGGTTAGTACGCTAACC	42.25	678	679	0.9985272459499264	5.992636229749633	29.189955098765555	1.1618347237422315	0.9617210474065468	6
chr6:58843629-58843673	chr6:58223909-61423977	chr6:58200000-61500000	AAGCCTATGCTAGAAATGGAAATATCTCCCCATAAAACCAAGACA	42.54	25276	25363	0.9965698064109136	5.258210719347578	1027.8216534011544	188.11263463739343	0.8452937494337441	6
chr6:59449523-59449571	chr6:58223909-61423977	chr6:58200000-61500000	GGTTTAGTAACCCTCTCTTTGTAGAATTTGGAAGTGTATACTAAGAGCG	42.1	29828	29887	0.9980258975474288	5.315081553276624	959.2476716088372	95.85763636243912	0.9091487497615274	6
chr6:158553890-158553923	chr6:158512856-158559231	chr6:158516133-158556332	CTCATCATAGTGTCCCAGTGTGCACTCACCTAGC	42.59	3215	3218	0.9990677439403356	5.736976551304908	722.2501040099683	193.8409189356065	0.7884043025415362	6
chr6:169934923-169934952	chr6:169927304-169944059	chr6:169934659-169939085	CACGGGCATCTTTCTAGAGGATGGCCGAGC	43.67	487	487	1.0	5.64163372859025	60.2747639539248	8.096345538744814	0.8815823584139313	6
chr6:171576277-171576305	chr6:171572407-171583783	chr6:171574656-171580441	AGACGGGGAGTCAGTACTGAGAGACCCGG	43.3	543	546	0.9945054945054944	5.607615191825718	92.29587138085938	14.958069659371189	0.8605359438143121	6
chr6:169938567-169938597	chr6:169927304-169944059	chr6:169934659-169939085	GCATCTTTCTAGAGGATCGCGGAGCTCCTCC	42.8	173	173	1.0	5.227931488801054	43.052609622283256	10.068399933563423	0.8104629407884575	6
chr6:171577474-171577504	chr6:171572407-171583783	chr6:171574656-171580441	ACGGGAGTCAGTACTGAGAGATCCGGAAGGA	42.53	663	668	0.9925149700598802	5.738013446790628	90.07467117648648	6.924476444980078	0.9286130175906036	6
chr6:171580403-171580434	chr6:171572407-171583783	chr6:171574656-171580441	GACGGGGAGTCAGTACTGAGAGATCCGGAAGG	43.28	671	676	0.992603550295858	5.747813073116717	93.0177828042207	13.162610450533304	0.876035395546588	6
chr6:171577839-171577869	chr6:171572407-171583783	chr6:171574656-171580441	ACGGGAGTCAGTACTGAGAGATCCGGAAGGC	43.43	703	708	0.9929378531073446	5.786911487758945	93.72928320509932	6.831482848650388	0.9320661216423216	6
chr6:171770707-171770751	chr6:171754119-171774438	chr6:171757140-171771302	GAGTGAGAAAGGTAGAACTATGTCATAACCCTTAGGAGTGAGTGA	42.49	3325	3328	0.9990985576923076	5.581395872161979	327.78747030313184	28.20235546697538	0.9207776362541664	6
chr6:171767525-171767568	chr6:171754119-171774438	chr6:171757140-171771302	GGGAAAGGTAGAAGTATGTCATAACTCTTAGGAGTGAGTGAGGA	42.49	1842	1845	0.9983739837398374	5.316451416496544	292.66952751081607	54.388271762007214	0.8432875680190307	6
chr6:171764778-171764827	chr6:171754119-171774438	chr6:171757140-171771302	TAGAACTATGTCATAACTCTTAGGAGTGAGTGAGAAAGGTAGAACTACGT	42.41	4078	4080	0.9995098039215686	5.716139327977888	338.60706704000887	47.22707640914464	0.8775974671734351	6
chr6:171762591-171762632	chr6:171754119-171774438	chr6:171757140-171771302	AGTGAGTGAGAAAGGTAGAACTACGTCATAAGCCTTAGGAGT	42.69	626	627	0.9984051036682616	5.1023338883853615	153.58747900297894	24.250967390975187	0.8636348445304478	6
chr6:171759410-171759453	chr6:171754119-171774438	chr6:171757140-171771302	GGAAGGTAGAACTATGTCATAAGCCTTAGGAGTGAGTGAGAAAG	42.1	2099	2102	0.9985727878211228	5.362731780515305	294.23742118939793	38.8871626798631	0.8832654071092969	6
chr6:169578646-169578679	chr6:169572457-169584172	chr6:169575546-169581320	AGGAGGAGCACATGCGATAACTAGAGGAGGAAGA	42.53	69	71	0.9718309859154928	4.883675185441004	123.6304578614813	48.55406675503885	0.7180114364913119	6
chr6:171580343-171580377	chr6:171572407-171583783	chr6:171574656-171580441	GAAGACTCCACACGGGAGTCAGTACTGAGAGATCC	42.86	855	858	0.9965034965034965	5.9825174825174825	74.2429084024882	5.252260059605275	0.9339298203750612	6
chr6:171580088-171580117	chr6:171572407-171583783	chr6:171574656-171580441	ACACGGGGAGTCAGTACTGAGAGATCCGGA	42.81	551	555	0.9927927927927928	5.608408408408408	87.76206092381041	12.19868109959132	0.8779652806425198	6
chr6:171579973-171580006	chr6:171572407-171583783	chr6:171574656-171580441	CTGAAGACTCCACACGGGAGTCAGTACTGAGAGA	42.57	814	815	0.9987730061349692	5.945911814300578	75.4649703089274	5.202657334534413	0.9355050162435752	6
chr6:59343205-59343254	chr6:58223909-61423977	chr6:58200000-61500000	AGGAAACATCTTCATGGAAAACATAGATAGAATCATCCTCACAAACAACT	42.31	21601	21612	0.99949102350546	5.232780636091007	962.9756572023308	74.22294282988844	0.9284390252478332	6
chr6:171579401-171579434	chr6:171572407-171583783	chr6:171574656-171580441	GAAGACTCCACACGGGAGTCAGTACTGAGAGACC	43.07	824	826	0.9975786924939468	5.951636152528213	77.33720807737956	4.722353006460708	0.9424521293547272	6
chr6:169935072-169935102	chr6:169927304-169944059	chr6:169934659-169939085	GCCTCACGGGCATCTTTCTAGAGGATCTCCG	42.81	743	743	1.0	5.978919631093544	77.68882884099385	21.730467060636023	0.7814260615752381	6
chr6:169936911-169936941	chr6:169927304-169944059	chr6:169934659-169939085	GCCTCACGAGCATCTTTCTAGAGGATCGCCG	43.21	171	173	0.9884393063583816	5.167492974479655	56.58032302681328	19.84833491555377	0.7403024539496572	6
chr6:171758612-171758659	chr6:171754119-171774438	chr6:171757140-171771302	CATAACTCTTAGGAGTGAGTGAGAAAGGTAGAACTATGTCATAACCCT	42.22	3924	3927	0.9992360580595876	5.68763403479133	339.87384926832686	50.51095280714405	0.8706123995129834	6
chr6:169937579-169937609	chr6:169927304-169944059	chr6:169934659-169939085	GGCCTCACGAGCATCTTTCTAGAGGATCGCC	43.13	161	163	0.9877300613496932	5.150771518869678	64.67001432793761	14.44200472242184	0.8174486646178419	6
chr6:169576095-169576125	chr6:169572457-169584172	chr6:169575546-169581320	GGATGAGCACGGTGTGATAACTAGGGGAGGA	42.14	667	667	1.0	5.237029140014215	90.80128222428849	27.34268959343708	0.7685646658669829	6
chr6:171575663-171575691	chr6:171572407-171583783	chr6:171574656-171580441	GGGAGTCAGTACTGAGAGACCCGGAAGGC	42.6	643	646	0.9953560371517028	5.7288269693842455	101.75922125839416	16.731816520163836	0.8587925565186365	6
chr6:169937263-169937292	chr6:169927304-169944059	chr6:169934659-169939085	CTGAGGCCTCACGGGCATCTTTCTAGAGGA	42.4	730	730	1.0	5.961791831357049	83.72852496677866	35.8755451981846	0.7000474553357302	6
chr6:171577668-171577700	chr6:171572407-171583783	chr6:171574656-171580441	CACTGAAGACTCCACACGGGAGTCAGTACTGAG	42.16	669	669	1.0	5.782456140350878	72.45457172006806	6.430131597326042	0.918486964811742	6
chr6:171578204-171578234	chr6:171572407-171583783	chr6:171574656-171580441	ACCGGGAGTCAGTACTGAGAGATCCGGAAGG	43.1	646	651	0.9923195084485408	5.717153097798259	90.7841159013402	6.1700677370372015	0.9363609954156232	6
chr6:171578261-171578289	chr6:171572407-171583783	chr6:171574656-171580441	GGAGTCAGTACTGAGAGACCCGGAAGGCG	42.69	592	594	0.9966329966329966	5.675562643983697	101.78684983255708	26.11073101884058	0.7958465606227669	6
chr6:171578345-171578374	chr6:171572407-171583783	chr6:171574656-171580441	GAGCACTGAAGACTCCACACGGGAGTCAGT	42.71	611	613	0.99673735725938	5.698306669337836	73.1970765308653	6.983996102153982	0.9128971978945826	6
chr6:171575974-171576003	chr6:171572407-171583783	chr6:171574656-171580441	GGGAGTCAGTACTGAGAGATCCGGAAGGCG	42.46	640	645	0.992248062015504	5.709778321773426	94.99895873508976	4.928530169554668	0.9506789350600244	6
chr6:171577896-171577924	chr6:171572407-171583783	chr6:171574656-171580441	GAGTCAGTACTGAGAGACCCGGAAGGCGG	42.69	550	552	0.9963768115942028	5.625158911772183	102.8136439927129	27.685088808600334	0.7878516655732481	6
chr6:171575541-171575573	chr6:171572407-171583783	chr6:171574656-171580441	ACTGAAGACTCCACACGGGAGTCAGTACTGAGA	42.53	678	678	1.0	5.7929824561403525	72.59488989646788	5.326720761364012	0.9316400069711774	6
chr6:171575135-171575166	chr6:171572407-171583783	chr6:171574656-171580441	ACACGGGAGTCAGTACTGAGAGATCCGGAAGG	43.09	743	748	0.9933155080213903	5.8355833880601695	88.95492374150503	6.813307153828771	0.9288562909627608	6
chr6:171575016-171575046	chr6:171572407-171583783	chr6:171574656-171580441	GCACTGAAGACTCCACACGGGAGTCAGTACT	42.41	609	609	1.0	5.712280701754388	68.39929794934561	5.852138063131892	0.9211848500526176	6
chr6:171245171-171245200	chr6:171242557-171249167	chr6:171244573-171246731	CGTGGAGAGGATCTCCATCACTGTGAGCCT	42.36	108	109	0.9908256880733946	5.363219349457882	26.42520495066299	4.472697235125444	0.8552426890268727	6
chr6:170998395-170998440	chr6:170994900-171002554	chr6:170997536-170999750	GTCACACTGTAGAAAATCCTAGTTCATACGAGTCACACTGTAGAAA	42.03	159	163	0.9754601226993864	5.1658668566911246	30.68997546729689	7.014556996423683	0.8139598467857116	6
chr6:169937748-169937781	chr6:169927304-169944059	chr6:169934659-169939085	GTATCTTTCTAGAGGATCGCGGAGCTCCTCCTCC	42.98	108	108	1.0	5.142292490118577	61.89292183269166	12.067390795329509	0.8368396459325191	6
chr6:169935326-169935356	chr6:169927304-169944059	chr6:169934659-169939085	GGCCTCACGGGCATCTTTCTAGAGGATCTCC	42.73	759	759	1.0	6.0	81.22960662857682	23.27003351187968	0.7773194866450949	6
chr6:170188048-170188072	chr6:170183125-170208293	chr6:170186092-170188161	GACGCGGTGCCGATGAGGACGCGGT	46.68	178	178	1.0	5.342307692307692	85.83413556976575	12.439121163126336	0.8734231308021466	6
chr6:170187326-170187351	chr6:170183125-170208293	chr6:170186092-170188161	ATGATGACGCGGTGCCGATGAGGACG	42.7	90	90	1.0	5.1730769230769225	66.19571605552512	10.915768364586905	0.8584417295727758	6
chr7:1220670-1220694	chr7:1217561-1227014	chr7:1220261-1222063	TACGGACCGGCTTCCATCACCGACG	42.12	183	183	1.0	5.7656903765690375	30.437985737747127	12.850252858409744	0.7031467836265671	7
chr7:1220552-1220577	chr7:1217561-1227014	chr7:1220261-1222063	GCAGCTCTACGGACCGGCTTCCATCA	42.16	165	165	1.0	5.690376569037657	28.85314648731577	8.124166444220482	0.7802932176477391	7
chr7:505008-505046	chr7:500333-508314	chr7:503086-505257	ATAGGGTGAAATTACCCGACAGGAGAACGAGTTCATACA	42.48	176	176	1.0	5.273716951788492	26.60491606883204	6.445489695886263	0.8049800132025339	7
chr7:504297-504330	chr7:500333-508314	chr7:503086-505257	CGACAGGAGAACGCGTTCATACACTAGATGAGCA	42.41	313	313	1.0	5.48678071539658	39.577540309571546	2.213177210632042	0.9470414163249988	7
chr7:504480-504521	chr7:500333-508314	chr7:503086-505257	GTGAAATTACCCGACAGGAGAACGAGTTCATACACTAGATGA	42.4	248	248	1.0	5.385692068429239	36.446441866088094	6.643483352987658	0.8458228154444182	7
chr7:504140-504176	chr7:500333-508314	chr7:503086-505257	GGAGAAATTACCCAACAGGAGAACGCGTTCATACACT	42.59	314	314	1.0	5.488335925349922	39.1012552323086	13.86296993592726	0.7382578543933599	7
chr7:503173-503214	chr7:500333-508314	chr7:503086-505257	AAAATTACCCAACAGGAGAACGTGTTCATACACTAGATGAGC	42.08	228	230	0.991304347826087	5.311109608492799	40.47527545467099	12.945828916283908	0.7576645210030033	7
chr7:158835743-158835768	chr7:158832338-158840247	chr7:158835548-158837541	AACTCGGTGGGTCGGACCCATCCAGC	43.92	187	187	1.0	5.523809523809524	44.85116063936351	8.702468725871624	0.8374999261670785	7
chr7:1220695-1220729	chr7:1217561-1227014	chr7:1220261-1222063	CCCACGCAGGATGATGACATCACTACAGTTCTACG	42.59	239	244	0.9795081967213116	5.897540983606558	27.452986925403646	8.972864999751128	0.7536676693742695	7
chr7:2392136-2392164	chr7:2370765-2487389	chr7:2392052-2392916	CCGGACTCACTCACACTACGGAGTCGACG	42.77	286	286	1.0	5.337662337662338	26.902363979558324	6.73863422561891	0.7996898253577429	7
chr7:504627-504669	chr7:500333-508314	chr7:503086-505257	GAAATTACCCAACAGGAGAACGAGTTCATACACTAGATGAGCA	42.65	450	450	1.0	5.699844479004666	42.94998720211669	12.72098919804404	0.7714969267539681	7
chr7:1221718-1221750	chr7:1217561-1227014	chr7:1220261-1222063	ATCACTACAGTTCTACGGACCGGCTTCCATCAC	42.33	181	181	1.0	5.7573221757322175	30.31282418367973	12.986288965931836	0.7000795623443771	7
chr7:2392454-2392479	chr7:2370765-2487389	chr7:2392052-2392916	GACTCACACTACGGAGTCGACGCCGG	42.01	164	164	1.0	5.193624557260921	27.54110892270537	1.0547603333118516	0.9631149406976008	7
chr7:2392165-2392194	chr7:2370765-2487389	chr7:2392052-2392916	CCGGACTCACTCACACTACGGAGTCGAAGC	42.93	272	272	1.0	5.321133412042503	26.22026925465229	6.715395724734143	0.7961056584423867	7
chr7:61800307-61800347	chr7:57778729-64198393	chr7:60400000-63800000	AAGTGGAGATTTCTAGCCATTTGATGCCAACAGTAGAAAGG	42.42	85411	85418	0.9999180500597064	5.361694594143128	6404.165731550143	348.89017145546654	0.948335956866552	7
chr7:2392195-2392224	chr7:2370765-2487389	chr7:2392052-2392916	CGGACTCACTCACACTACGGAGTCGAAGCC	42.93	257	257	1.0	5.303423848878395	26.73196490541198	4.408288654359379	0.8584376120798759	7
chr7:2392225-2392253	chr7:2370765-2487389	chr7:2392052-2392916	GGACTCACTCACACTACGGAGTCGACGCC	43.03	276	276	1.0	5.325855962219599	27.69995234151968	4.752223241812066	0.8535622602679086	7
chr7:2392338-2392367	chr7:2370765-2487389	chr7:2392052-2392916	GACTCACTCACACTACGGAGTCGAAGCCGG	42.93	224	224	1.0	5.264462809917355	27.418935455549523	4.5858863722143495	0.8567126417108768	7
chr7:2392396-2392424	chr7:2370765-2487389	chr7:2392052-2392916	GACTCACTCACACTACGGAGTCGACGCCG	43.11	269	269	1.0	5.317591499409682	27.92223199443913	4.7036777648171935	0.8558299891244349	7
chr7:2392799-2392827	chr7:2370765-2487389	chr7:2392052-2392916	ACTCACTCACACTACGGAGTCGACGCTGG	42.66	217	217	1.0	5.256198347107438	27.12787854876554	3.3300534363007306	0.8906671195558031	7
chr7:4380205-4380231	chr7:4374933-4384346	chr7:4380119-4381590	GAGGCCGCGTAGACCTCTCCTGAGTGA	42.54	224	224	1.0	5.995555555555558	43.36764097648643	16.144869706104878	0.7287146934160921	7
chr7:4380633-4380658	chr7:4374933-4384346	chr7:4380119-4381590	GGCCGCGTAGACCTCTCCTGAGTGGG	43.6	205	205	1.0	5.911111111111111	40.61355895595789	11.738202956525049	0.7757820839698205	7
chr7:4380659-4380684	chr7:4374933-4384346	chr7:4380119-4381590	GGAGGCCGCGTAGACCTCTCCTGAGT	42.76	206	206	1.0	5.9155555555555575	42.03500124162513	11.79473645323975	0.7808880934902843	7
chr7:56529328-56529353	chr7:56462182-56716989	chr7:56500000-56700000	GCAGAGGCTGTTCTACCGCCAGAGCT	42.16	549	549	1.0	5.280102040816328	61.85270342869918	24.936732989187146	0.7126754819662827	7
chr7:60422299-60422344	chr7:57778729-64198393	chr7:60400000-63800000	TTTTCATATATTGCTAGACGGAAGAATTCGATTTGATGCCAACAGT	42.06	6166	6242	0.987824415251522	4.965263151577483	1321.828009472658	180.7621390034608	0.8796996378641346	7
chr7:62257410-62257459	chr7:57778729-64198393	chr7:60400000-63800000	TGCCAACAGTAGAAAGGGAAATATCTTCAAATATAAACCAGACAGAATCA	42.2	50190	53450	0.9390084190832554	4.907825191476039	5145.077845903963	704.8691954463507	0.8795084484587661	7
chr7:2392079-2392105	chr7:2370765-2487389	chr7:2392052-2392916	ACGCCGGACTCACTCACACTACGGAGT	42.61	224	224	1.0	5.264462809917355	26.07486549992037	8.418708454134133	0.7559340048280335	7
chr7:155836843-155836885	chr7:155827981-155845895	chr7:155835367-155838945	ATAGTGTTCATATAGTCATGGTGAATCACCATGGCGTATTGGC	43.12	1261	1261	1.0	6.0	73.33822786473611	5.109054518153448	0.9348727659778332	7
chr7:155836659-155836701	chr7:155827981-155845895	chr7:155835367-155838945	TATTGGCCATAGTGTTCATATAGTCATGGTGAATCACCATGGC	43.06	990	991	0.9989909182643796	5.7800457887842285	68.39184192949159	13.349975502413116	0.8366812003717148	7
chr7:62890353-62890388	chr7:57778729-64198393	chr7:60400000-63800000	ATATATGGACCTGTTTGAGGTCTCCGTTGGAAACGG	42.34	6687	6688	0.9998504784688996	5.0276022740610085	2059.532762608052	362.4515978727324	0.8503493235601313	7
chr7:155835829-155835873	chr7:155827981-155845895	chr7:155835367-155838945	CCGTAGTATTCATATAGTCATGGTGAATCACCATGGCATATTGGC	43.0	939	939	1.0	5.744647105471849	65.05353152794673	8.373701129819533	0.8859591894352311	7
chr7:155836085-155836128	chr7:155827981-155845895	chr7:155835367-155838945	CGTATTGGCCGTAGTATTCATATAGTCATGGTGAATCACCATGG	42.87	754	754	1.0	5.597938144329896	51.00047949607088	3.5574518431348308	0.9347949646217906	7
chr7:155836040-155836084	chr7:155827981-155845895	chr7:155835367-155838945	GTGTATTGGCGCTAGTATTCATATAGTCATGGTGAATCACCATGG	42.93	835	837	0.997610513739546	5.650225447365456	38.14533472234115	5.085879225324344	0.8823563170934509	7
chr7:155836129-155836173	chr7:155827981-155845895	chr7:155835367-155838945	CATATTGGCGCTAGTATTCATATAGTCATGGTGAATCACCATGGC	43.12	903	903	1.0	5.716098334655036	50.31947501559429	3.6024633924656504	0.9331911370618092	7
chr7:155835918-155835955	chr7:155827981-155845895	chr7:155835367-155838945	CGTAGTGTTCATATAGTCATGGTGAATCACCATGGCGT	42.28	1070	1070	1.0	5.84853291038858	65.12037898319633	1.54919916065343	0.9767630273989316	7
chr7:155835874-155835917	chr7:155827981-155845895	chr7:155835367-155838945	GCTAGTATTCATATAGTCATGGTGAATCACCATGGCGTATTGGC	43.16	1138	1138	1.0	5.9024583663758925	68.30762229071539	3.6957814791917993	0.9486721281815792	7
chr7:102361005-102361041	chr7:102336683-102479388	chr7:102354639-102365729	CTTCATCTCCTACAACTGCTGAAGGTACCAGCATACC	42.23	261	263	0.9923954372623576	5.506862363764816	48.52826828844277	20.0404633355458	0.7077317479716265	7
chr7:155835426-155835467	chr7:155827981-155845895	chr7:155835367-155838945	GTATTGGCCGTAGTGTTCATATAGTCATGGTGAATCACCATG	42.21	1002	1002	1.0	5.794607454401269	58.372212063444856	5.946365812639588	0.9075482386427168	7
chr7:102364833-102364868	chr7:102336683-102479388	chr7:102354639-102365729	CTAGCACCCTTTCAACAACTCCTGTTGACTCCAACA	42.81	394	396	0.9949494949494948	5.7972944476076	42.38755625823971	14.40131821779407	0.7464059932395427	7
chr7:102362358-102362391	chr7:102336683-102479388	chr7:102354639-102365729	CTAGCACCCTTTCAACAACTCCTGTTGACACCAG	42.04	388	388	1.0	5.810020876826723	46.27175913281252	11.203905271132616	0.8050669724774234	7
chr7:102361825-102361857	chr7:102336683-102479388	chr7:102354639-102365729	GGCTAGCACCCTTTCAACAACTCCTGTTGACTC	42.17	378	378	1.0	5.789144050104383	43.60506512563249	15.401350544763234	0.7389885426901079	7
chr7:61008744-61008786	chr7:57778729-64198393	chr7:60400000-63800000	TTTTAGCCCTTTGATGCCAACAGTAGAAAGGGAAATATCTTCA	42.05	61317	61951	0.9897661054704524	5.208787114343623	4950.195557441725	291.31688899507867	0.9444212158280544	7
chr7:102301480-102301504	chr7:102272416-102336392	chr7:102296173-102326398	GCGTTACCCGGCAGTACCACAACGC	42.1	77	77	1.0	5.219373219373219	27.19665264465964	9.061418085939696	0.7500854870832254	7
chr7:155836535-155836573	chr7:155827981-155845895	chr7:155835367-155838945	CTAGTGTTCATATAGTCATGGTGAATCACCATGGCGTGT	42.1	1028	1028	1.0	5.8152260111023	66.29219052622481	8.134402372732275	0.8907056999938759	7
chr7:155837447-155837485	chr7:155827981-155845895	chr7:155835367-155838945	GCGTATTGGCCGTAGTGTTCATATAGTCATGGTGAATCA	42.22	735	735	1.0	5.5828707375099125	59.6703157872744	10.258588143745706	0.8532997434956928	7
chr7:155836966-155837007	chr7:155827981-155845895	chr7:155835367-155838945	GTATTGGCCGTAGTGTTCATATAGTCATGGTGAATCACTGTG	42.12	768	768	1.0	5.60904044409199	57.44119424554001	9.030049904436984	0.8641510322258634	7
chr7:155837109-155837149	chr7:155827981-155845895	chr7:155835367-155838945	AGTGTTCATATAGTCATGGTGAATCACCATGGCATATTGGC	42.42	1024	1024	1.0	5.812053925455987	66.9924822866285	8.407185978229254	0.8884983691347662	7
chr7:155837327-155837367	chr7:155827981-155845895	chr7:155835367-155838945	TAGTGTTCATATAGTCATGGTGAATCACCATGGCGTATCGG	42.8	1138	1138	1.0	5.9024583663758925	68.45393635487476	4.2238088008263	0.9418830511076336	7
chr7:155837407-155837446	chr7:155827981-155845895	chr7:155835367-155838945	ATTGGGCGTAGTGTTCATATAGTCATGGTGAATCACCATG	42.25	859	859	1.0	5.681205392545599	47.70424069014141	6.388275208070793	0.8819009413410935	7
chr7:155837677-155837717	chr7:155827981-155845895	chr7:155835367-155838945	CGTAGTGTTCATATAGTCATGGTGAATCACCATGGTGTGTT	42.05	921	921	1.0	5.730372720063442	43.575369733147866	4.345629629909224	0.9093167987381472	7
chr7:155838075-155838117	chr7:155827981-155845895	chr7:155835367-155838945	TAGTATTCATATAGTCATGGTGAATCACCATGGCGTATTGGCC	42.77	1140	1140	1.0	5.904044409199049	70.13974292682275	4.87410763541806	0.935023897601765	7
chr7:155838723-155838762	chr7:155827981-155845895	chr7:155835367-155838945	CATATCGGCCGTAGTGTTCATATAGTCATGGTGAATCACC	42.06	767	767	1.0	5.608247422680413	52.43998423413543	4.238233665987767	0.925222884151787	7
chr7:155838830-155838866	chr7:155827981-155845895	chr7:155835367-155838945	ATATAGTCATGGTGAATCACCATGGCATATTGGCGCT	42.51	710	710	1.0	5.5630452022204615	62.003294838196105	11.732603384054396	0.8408834276529642	7
chr7:156514903-156514942	chr7:156501440-156526329	chr7:156513287-156516567	CTCAGTCCTCATTGATCTCAGTCCTCATTGATCTCAGTGC	42.95	829	831	0.9975932611311672	5.679952950063182	149.2349757670517	41.591919233038	0.7820437248480177	7
chr7:156515847-156515886	chr7:156501440-156526329	chr7:156513287-156516567	CTCAGTCCTCATTGATCTCAGTCCTCATTGATCTCAGTCC	42.56	894	896	0.9977678571428572	5.735083025280229	158.8779478754548	42.82441770275136	0.7876850993790302	7
chr7:156515926-156515962	chr7:156501440-156526329	chr7:156513287-156516567	TCTCAGTGCTCATTACCGTCAGTCCTCATTGATCTCA	42.6	146	146	1.0	5.121869782971619	66.36645858557323	25.60064986719356	0.7216325456144819	7
chr7:158129673-158129698	chr7:158083818-158131968	chr7:158128772-158129875	TGATGAGGCGCGAATGGGTGACGAGG	42.54	58	58	1.0	5.585858585858586	33.07755196998147	6.580124191190497	0.8340769094878795	7
chr7:63616170-63616215	chr7:57778729-64198393	chr7:60400000-63800000	GGGGTTTCTTCCTTTAATGCTAGACTAAGAAGTGTTCTCAGTAACT	42.2	10237	10245	0.999219131283553	5.039495946403097	3132.437735349945	49.52558575870314	0.9844355258810942	7
chr7:61643478-61643515	chr7:57778729-64198393	chr7:60400000-63800000	GGAGTTTGGAAAGACACTGTTTGTAAGGACTGCAAGTG	42.13	1427	1431	0.9972047519217332	4.9920735997775685	1120.0647435686174	72.25435216118049	0.9394001551933924	7
chr7:155837368-155837406	chr7:155827981-155845895	chr7:155835367-155838945	CCATAGTGTTCATATAGTCATGGTGAATCACCATGGCGT	42.19	1040	1041	0.999039385206532	5.819939194073898	64.59345229309243	2.591304455569968	0.9614301728401872	7
chr7:158837444-158837468	chr7:158832338-158840247	chr7:158835548-158837541	ACTCGGTGGGTCGGACCCATCCAGT	43.02	148	148	1.0	5.4145658263305325	38.5896141358184	7.068224671675947	0.8451914313886499	7
chr7:159542500-159542529	chr7:159533155-159557810	chr7:159535207-159547000	CACACTCTCACCATAAGAGCTGACACCCGC	42.05	821	825	0.9951515151515152	5.427352735273527	129.5801251338917	22.428146336776468	0.8524544347502546	7
chr7:159351943-159351972	chr7:159336695-159369684	chr7:159340314-159353906	CACGTGTCTTTCCCCTTCAATGACACCCCG	42.63	684	686	0.9970845481049564	5.242952861006708	303.1851187163435	123.9027693761432	0.7098892925071388	7
chr7:158836351-158836377	chr7:158832338-158840247	chr7:158835548-158837541	ACTGAACTCGGTGGGTCGGACCCATCC	43.3	258	258	1.0	5.722689075630252	49.7865138792541	9.691518365194012	0.8370571789368728	7
chr7:159540339-159540372	chr7:159533155-159557810	chr7:159535207-159547000	ACACTCTCACCATAAGAGGTGACACTTGCAGACG	42.45	389	389	1.0	5.213971397139714	100.80856147706542	14.523858432620898	0.8740695942737164	7
chr7:158836657-158836684	chr7:158832338-158840247	chr7:158835548-158837541	ACTGAACTCGGTGGGTTGGACCCATCCA	43.04	61	61	1.0	5.170868347338937	39.00965793670307	7.643888000257558	0.8361563339561336	7
chr7:158836794-158836820	chr7:158832338-158840247	chr7:158835548-158837541	CTGAACTCGGTGGGTCGGACCCATTCG	42.37	235	235	1.0	5.658263305322127	45.23153600416364	9.87327023196217	0.8208274213023289	7
chr7:158837203-158837229	chr7:158832338-158840247	chr7:158835548-158837541	TGAACTCGGTGGGTCGGACCCATTCAC	42.01	230	230	1.0	5.644257703081232	44.40035572934866	8.442455121187475	0.8402345563133151	7
chr7:158837340-158837367	chr7:158832338-158840247	chr7:158835548-158837541	GAACTCGGTGGGTCGGACCCATTCACTG	42.29	228	228	1.0	5.6386554621848735	44.27819273781834	8.212388662871374	0.8435454810419862	7
chr7:158885477-158885511	chr7:158880799-158889264	chr7:158883859-158886063	ATCTACCCATGCATACTGGGTCTTAGTAGAGCCCT	42.29	289	293	0.9863481228668942	5.4024246534224165	46.77516687904842	13.044069629943692	0.7819418904154203	7
chr7:158922445-158922472	chr7:158910675-158925726	chr7:158919489-158922943	AGCACAGTTACTCTTCCGTCCCATGCGC	42.48	44	44	1.0	5.063127690100432	43.420364551131776	9.613055176411184	0.8187358984995147	7
chr7:159343206-159343237	chr7:159336695-159369684	chr7:159340314-159353906	CACGCCACGTGTCTTTCCCTTTCAATGACACC	43.01	515	518	0.9942084942084942	5.16494307345211	272.9254707895224	67.01960173782223	0.8028516747145047	7
chr7:159343819-159343848	chr7:159336695-159369684	chr7:159340314-159353906	CACGTGTCTTTCCCCTTCAATGACACCGCA	42.57	573	575	0.9965217391304348	5.198346647459403	244.8004700885915	91.893271608285	0.7270716374318118	7
chr7:159345595-159345622	chr7:159336695-159369684	chr7:159340314-159353906	ACTCACGCCACGTGTCTTTCCCCTTCAA	42.02	1434	1435	0.9993031358885016	5.536425317996726	289.43007530268846	81.47609114140505	0.7803323360123054	7
chr7:160140025-160140060	chr7:160135384-160145129	chr7:160138752-160141800	ATTAAGGATGATTGTGAAACGTCGACACGCTGGTTG	42.15	727	727	1.0	5.831807780320367	71.37958554061785	4.89791811976953	0.9357881697128332	7
chr7:159350757-159350786	chr7:159336695-159369684	chr7:159340314-159353906	TCTCACGCCACGTGTCTTTCCCCTTCAATG	42.23	1780	1782	0.9988776655443322	5.6645690506132285	301.1530528969561	86.24128993346886	0.7773811323537589	7
chr7:159537001-159537025	chr7:159533155-159557810	chr7:159535207-159547000	ACACCCGCAGACGTCACTCACACCA	42.04	300	300	1.0	5.1650165016501655	135.1007902300264	13.159716196956644	0.9112392334674934	7
chr7:159352956-159352983	chr7:159336695-159369684	chr7:159340314-159353906	CCCCATCTCACACCACGTGTCTTTCCCC	42.39	66	66	1.0	5.024849397590361	274.8460262144871	60.388835829841824	0.8198611103225403	7
chr7:159539805-159539831	chr7:159533155-159557810	chr7:159535207-159547000	CTGACACCCGCAGACGTCACTCACACC	42.58	374	374	1.0	5.2057205720572055	137.40781981988837	22.081577451798488	0.8615483045924176	7
chr7:159536525-159536558	chr7:159533155-159557810	chr7:159535207-159547000	CTCACCATAAGAGGTGACATCTGCAGACGTCACT	42.19	232	232	1.0	5.127612761276128	96.1580870617368	22.098778449372467	0.8131290022455696	7
chr7:159536808-159536840	chr7:159533155-159557810	chr7:159535207-159547000	TAAGAGGTGACATCTGCAGACGTCACTCACACC	42.36	403	403	1.0	5.221672167216722	130.98190003959402	37.27924755428759	0.7784441144769468	7
chr7:159536841-159536873	chr7:159533155-159557810	chr7:159535207-159547000	CACACTCTCACCATAAGAGCTGACACCTGCAGA	42.46	879	883	0.9954699886749716	5.460848293209842	168.46319711789803	70.15646386177798	0.7059904302363693	7
chr7:159536908-159536933	chr7:159533155-159557810	chr7:159535207-159547000	GACACCCGCAGACGTCACTCACACCC	42.76	420	420	1.0	5.231023102310231	155.43256091486668	23.721071861744623	0.8675936876405812	7
chr7:159540312-159540338	chr7:159533155-159557810	chr7:159535207-159547000	TGACACCTGCAGACGTCACTCACACCG	42.15	546	547	0.9981718464351006	5.291189265178804	150.33437828010148	47.230008249904834	0.7609386535729127	7
chr7:159537026-159537055	chr7:159533155-159557810	chr7:159535207-159547000	ACACTCTCACCATAAGAGCTGACACCCGCA	42.64	732	732	1.0	5.402640264026402	123.72557711976457	21.26865982596188	0.8533137573328307	7
chr7:159537183-159537208	chr7:159533155-159557810	chr7:159535207-159547000	TGATGCCCGCAGACGTCACTCACACC	42.64	244	244	1.0	5.1342134213421335	108.69300411965644	23.89417727908409	0.8197851630375554	7
chr7:159539613-159539645	chr7:159533155-159557810	chr7:159535207-159547000	CATAAGAGGTGACACCTGCAGACGTCACTCACA	42.53	622	623	0.9983948635634028	5.334108531238356	152.55395809675298	40.906486451647545	0.7885537452002834	7
chr7:159352128-159352155	chr7:159336695-159369684	chr7:159340314-159353906	CACGCCACGTGTCTTTCCACCTCACTGA	42.3	244	247	0.9878542510121456	5.031138724940247	282.5461585948165	110.11066143803532	0.7195753242517909	7
chr7:158835603-158835629	chr7:158832338-158840247	chr7:158835548-158837541	ACCGAACTCGGTGGGTCAGACCCATCC	43.3	84	85	0.9882352941176472	5.176470588235294	30.381059183484297	5.787960592828767	0.8399746349604067	7
chr7:158884733-158884763	chr7:158880799-158889264	chr7:158883859-158886063	ACCGTCTACCCATGCATACTGGGTCTTAGCA	42.15	234	234	1.0	5.381107491856676	41.91290290170074	10.513091187756505	0.7994679667911025	7
chr7:159542964-159542995	chr7:159533155-159557810	chr7:159535207-159547000	AAGAGGTGAAACCTGCAGACGTCACTCACACC	43.16	349	350	0.9971428571428572	5.177683482633979	135.74276201212783	19.306287903117827	0.8754827074808184	7
chr7:504820-504856	chr7:500333-508314	chr7:503086-505257	GAAATTACCCGACAGGAGAACGCGTTCATACACTAGA	42.05	217	217	1.0	5.337480559875584	36.72111333226549	6.079919075882602	0.8579492424877779	7
chr7:160431294-160431322	chr7:160426567-160438971	chr7:160429961-160432064	ACCAGGATGCCCTATCCATGAGGAGACGG	42.51	403	404	0.9975247524752476	5.759654413717233	55.14039633944103	19.415760959396017	0.7395820591775741	7
chr7:158836049-158836073	chr7:158832338-158840247	chr7:158835548-158837541	AACTCGGTGGGTCGGACCCATTCGC	42.69	153	153	1.0	5.428571428571429	38.96956236309855	7.619772116012366	0.8364481441685154	7
chr7:158835913-158835942	chr7:158832338-158840247	chr7:158835548-158837541	AACTCGGTGGGTCAGACCCATTCACTGTGC	43.59	67	67	1.0	5.187675070028011	35.99401171239917	11.880312243852986	0.7518437596171742	7
chr7:160139637-160139675	chr7:160135384-160145129	chr7:160138752-160141800	TGGTTGACATTAAGGATGATTGTGAAACGTCTACACGCT	42.38	670	670	1.0	5.7665903890160175	58.53497853729211	5.705624776487892	0.91118351195086	7
chr7:159543528-159543562	chr7:159533155-159557810	chr7:159535207-159547000	CATAAGAGGTGACACCTGCAGACGTCATTCACACC	43.03	355	355	1.0	5.195269526952695	121.9547095476151	41.076190679058215	0.74804659348659	7
chr7:159544430-159544457	chr7:159533155-159557810	chr7:159535207-159547000	GTGACACCTGCAGACGTCACTCACACCC	42.5	670	671	0.9985096870342772	5.361085288856755	161.7930607874386	52.26187786980103	0.7558482967146741	7
chr7:159545551-159545576	chr7:159533155-159557810	chr7:159535207-159547000	TGACGCCTGCAGACGTCACTCACACC	42.51	299	300	0.9966666666666668	5.147799779977998	114.87151503411992	18.80781017283534	0.8593065147230652	7
chr7:159545577-159545605	chr7:159533155-159557810	chr7:159535207-159547000	CACACTCTCACCATAAGAGCTGTCGCCCG	42.12	537	541	0.9926062846580408	5.258410961244	100.161989168099	18.29337018110336	0.8455673911116581	7
chr7:159545896-159545927	chr7:159533155-159557810	chr7:159535207-159547000	CGACACTCTCACCATAAGAGCTGACACCTGCA	42.69	729	729	1.0	5.400990099009901	139.4964223335513	53.41320962630543	0.7231179745476867	7
chr7:159546433-159546460	chr7:159533155-159557810	chr7:159535207-159547000	TAGAGCTGACACCCGCAGACGTCACTCA	42.5	259	259	1.0	5.142464246424644	106.08694385537908	32.05086838206253	0.7679790358416049	7
chr7:160139033-160139070	chr7:160135384-160145129	chr7:160138752-160141800	TGGTTGACATTAAGGATGATTGTGAAACGTCGACACGC	43.24	874	874	1.0	6.0	67.77058435251415	5.52309816155437	0.9246442807605658	7
chr7:160139071-160139108	chr7:160135384-160145129	chr7:160138752-160141800	TGGTTGACATTAAGGATGATTGTGAAACGTCAACACGC	42.29	668	668	1.0	5.764302059496568	57.14466551791576	5.310002297391296	0.9149782957281238	7
chr7:160139109-160139146	chr7:160135384-160145129	chr7:160138752-160141800	TGGTTGAGATTAAGGATGATTGTGAAACGTCGACACGC	42.97	762	764	0.9973821989528796	5.8587645416751535	72.28484191776694	6.465684991717633	0.9178966129439456	7
chr7:160139147-160139184	chr7:160135384-160145129	chr7:160138752-160141800	TGGTTGACATTAAGGATGATTGTGAAACCTCGACACGG	42.78	707	707	1.0	5.808924485125858	63.203803192560514	7.854189241604012	0.8894678983665215	7
chr7:160139222-160139260	chr7:160135384-160145129	chr7:160138752-160141800	GTGGTTGAGATTAAGGATGATTGTGAAACCTGGACACGC	43.16	482	485	0.9938144329896909	5.520559579136096	56.17275158083581	19.266421780612653	0.7446098502656932	7
chr7:159729775-159729802	chr7:159726006-159736735	chr7:159729258-159731755	ATGGTGGACTGTCCAGGTACTGGCTCGG	43.0	81	81	1.0	5.128775834658188	37.60115526456477	9.765448996427416	0.7938326137415437	7
chr7:160139827-160139867	chr7:160135384-160145129	chr7:160138752-160141800	TGGTTGACATTAAGGATGATTGTGAAACGTTGACACAGTGG	42.9	636	636	1.0	5.7276887871853575	50.76770096846877	7.337646669539463	0.8737182209931446	7
chr7:160141761-160141800	chr7:160135384-160145129	chr7:160138752-160141800	CATTAAGGATGATTGTGAAACGTCGACATGCTGGTTGAAA	42.06	543	543	1.0	5.6212814645308935	58.0113044600504	12.496677917259928	0.8227622249862961	7
chr7:160139561-160139598	chr7:160135384-160145129	chr7:160138752-160141800	TGGTTGACATTAAGGATGATTGTGAAACGTCGACATGC	42.05	799	799	1.0	5.914187643020595	61.43522604905918	5.616535299885314	0.9162358275622878	7
chr7:160141117-160141155	chr7:160135384-160145129	chr7:160138752-160141800	ACATTAAGGATGATTGTGAAACCTCGACATGCTGGTTGA	42.51	435	435	1.0	5.497711670480549	53.72757114846778	11.123631287810634	0.8284745560617707	7
chr7:160141042-160141079	chr7:160135384-160145129	chr7:160138752-160141800	GTTGACATTAAGGATGATTGTGAAACGTCGCTGGTTGA	42.01	612	612	1.0	5.700228832951945	47.091476653893615	6.184034755474284	0.8839235027148534	7
chr7:160140965-160141004	chr7:160135384-160145129	chr7:160138752-160141800	GGTTGACATTAAGGATGATTGTGAAACGTTTACACGCTGG	42.3	605	605	1.0	5.692219679633868	53.215297547071714	4.325396877216155	0.924828907254369	7
chr7:160140927-160140964	chr7:160135384-160145129	chr7:160138752-160141800	GGTTGACATTAAGGATGATTGTGAAACGTTGACACGGT	42.02	592	592	1.0	5.6773455377574376	48.18405722861284	4.435232722294186	0.915710897535254	7
chr7:160141380-160141418	chr7:160135384-160145129	chr7:160138752-160141800	TTGAGATTAAGGATGATTGTGAAACGTCTACACGCTGGT	42.11	485	487	0.995893223819302	5.534386027563327	60.04163406272625	5.777186384045501	0.9122259204156116	7
chr7:160140737-160140776	chr7:160135384-160145129	chr7:160138752-160141800	GGTTGACATTAAGGATGATTGTGAAACGTTTACACGGTGG	42.17	601	601	1.0	5.687643020594965	41.854126881454285	4.052633399393908	0.911720335423351	7
chr7:160140320-160140357	chr7:160135384-160145129	chr7:160138752-160141800	GTTGACATTAAGGATGATTGTGAAACCTCGACACGGTG	42.01	651	651	1.0	5.744851258581235	51.86026294710403	7.3917500630458175	0.8752489630727042	7
chr7:159542566-159542592	chr7:159533155-159557810	chr7:159535207-159547000	TGACACGTGCAGACGTCACTCACACCC	42.32	291	291	1.0	5.16006600660066	129.83123615855777	32.29519019705711	0.8008024297888396	7
chr7:160139909-160139946	chr7:160135384-160145129	chr7:160138752-160141800	ACATTAAGGATGATTGTGAAACGTCGACATGCTGGTTG	42.07	576	576	1.0	5.659038901601829	55.9831298758732	5.840458688514111	0.9055302543230492	7
chr7:160139868-160139908	chr7:160135384-160145129	chr7:160138752-160141800	TTGACATTAAGGATGATTGTGAAACGTTTACACGCTGGTTG	42.07	528	528	1.0	5.604118993135011	58.88759227995588	5.533807634718818	0.9140998543644152	7
chr7:160140777-160140815	chr7:160135384-160145129	chr7:160138752-160141800	TTGACATTAAGGATGATTGTGAAACGTCGACATGCTGGT	42.71	690	690	1.0	5.789473684210527	59.39705051145368	5.259243921806784	0.9186584389361274	7
chr8:823282-823307	chr8:819294-833113	chr8:822716-825837	CGCGTGTCACCGCGAGTGGATTCACA	43.08	272	272	1.0	5.575052854122622	67.64327400738183	3.989552524118173	0.9443055269867958	8
chr8:823203-823231	chr8:819294-833113	chr8:822716-825837	GTGTCACCGCGAGTGGATTCACACACTCA	42.18	173	173	1.0	5.365750528541226	64.20977313512442	9.31217976524107	0.8733415068848807	8
chr8:823122-823152	chr8:819294-833113	chr8:822716-825837	TGTCACCGCGAGTGGATTCACACACTCATCC	43.32	163	164	0.9939024390243902	5.314121074614552	65.77249975086237	15.168411527325388	0.812598952893022	8
chr8:823046-823071	chr8:819294-833113	chr8:822716-825837	CGCGAGTGGGTTCACACGCTCATCCC	43.25	72	72	1.0	5.1522198731501065	42.30244956235549	6.745445761498528	0.8624722688515051	8
chr8:822916-822941	chr8:819294-833113	chr8:822716-825837	GTGTCACCGCGAGTGGGTTCACAGCC	43.41	252	252	1.0	5.532769556025372	59.72843840941539	7.082689369106957	0.8939893756533202	8
chr8:822967-822994	chr8:819294-833113	chr8:822716-825837	GAGTGGATTCACACGCTCATCCCGACCC	42.34	197	199	0.9899497487437184	5.366239229976522	43.35404338552439	17.20766270397937	0.7158656217751151	8
chr8:822789-822813	chr8:819294-833113	chr8:822716-825837	CCGCGTGTCACCGCGAGTGGGTTCA	44.96	318	318	1.0	5.6723044397463	69.04891200447518	4.225567555723688	0.942332342978265	8
chr8:1026958-1026988	chr8:1014791-1032062	chr8:1025729-1029696	TCTAGTTCTCTCACATGGCGCCGTGTGTAGT	42.25	291	291	1.0	5.6024844720496905	74.78108379880744	27.05756470153533	0.7343094679674165	8
chr8:44669509-44669553	chr8:43976792-46391766	chr8:44200000-46400000	AAAACGACATAGAAGCTATCTCAGGAACTTGTTTATGAGGCATCT	42.45	16531	16536	0.9996976294146106	5.23433868423189	850.0136961220512	172.8729571301075	0.8309950016646748	8
chr8:823488-823514	chr8:819294-833113	chr8:822716-825837	GCGTGTCACCGCGAGTGGATTCACACA	42.98	242	242	1.0	5.511627906976744	67.32305102880342	11.721208904445149	0.8517133449747838	8
chr8:822995-823020	chr8:819294-833113	chr8:822716-825837	CACGTGTCACCGCGAGTGGGTTCACA	42.87	229	229	1.0	5.484143763213531	64.66441371398854	8.844721252956237	0.8796786105980776	8
chr8:823567-823591	chr8:819294-833113	chr8:822716-825837	CCCGCGTGTCACCGCGAGTGGATTC	43.54	315	315	1.0	5.6659619450317145	70.6972207401122	8.474006055638043	0.8929660888355351	8
chr8:1026605-1026639	chr8:1014791-1032062	chr8:1025729-1029696	CTCACATGGCGCCATGTCTAGTTATCTCACATGGT	42.59	64	64	1.0	5.132505175983437	56.115685873174094	16.334704515006802	0.7745394548257458	8
chr8:823770-823794	chr8:819294-833113	chr8:822716-825837	ACCCTGCGTGTCACCGCGAGTGGAT	44.13	112	112	1.0	5.236786469344608	66.17891724462665	16.11025277016882	0.8042239000919291	8
chr8:824024-824049	chr8:819294-833113	chr8:822716-825837	TGTCACCGCGAGTGGATTCACACGCT	42.36	179	179	1.0	5.378435517970401	60.91269990148353	3.640586991147661	0.9436033830902694	8
chr8:824101-824125	chr8:819294-833113	chr8:822716-825837	CCGTGTGTCACCGCGAGTGGGTTCA	42.87	129	129	1.0	5.2727272727272725	57.24919969660617	9.133623746386611	0.8624098332570888	8
chr8:824226-824250	chr8:819294-833113	chr8:822716-825837	GCGTGTCACCGCGAGTGGGTTCACA	43.27	272	272	1.0	5.575052854122622	66.8946564034021	7.093146356895889	0.9041308689774732	8
chr8:824302-824326	chr8:819294-833113	chr8:822716-825837	GACCCCACGTGTCACCGCGAGTGGG	44.87	72	72	1.0	5.1522198731501065	68.3526332111186	17.748578153215572	0.7938637811016026	8
chr8:825045-825069	chr8:819294-833113	chr8:822716-825837	CGCGTGTCACCGCGAGTGGGTTCAC	43.8	295	295	1.0	5.623678646934461	67.30774462848305	5.10576719783201	0.9294915124393044	8
chr8:825252-825278	chr8:819294-833113	chr8:822716-825837	CGTGTCACCGCGAGTGGATTCACACGC	43.48	215	215	1.0	5.454545454545454	64.55023466477675	7.337626906394924	0.8979295426790461	8
chr8:825331-825355	chr8:819294-833113	chr8:822716-825837	CCGCGTGTCACCGCGAGTGGATTCA	43.09	281	281	1.0	5.594080338266385	68.91612122554145	5.210230451339604	0.9297114948533938	8
chr8:825582-825606	chr8:819294-833113	chr8:822716-825837	TGTCACCGCGAGTGGGTTCACACGC	43.27	180	180	1.0	5.3805496828752615	59.85402814673626	6.057792278926941	0.9080924750704004	8
chr8:1025854-1025886	chr8:1014791-1032062	chr8:1025729-1029696	CTCTCACATGGCGCCATGTCTAGTTCTCTCACA	42.48	128	128	1.0	5.265010351966874	76.2610063616638	18.65052194816101	0.8034957156386829	8
chr8:1026081-1026110	chr8:1014791-1032062	chr8:1025729-1029696	TGTCTAGTTCTCTCTCACATGGCGCCGTGT	42.54	156	157	0.9936305732484076	5.2911342327016655	62.590233177579314	24.009403755754985	0.7227539905942356	8
chr8:1026323-1026355	chr8:1014791-1032062	chr8:1025729-1029696	CCATGTCTAGTTCTCTCACATGGTGCCGTGTCT	42.49	319	321	0.9937694704049844	5.629302838567367	72.84798498800438	24.799807172459825	0.7460279784748599	8
chr8:823693-823718	chr8:819294-833113	chr8:822716-825837	ACGTGTCACCGCGAGTGGACTCACAC	42.41	98	98	1.0	5.207188160676533	65.99878683407957	8.669685947639588	0.8838909431965486	8
chr8:1027189-1027219	chr8:1014791-1032062	chr8:1025729-1029696	CATGTCTAGTTCTCTCACATGGCGCCGTGTC	42.1	450	452	0.995575221238938	5.909553124828231	84.30912062690466	23.93294984847812	0.7788941975761529	8
chr8:1864055-1864080	chr8:1862946-1870883	chr8:1863953-1865200	CTCACTGTCGTGATCTCCGCGTGGCC	42.79	155	155	1.0	6.0	28.65832820066941	7.000871188347514	0.803672788276234	8
chr8:44456473-44456520	chr8:43976792-46391766	chr8:44200000-46400000	TGTTTATGCCGTATCTACTCAACTAACTGTGCTGAACATTTCTATTGA	42.28	30847	30872	0.9991902047162478	5.436050323063341	1516.43527642713	162.39073350040476	0.9032712547100612	8
chr8:1027763-1027792	chr8:1014791-1032062	chr8:1025729-1029696	TGGTGCCGTGTCTAGTTCTCTCACATGGCA	42.8	457	460	0.9934782608695653	5.9135610766045525	76.38692758280258	13.000705482391538	0.8545581190978669	8
chr8:1027326-1027361	chr8:1014791-1032062	chr8:1025729-1029696	TGTCTAGTTCTCTCACATGGTGCCGTGTCTAGTTCT	42.59	375	377	0.9946949602122016	5.749872316588959	83.84622844115957	34.879704323567424	0.7062166326148246	8
chr8:1028361-1028392	chr8:1014791-1032062	chr8:1025729-1029696	GTCTAGTTCTCTCACATGGCGCCGTGTCTAGT	42.31	480	481	0.997920997920998	5.983393809480766	87.66147362907387	25.717363612820787	0.7731731578976014	8
chr8:1028466-1028495	chr8:1014791-1032062	chr8:1025729-1029696	ATCGTGTCTAGTTCTCTCACATGGCGCCGT	42.75	438	440	0.9954545454545456	5.8841050254093705	78.9569327488518	10.818034155660667	0.8794983219858262	8
chr8:1028853-1028883	chr8:1014791-1032062	chr8:1025729-1029696	TGGCGCCATGTCTAGTTACCTCTCACATGGT	42.45	42	43	0.9767441860465116	4.970677451971688	32.32414099621353	10.478235169077998	0.7551950123373102	8
chr8:1036489-1036513	chr8:1032408-1040044	chr8:1035118-1036936	AGTGATGGTCCACGTCGGTGGCCGG	44.38	59	59	1.0	5.186708860759493	29.038714918099767	8.43045602455672	0.7750028673583719	8
chr8:1103736-1103767	chr8:1094337-1109484	chr8:1103537-1106554	AACAGTGGTCTACACTCGAGAAACTCGGCAGC	42.94	376	376	1.0	5.831858407079648	42.65301552274168	3.5669839079219696	0.9228259638282138	8
chr8:1103802-1103834	chr8:1094337-1109484	chr8:1103537-1106554	CTCCAACAGTGGTCTACACTCGAGAAACTCGGC	42.81	452	452	1.0	6.0	42.50798965117804	3.984729713845256	0.9142934685631018	8
chr8:1104226-1104257	chr8:1094337-1109484	chr8:1103537-1106554	AACAGTGGTCTACACTCGAGAAACTCGGCAGT	42.25	360	360	1.0	5.79646017699115	42.02372024072488	3.107594111531286	0.9311432836350372	8
chr8:1104362-1104395	chr8:1094337-1109484	chr8:1103537-1106554	CTCCAACAGTGGTCTACACTCGAGAAACTTCGCA	42.52	388	388	1.0	5.8584070796460175	41.087960784395904	3.9519209441582346	0.9122572974774752	8
chr8:1104432-1104464	chr8:1094337-1109484	chr8:1103537-1106554	CTCCAACAGTGGTCTACACTCGAGACACTTGGC	42.84	348	348	1.0	5.769911504424777	39.01677471925712	4.523651980528423	0.8961045556186361	8
chr8:1104572-1104604	chr8:1094337-1109484	chr8:1103537-1106554	CCCCAACAGTGGTCTACACTCGAGAAACTCAGC	42.9	340	340	1.0	5.752212389380532	39.97032608130617	5.335419383290414	0.8822352589373088	8
chr8:1104712-1104745	chr8:1094337-1109484	chr8:1103537-1106554	CTCCAACAGTGGTCTACACTCGAGAAACTTGGCA	42.61	392	392	1.0	5.867256637168143	41.72096639833124	4.0332575005099285	0.911849504661534	8
chr8:1027500-1027529	chr8:1014791-1032062	chr8:1025729-1029696	ATGGCGCCGTGTCTAGTTCTCTCACATGGC	43.57	483	485	0.9958762886597938	5.979381443298969	89.11573428015528	9.544719185979346	0.9032568891520898	8
chr8:1104922-1104953	chr8:1094337-1109484	chr8:1103537-1106554	CTCCAACAGTGGTCTACACTCGAGACACTCGG	42.38	369	369	1.0	5.816371681415927	39.53591161148949	4.148701325669375	0.9050306035299578	8
chr8:1594728-1594753	chr8:1590521-1597814	chr8:1594275-1595140	GGTGCAGCGTTCTAACGAGACGGGGT	42.41	115	115	1.0	5.3582554517133945	33.639197595305944	1.2504468885554834	0.96415994180927	8
chr8:1026788-1026818	chr8:1014791-1032062	chr8:1025729-1029696	GCGCCGTGTCTAGTTACCTATCACATGGTGC	42.16	48	48	1.0	5.099378881987579	30.96678168571759	2.0988124096876697	0.9365257916240096	8
chr8:4876356-4876385	chr8:4872339-4880700	chr8:4875071-4877348	GTGGTGCTTCGTTACATAGGTACGCGGGTG	42.35	350	352	0.9943181818181818	5.971590909090909	54.64748748222026	7.584438186878162	0.8781262494237062	8
chr8:44216581-44216630	chr8:43976792-46391766	chr8:44200000-46400000	AAAACGACATAGAAGCTATCTCAGGAACTTGTTTATGATGCATCTAATCA	42.15	24879	24899	0.9991967548897546	5.350936621461941	850.119725579785	185.69322099461797	0.8207270708396388	8
chr8:44246563-44246600	chr8:43976792-46391766	chr8:44200000-46400000	ACCTTTCGTTTCATGCAGTACTTCTGGAACACTCTTGT	42.43	15687	15689	0.9998725221492766	5.2231716589836745	855.4299238356119	29.76039475844382	0.9663796653292456	8
chr8:44248044-44248093	chr8:43976792-46391766	chr8:44200000-46400000	AGAAGCTATCTCAGGAACTTGTTTATGATGCATCTAATCAACTAACAGTG	42.24	24658	24677	0.9992300522753982	5.347950064490087	854.5085523569162	93.77284598515315	0.901112848834638	8
chr8:44255505-44255549	chr8:43976792-46391766	chr8:44200000-46400000	TAAAAGCGACATAGAAGCTATCTCAGGAACTTGTTTATGATGCCT	42.47	15923	15928	0.9996860873932696	5.225606536608242	844.5605659833815	93.40550470477667	0.9004169685623621	8
chr8:44262979-44263026	chr8:43976792-46391766	chr8:44200000-46400000	CATAAAAGCGACATAGAAGCTATCTCAGGAACTTGTTTATGATGCATC	42.05	18268	18282	0.999234219450826	5.25680370343752	849.3246284048251	98.22492327738232	0.8963379560435639	8
chr8:44278050-44278097	chr8:43976792-46391766	chr8:44200000-46400000	GACATAGAAGCTATCTCAGGAACTTGTTTATGATGCCTCTAATCAACT	42.06	14982	14990	0.9994663108739158	5.211082249893969	844.9314525692548	90.32287141851046	0.9034242674940126	8
chr8:44290256-44290305	chr8:43976792-46391766	chr8:44200000-46400000	TATCTTCCCATGAATGCGAGATAGAAGTAATCTCAGAAACATGTTTATGC	42.31	47055	47077	0.9995326805021558	5.669004944220843	1518.210489931973	134.1935519563913	0.918788898747164	8
chr8:44304598-44304644	chr8:43976792-46391766	chr8:44200000-46400000	TAAAAGCGACATAGAAGCTATCTCAGGAACTTGTTTATGATGCATGT	42.56	17425	17433	0.9995411002122412	5.246310885490018	848.2465556030301	93.4344020809542	0.900779131914538	8
chr8:44329236-44329285	chr8:43976792-46391766	chr8:44200000-46400000	TTGAAGCTATCTCAGGAACTTGTTTATGATGCATCTAATCAACTAACAGT	42.14	23117	23135	0.9992219580721852	5.325923889175323	852.6447072952866	106.26382909865372	0.8891825183888046	8
chr8:44346096-44346134	chr8:43976792-46391766	chr8:44200000-46400000	GACTTGAACCTTTCGTTTCATGCAGTACTTCTGGAACAC	42.02	17793	17799	0.9996629024102478	5.252170213924519	854.7331601686743	78.21260340266124	0.9161659697094696	8
chr8:1106530-1106561	chr8:1094337-1109484	chr8:1103537-1106554	CTCCAACAGTGGTCTACACTCGAGACACTCGT	42.01	365	365	1.0	5.807522123893802	38.7787830748897	4.1219394614678135	0.903919113297578	8
chr8:1026819-1026849	chr8:1014791-1032062	chr8:1025729-1029696	CGTGTCTAGTTCTCTCACATGGCGCCATGTC	42.1	405	407	0.995085995085995	5.813939292200161	68.46235210539706	14.577836684100234	0.8244484159223877	8
chr8:145287481-145287509	chr8:145275619-145305934	chr8:145286400-145292797	GGTGGAGGAATATTCTACCGGACGGCCCG	43.29	434	434	1.0	5.489841986455982	108.43733777378584	4.023251360283287	0.9642252331126684	8
chr8:44618466-44618502	chr8:43976792-46391766	chr8:44200000-46400000	GTCCTCAACAAACGGACTTGAACCTTTCGTTTCATGC	42.76	14754	14763	0.9993903678114204	5.207449620512637	837.8226943131648	104.59158204821672	0.8890174049017593	8
chr8:135584422-135584449	chr8:135579249-135587253	chr8:135581675-135585000	GCCCTGCAGCGTATCGATGAGCACATGC	43.52	134	134	1.0	5.5317460317460325	41.65174455025435	9.469362986762262	0.8147660830723291	8
chr8:86194903-86194952	chr8:86074377-86949545	chr8:86000000-87000000	AACTTGTCCTAACTTCTGATAACCTTTCTGAACTAGATCTAGTTTGAGGC	42.73	2246	2250	0.9982222222222222	5.802527296082211	71.02922774241388	10.99838896377818	0.8659184625200997	8
chr8:46061508-46061543	chr8:43976792-46391766	chr8:44200000-46400000	TGTGTCCTCAACAAACGGACTTGAACCTTTCGTTTC	42.19	13782	13785	0.9997823721436344	5.195541955880175	839.5264949538531	202.89396005504344	0.8053626451014798	8
chr8:46120239-46120286	chr8:43976792-46391766	chr8:44200000-46400000	AAAACGACATAGAAGCTATCTCAGGAACTTGTTTATGATGCATCTACT	42.13	22108	22138	0.9986448640346914	5.308642847516484	849.9306827312337	186.13508153822067	0.8203443372443955	8
chr8:46189767-46189812	chr8:43976792-46391766	chr8:44200000-46400000	AAAACGACATAGAAGCTATCTCAGGAACTTGTTTATGATGCATCCA	42.64	20871	20883	0.9994253699181151	5.294896891393376	850.1330782675321	180.52151609674897	0.8248477064150705	8
chr8:46193896-46193933	chr8:43976792-46391766	chr8:44200000-46400000	AACGGACTTGAACCTTTCGTTTCATGCAGTACTTCTGG	42.99	16711	16720	0.9994617224880384	5.235727239653387	851.7240613387187	79.67495059426561	0.9144566940983632	8
chr8:86084447-86084495	chr8:86074377-86949545	chr8:86000000-87000000	ATTAGGAGAGTGTTCTGAGAAGCTTAGATAAAGCTTTGGTAGAAACATG	42.17	2286	2293	0.9969472307021372	5.810603205533806	71.99798589261464	13.06151103169391	0.846442648922355	8
chr8:86086651-86086700	chr8:86074377-86949545	chr8:86000000-87000000	GGTTTCATTGTCTGAAATATCAGCCTAAACGTAGTTTATGTTTAGGAAGC	42.11	2376	2382	0.9974811083123426	5.845787044451886	71.99656027447719	5.278865849340416	0.9316876513772676	8
chr8:86086875-86086924	chr8:86074377-86949545	chr8:86000000-87000000	TAACAATAAGTCTTGAACGTCATTCCCAGTTAACATTTTGAAGAGTTTCC	42.03	2310	2321	0.995260663507109	5.810840889789881	69.99985895340006	27.72647853687356	0.7162844812471041	8
chr8:86092857-86092904	chr8:86074377-86949545	chr8:86000000-87000000	GTAGAAGCGCAAAGACGTTATCTGTCCAATATTACAAACCTAGTAAGT	42.37	2211	2215	0.998194130925508	5.789742330928117	73.11560253123382	8.761381129033719	0.8929933573837142	8
chr8:86102193-86102223	chr8:86074377-86949545	chr8:86000000-87000000	CGGCCACCTTCTTAGCTTCTGGGTATCCAGG	43.08	2768	2769	0.9996388587937884	5.9981942939689405	204.8604207561252	41.6662830360952	0.8309867353306574	8
chr8:86124334-86124379	chr8:86074377-86949545	chr8:86000000-87000000	TTCTCCTTTATTGGAACCCAAGAACGAGTAAACATAGCATTTTCAA	42.01	2061	2062	0.9995150339476236	5.742156094593607	71.99952416656383	12.900361398890029	0.848052075536139	8
chr8:86130915-86130964	chr8:86074377-86949545	chr8:86000000-87000000	AAAGACGTTATCTGTCCAATATTACAAACCTAGTAAGTGGTGGAATTTGG	42.46	2388	2399	0.9954147561483953	5.839790543747755	73.87815286372228	29.23263067726482	0.7164929828542648	8
chr8:86194278-86194305	chr8:86074377-86949545	chr8:86000000-87000000	CAACATCTTGCTGCCTTCGGGAGCACCG	43.47	2253	2253	1.0	5.8139450867052025	204.94146752382852	30.56788521363491	0.8702052175069633	8
chr8:45114776-45114824	chr8:43976792-46391766	chr8:44200000-46400000	AAAACGACATAGAAGCTATCTCAGGAACTTGTTTATGATGCATCTAACC	42.53	22797	22817	0.9991234605776396	5.3208659082726255	849.9628777680341	185.4281919837917	0.8209099948792902	8
chr8:86195115-86195164	chr8:86074377-86949545	chr8:86000000-87000000	AAGAAATGAACTCTTTACGAATGTATAGCTTGTTTCAAGAAGAGGTGAGA	42.14	2300	2303	0.998697351280938	5.824411611896019	71.00123335505485	22.239458188178205	0.7614833414457636	8
chr8:86508878-86508927	chr8:86074377-86949545	chr8:86000000-87000000	GTCCTTACAAGCTTTTCTTAAAACGTCAATGATTTCTTCAATCTTCCACC	42.61	2219	2229	0.9955136832660386	5.779230266041178	70.11767588994455	21.98918294718004	0.7612644354090483	8
chr8:86294858-86294905	chr8:86074377-86949545	chr8:86000000-87000000	CCTTTATTGGAACCCAAGAACGAGTAAACATAGCATTTTCAAACATCC	42.73	2187	2191	0.9981743496120492	5.780972904129611	71.99921462129541	30.41188794651995	0.7030411040992203	8
chr8:135582460-135582484	chr8:135579249-135587253	chr8:135581675-135585000	CGCCCTGGAGTACTCGCCCTGCAGC	44.84	209	209	1.0	5.829365079365079	52.77399275401884	20.5462470029137	0.7197738704752255	8
chr8:86897557-86897587	chr8:86074377-86949545	chr8:86000000-87000000	GGCCACCTTCTTAGCTTCTGGGTATCCAGGG	43.0	2761	2762	0.9996379435191892	5.99566081586184	204.9336014403968	28.978764986166897	0.8761127279037437	8
chr8:86594696-86594726	chr8:86074377-86949545	chr8:86000000-87000000	CCCTGGATACCCAGAAGCTAAGAAGGTGGCC	43.0	2761	2762	0.9996379435191892	5.99566081586184	204.9336014403968	28.97876498616691	0.8761127279037437	8
chr8:86582634-86582683	chr8:86074377-86949545	chr8:86000000-87000000	GTGGAAGATTGAAGAAATCATTGACGTTTTAAGAAAAGCTTGTAAGGACA	42.37	2217	2226	0.995956873315364	5.780723672935201	70.13544231945272	21.361175126553377	0.7665359034812514	8
chr8:86594015-86594064	chr8:86074377-86949545	chr8:86000000-87000000	CAGAAAGGTTATCAGAAGTTAGGACAAGTTTATTTTAGTGCAAACCAGTG	42.16	2194	2216	0.990072202166065	5.742991068633794	71.03553249568586	26.64856687775459	0.7271964726226455	8
chr8:86420612-86420661	chr8:86074377-86949545	chr8:86000000-87000000	TGGCTAATAAATTATAGTACGTTCATCCTTACGGAAGAATACTTTGCAGC	42.36	2296	2296	1.0	5.829479768786127	69.99676986516154	6.052589529422461	0.9204123535345188	8
chr8:86406371-86406420	chr8:86074377-86949545	chr8:86000000-87000000	TTATAAAGGGAATTCATGAACACTATGTGATTAATCCTTGGAACAACCCA	42.38	2327	2333	0.997428204029147	5.82782021089718	70.99985943792863	16.796603541704727	0.8086870134437976	8
chr8:86397719-86397768	chr8:86074377-86949545	chr8:86000000-87000000	TTATTTGCCTCCTAGTCATAATAGTAAAACTCTACTCCTCTACTCCGAGG	42.68	2365	2370	0.9978902953586498	5.843858991244116	71.999965078481	25.20359828960721	0.7407132267963593	8
chr8:86396241-86396290	chr8:86074377-86949545	chr8:86000000-87000000	AATTATAGTACGTTCATCCTTACGGAAGAATACTTTGCAGCTAAAACAGA	42.08	2286	2293	0.9969472307021372	5.810603205533806	69.99975268807529	16.401465552567156	0.8101708993629441	8
chr8:145288068-145288096	chr8:145275619-145305934	chr8:145286400-145292797	GACAGCCCGCGGTGGAGGAATATTGTACC	42.32	865	865	1.0	5.976297968397291	171.47683774773114	61.03266356433	0.7375046472513164	8
chr8:1026925-1026957	chr8:1014791-1032062	chr8:1025729-1029696	GCATCATGTCTAGTTCTCTCACATGGCGCCATG	42.27	347	349	0.994269340974212	5.689773205906256	62.69497634693273	22.399109139094065	0.7367724324063369	8
chr8:143903605-143903635	chr8:143899655-143908082	chr8:143903221-143904745	GTGGTTTGTCACGCACCATACAATCCACCCG	43.04	129	129	1.0	5.265979381443299	29.718182128041374	12.483483896222952	0.7041945242387959	8
chr8:145292138-145292169	chr8:145275619-145305934	chr8:145286400-145292797	TGGAGGAATATTCTACCGGACAGCCTTCGGTG	42.37	404	404	1.0	5.455981941309255	83.48189104678562	6.596361930518223	0.926770760838576	8
chr8:4876163-4876191	chr8:4872339-4880700	chr8:4875071-4877348	CGTGGTGCTTCGTTACATAGGTACGCGGG	42.42	320	320	1.0	5.914285714285715	47.61821762465192	20.216862092870787	0.7019703938278338	8
chr8:44860040-44860089	chr8:43976792-46391766	chr8:44200000-46400000	TCTCAGGAACTTGTTTATGATGCATCTAATCAACTAAAAGTGTTGAACCT	42.44	14684	14745	0.995863004408274	5.1888141018091005	851.1526810126808	119.00865736676155	0.8773310658147297	8
chr8:145288402-145288431	chr8:145275619-145305934	chr8:145286400-145292797	CCCTCGGTGGAGGAATATTCTACCGGACGG	42.59	487	487	1.0	5.549661399548532	81.19973403815256	6.427092909990983	0.9266538212801604	8
chr8:143904451-143904488	chr8:143899655-143908082	chr8:143903221-143904745	CACCATACAATCCACCCGTTTACAGTGGGTAATTCAGT	42.47	485	486	0.9979423868312756	5.989711934156379	31.797240156105968	13.487940177492831	0.7021555379015325	8
chr8:144216788-144216816	chr8:144169819-144221361	chr8:144216279-144218320	TTCCTGTTTGAGGAGACAGCCGTCGTCCT	42.69	469	472	0.9936440677966102	5.968220338983049	55.66790990426878	19.45174346006468	0.7410565332919882	8
chr8:144819832-144819866	chr8:144801047-144853076	chr8:144819801-144826025	CAGATTGGGAACAGATGTGGGTTTTACAGGTTGGG	42.16	1345	1372	0.9803206997084548	5.5704249803921	146.03616170039882	56.16963010208474	0.7222155230995968	8
chr8:144822419-144822450	chr8:144801047-144853076	chr8:144819801-144826025	ATTGGGAACAGATGCGGGTTTTCCAGATTGGG	42.54	471	471	1.0	5.234211834908006	119.12473623242629	26.82043484717061	0.8162293781371975	8
chr8:144824587-144824620	chr8:144801047-144853076	chr8:144819801-144826025	TGGGAACAGATGTGAGTTTTACAGATTGGGCTGC	42.03	103	110	0.9363636363636364	4.733036481171737	147.69644039623742	46.266864169817616	0.7614658902964749	8
chr8:144825001-144825033	chr8:144801047-144853076	chr8:144819801-144826025	AGATTGGGAACAGATGCGGGTTTTCCAGATTGG	42.23	547	547	1.0	5.272003978120337	133.5464507960935	28.088680435157386	0.8262216869489158	8
chr8:144825606-144825641	chr8:144801047-144853076	chr8:144819801-144826025	TGCAGATTGGGAACAGATGCGGGTTTTAGAGATTGG	43.16	735	735	1.0	5.365489806066633	154.67589402098534	37.3856088824619	0.8053456402387087	8
chr8:145286678-145286707	chr8:145275619-145305934	chr8:145286400-145292797	AGTGGAGGAATATTGTACCGGACAGCCCGC	43.16	814	814	1.0	5.918735891647856	171.18486579847152	4.300235095568037	0.97549515557925	8
chr8:145286974-145287002	chr8:145275619-145305934	chr8:145286400-145292797	TCGGTGGAGGAATATTCTACCGGACGGCC	42.69	459	459	1.0	5.518058690744921	103.56250484654863	3.674971529220517	0.9657305295366788	8
chr8:145858494-145858518	chr8:145800555-145880121	chr8:145857961-145860397	ACCCCGTGACCACACACTAGCGGTG	42.36	136	136	1.0	5.373626373626374	59.21875121713086	17.71040333674038	0.7697829458877219	8
chr8:145288015-145288041	chr8:145275619-145305934	chr8:145286400-145292797	CGCGGCGGAGGAATATTGTACCGGACA	42.22	333	333	1.0	5.3758465011286685	108.88139506721753	7.425829740235548	0.93615332364323	8
chr8:145288257-145288284	chr8:145275619-145305934	chr8:145286400-145292797	CGGTGGAGGAATATTGTACCGGACGGCC	42.21	561	561	1.0	5.633182844243794	136.74020264444908	2.645612611421745	0.9810194989600256	8
chr8:145288650-145288678	chr8:145275619-145305934	chr8:145286400-145292797	GGAGGAATATTCTACCGGACGGCCCTCGG	42.93	302	302	1.0	5.340857787810384	81.80344688436678	7.5422023535709695	0.915583999692193	8
chr8:142620400-142620427	chr8:142609174-142624362	chr8:142619662-142621343	CCCACAGAAGTGTCCGTCTGTGTCCCAG	42.03	209	210	0.9952380952380953	5.542586140147116	39.519526674584775	15.76325863540264	0.7148613524623759	8
chr8:145288679-145288706	chr8:145275619-145305934	chr8:145286400-145292797	TGGAGGAATATTCTACCGGACGGCCCGC	43.25	352	352	1.0	5.397291196388261	103.88074365413289	5.045230120597107	0.9536820287599066	8
chr8:145289866-145289894	chr8:145275619-145305934	chr8:145286400-145292797	CCGCGGTGGAGGAATATTGTACCGGACAG	42.06	871	871	1.0	5.983069977426638	152.98808718224907	7.572570966674855	0.9528366970216882	8
chr8:145290138-145290167	chr8:145275619-145305934	chr8:145286400-145292797	GGTGGAGGAATATTGTACCGGACAGCCCGC	43.71	886	886	1.0	6.0	176.34165245285763	4.356270408657508	0.9758919729697384	8
chr8:145290405-145290434	chr8:145275619-145305934	chr8:145286400-145292797	TCGGTGGAGGAATATTGTACCGGACAGCCC	42.79	850	850	1.0	5.959367945823928	170.70054032305478	4.700030798089973	0.973204016565922	8
chr8:145290974-145291001	chr8:145275619-145305934	chr8:145286400-145292797	TCGGCGGGGAATATTCTACCGGACAGCC	43.25	314	314	1.0	5.354401805869075	68.75445308665961	5.523110764668983	0.9256422736787132	8
chr8:145291031-145291058	chr8:145275619-145305934	chr8:145286400-145292797	CCGCGGTGGAGGAATATTGTACCGGACC	42.21	758	758	1.0	5.855530474040632	146.14526212635684	7.357552078814856	0.9520689433811894	8
chr8:145291897-145291927	chr8:145275619-145305934	chr8:145286400-145292797	GGTGGAGGAATATTGTACCGGACAGCCCACG	43.35	777	777	1.0	5.876975169300226	163.82961359685302	12.25236386724082	0.9304167067879544	8
chr8:145291928-145291958	chr8:145275619-145305934	chr8:145286400-145292797	GTGGAGGAATATTGTACCGGACAGCCCACGG	43.35	706	706	1.0	5.796839729119638	159.4245523350701	26.475583439797816	0.8575816885262486	8
chr8:145291959-145291987	chr8:145275619-145305934	chr8:145286400-145292797	TGGAGGAATATTGTACCGGACAGCCCGCG	43.42	798	798	1.0	5.900677200902934	171.218295607709	3.9598704106785534	0.977395182854792	8
chr8:145292045-145292072	chr8:145275619-145305934	chr8:145286400-145292797	GTGGCGGGGAATATTCTACCGGACAGCC	42.3	295	295	1.0	5.332957110609481	65.89958799427036	10.890659422838905	0.8581765290625641	8
chr8:45096942-45096991	chr8:43976792-46391766	chr8:44200000-46400000	AAAACGACATAGAAGCTATCTCAGGAACTTGTTTATGTTGCATCTAATCA	42.33	15352	15358	0.9996093241307462	5.217076167956523	848.2139700212425	174.03988956503238	0.8297488554990934	8
chr8:145292104-145292137	chr8:145275619-145305934	chr8:145286400-145292797	TCAGTGGAGGAATATTCTACCGGACAGCACTCGG	43.25	426	426	1.0	5.480812641083522	88.90406926674711	22.60152855315552	0.7973058842331826	8
chr9:46965117-46965153	chr9:44361889-48161577	chr9:44900000-47600000	TCCCTGTTATATACCAGGTTTGAGACACGCTTTCTGC	42.35	10539	10541	0.9998102646807704	5.071192278575014	1161.5137725232194	57.12927176833535	0.9531205860190612	9
chr9:47118743-47118789	chr9:44361889-48161577	chr9:44900000-47600000	GTAGAATGTTCCCTGTTATATACCAGGTTTAAGACACTCTTTCTGCA	42.18	11645	11654	0.9992277329672216	5.075850347440548	1200.6339512220109	93.68194114095996	0.92762049690209	9
chr9:314584-314611	chr9:311058-322626	chr9:314459-318122	GCTCAAAACCGGACCGAACACTCACGGA	42.51	99	99	1.0	5.134146341463413	59.87995479041419	6.495883068821817	0.9021348237803384	9
chr9:45099316-45099359	chr9:44361889-48161577	chr9:44900000-47600000	AGAATCTTCCCTGTTATATACCAGGTTTGAGACACTGTTTCTGC	42.65	13036	13040	0.9996932515337424	5.087699533274678	1169.9938957110571	163.0863916422729	0.8776619884117699	9
chr9:146229481-146229505	chr9:146212523-146243121	chr9:146226608-146230009	GGACTGCGATACACTGCGGCCTCGG	43.04	88	88	1.0	5.1489001692047385	82.0330885984623	21.29656630750243	0.7938968602296853	9
chr9:149576453-149576482	chr9:149557387-149601047	chr9:149575491-149578964	GACTACACGGGACTACACGGGACTACACGG	42.43	629	629	1.0	5.874826147426982	230.20330617331945	16.605631992774786	0.9327186765756444	9
chr9:146229379-146229403	chr9:146212523-146243121	chr9:146226608-146230009	GCCTCGGGACTGCGATACACTGCGG	43.04	76	76	1.0	5.128595600676818	64.50024816918086	7.372850045929947	0.8974185024852614	9
chr9:149577996-149578024	chr9:149557387-149601047	chr9:149575491-149578964	TACACCGGAGCTACACGGGACTACACAGG	42.29	117	117	1.0	5.162726008344922	81.72672173908171	10.894386790530048	0.8823768473139466	9
chr9:149339457-149339486	chr9:149325041-149345236	chr9:149337722-149341985	TCGGTGGTGTTACATTCACGCTGTTGCAGG	42.72	186	186	1.0	5.3875	56.533114416318426	11.754065270121146	0.8278730308662131	9
chr9:150039486-150039510	chr9:150034568-150042760	chr9:150037600-150039861	CGACGCCGAGACGTGTGGTGACGAC	43.01	89	89	1.0	5.2181372549019605	28.239701110920983	9.331190477604254	0.7516377684139348	9
chr9:150103113-150103137	chr9:150095968-150140698	chr9:150101749-150111669	CCCCACCGGAGGTTGCATTGTCCCC	43.4	447	447	1.0	5.258980301274623	145.05996823609146	14.568666055451196	0.9087340055240762	9
chr9:150111669-150111695	chr9:150095968-150140698	chr9:150101749-150111669	CCCCACTGGAGGTTGCATTGTCCGACT	42.34	724	724	1.0	5.41946697566628	140.62002558074806	57.9183951280265	0.7082761365721554	9
chr9:150039461-150039485	chr9:150034568-150042760	chr9:150037600-150039861	GTGACGACGCCGAGACGTGTGGTGA	42.47	84	84	1.0	5.205882352941177	26.48504929694322	8.70059740411338	0.7527231067248764	9
chr9:45109692-45109735	chr9:44361889-48161577	chr9:44900000-47600000	AGAATGTTCCCTGTTATATACCAGGTTAGAGACACTCTTTCTGC	42.15	9416	9428	0.9987271955876114	5.058089838256082	1189.8509591597287	92.46135215252043	0.9278948261380252	9
chr9:150039410-150039435	chr9:150034568-150042760	chr9:150037600-150039861	AGACGTGTGGTGATGACGCCGAGACG	42.25	130	130	1.0	5.318627450980392	52.74337977143114	14.65711169357452	0.7825370205025212	9
chr9:150038431-150038456	chr9:150034568-150042760	chr9:150037600-150039861	GTGGTGATGACGCCGGGATGTGTGGT	42.79	45	45	1.0	5.110294117647058	45.889786304668895	15.582409418195503	0.7465128870872645	9
chr9:150038405-150038430	chr9:150034568-150042760	chr9:150037600-150039861	GACGTGTGGTGATGACGCCGAGACGT	42.43	120	120	1.0	5.294117647058823	52.02051560941232	11.336541680424457	0.8210689990135799	9
chr9:150038260-150038287	chr9:150034568-150042760	chr9:150037600-150039861	GATGACGCCGAGACGTGTGGTGATGACG	42.62	167	167	1.0	5.409313725490196	57.36820483044151	11.736514943705584	0.8301633378723814	9
chr9:150038234-150038259	chr9:150034568-150042760	chr9:150037600-150039861	GTGGTGATGACGCCGAGACGTGTGGT	42.54	114	114	1.0	5.279411764705882	50.23487011222832	12.808844823034766	0.7968259827932471	9
chr9:149578364-149578393	chr9:149557387-149601047	chr9:149575491-149578964	ACTACACCGGAGCTACACGGGACTACACAG	42.15	111	111	1.0	5.154381084840057	100.57064893805872	9.932282558614515	0.9101174744951128	9
chr9:149577303-149577331	chr9:149557387-149601047	chr9:149575491-149578964	GACTACACGGGACTACACGGGGCTACACG	42.95	550	550	1.0	5.764951321279553	208.0084848422753	29.543773235975472	0.8756325303957178	9
chr9:149576763-149576791	chr9:149557387-149601047	chr9:149575491-149578964	GGTCACACGGGACTACACGGGACTACACG	43.08	448	448	1.0	5.6230876216968015	181.53627110120715	11.894016338758776	0.9385100622235788	9
chr9:149576735-149576762	chr9:149557387-149601047	chr9:149575491-149578964	CTACACGGGGCTACACGGGACTACACGG	43.15	469	469	1.0	5.652294853963839	222.6688876551381	35.601556588404065	0.8621539654191605	9
chr9:149576595-149576622	chr9:149557387-149601047	chr9:149575491-149578964	TCACACGGGACTACACGGGACTACACGG	42.68	463	463	1.0	5.64394993045897	209.43162553337544	13.947203684930004	0.9375625535609752	9
chr9:150039699-150039728	chr9:150034568-150042760	chr9:150037600-150039861	TGATGACGCTGAGACGTGTGGTGATGACGC	43.67	179	179	1.0	5.438725490196078	84.16671791154312	17.25969972359943	0.8298303329051107	9
chr9:150038546-150038574	chr9:150034568-150042760	chr9:150037600-150039861	TGATGACGCTGAGACGTGTGATGACGCTG	42.15	54	54	1.0	5.132352941176472	34.33535489661879	9.23443393814068	0.7880541956913605	9
chr9:45224369-45224412	chr9:44361889-48161577	chr9:44900000-47600000	AGAATGTTCCCTGTTATATACCAGGTTTCAGACACTCTTTCTGC	42.65	11354	11390	0.9968393327480246	5.061916409922247	1185.1505218534974	86.5559423632974	0.9319371688366744	9
chr9:149338709-149338739	chr9:149325041-149345236	chr9:149337722-149341985	TGGTGTTACACACATTCACGCTGTTGCAGGC	43.14	184	184	1.0	5.383333333333334	53.73592220375482	21.526819024368734	0.7139777441919058	9
chr9:45393300-45393341	chr9:44361889-48161577	chr9:44900000-47600000	AGAATGTTCCCTGTTATATACCAGGTTTGGGACACTCTTTCT	42.37	10762	10769	0.99934998607113	5.070417352269688	1124.2645547821016	59.310962291796805	0.9498883160084042	9
chr9:149339854-149339881	chr9:149325041-149345236	chr9:149337722-149341985	ATTCACGCTGTTGCAGGCGTGTAGGTCG	42.93	69	69	1.0	5.14375	56.388948160310456	14.934743095193118	0.7906061389659119	9
chr9:149340884-149340913	chr9:149325041-149345236	chr9:149337722-149341985	CGTGCAGGTCGGTGGTGTTACACACATTCA	42.48	480	481	0.997920997920998	5.989604989604992	94.3030466303888	26.393398643617623	0.7813241426978315	9
chr9:149575760-149575787	chr9:149557387-149601047	chr9:149575491-149578964	GAGCTACACGGGACTACACGGGGCTACA	42.64	458	458	1.0	5.636995827538248	199.02640744982136	15.906036059471994	0.9259951834177876	9
chr9:149575813-149575841	chr9:149557387-149601047	chr9:149575491-149578964	CTACACGGGAGCTACACGGGACTACACGG	42.78	263	263	1.0	5.3657858136300405	196.8417197961401	14.302089038277687	0.9322637537078172	9
chr9:45323204-45323249	chr9:44361889-48161577	chr9:44900000-47600000	AGAGTAGAATGTTCCCTGTTATATACCAGGTTTGAGACACTGTTTC	42.1	21803	21810	0.9996790463090326	5.1476398700874215	1200.9879846552838	156.3872438525154	0.8847870208855687	9
chr9:149576262-149576289	chr9:149557387-149601047	chr9:149575491-149578964	GGGTCACACGGGACTACACGGGACTACA	42.59	396	396	1.0	5.55076495132128	160.03225706021274	16.56234618934014	0.9062126141763504	9
chr9:149576315-149576342	chr9:149557387-149601047	chr9:149575491-149578964	CTACACGGGACTACACGGGGCTACACGG	43.15	550	550	1.0	5.764951321279553	218.1581044618337	30.97236247377264	0.8756781422411166	9
chr9:46980073-46980118	chr9:44361889-48161577	chr9:44900000-47600000	AGTCACAGAGTAGAATGTTTCCTGTTATATACCAGGTTTGAGACAC	42.06	10754	10760	0.9994423791821562	5.070824556686062	1163.9520243214724	264.9061710512668	0.8146028962781977	9
chr9:46985696-46985736	chr9:44361889-48161577	chr9:44900000-47600000	AGAATGTTCCCTGTTATATACCAGGTTTGAGACACGCTTTC	42.07	16640	16647	0.9995795038145012	5.1118006876888975	1174.687115905933	75.8966849496864	0.9393109962740924	9
chr9:116194175-116194223	chr9:116182196-116198869	chr9:116184690-116195517	AGGTGTACTCTGTATTGTAAGTGTACTCTGTATTGTGTAGTGTACTCTG	42.09	582	587	0.9914821124361158	5.957410562180579	57.083270727710456	11.825541613735206	0.8283885440495011	9
chr9:52490851-52490891	chr9:48216969-77119366	chr9:49000000-76600000	AATGAAATGCAATGGATTCAACTCGATTGCAATCGAATGGA	42.19	176905	176966	0.9996553010182748	5.00525994352005	30972.13694707217	777.9680658242889	0.9754971498359364	9
chr9:116195126-116195175	chr9:116182196-116198869	chr9:116184690-116195517	AGGTGTACTCTTTATTGTGCAATGTACTCTGTATTGTAAGTGTACTCTGT	42.56	245	251	0.9760956175298804	5.3014402869621176	30.03663506759731	12.47915683081152	0.7064818441902629	9
chr9:149576151-149576179	chr9:149557387-149601047	chr9:149575491-149578964	GGAGCTACACGGGACTACACAGGGTCACA	42.52	135	135	1.0	5.187760778859527	72.79324429380472	30.630736720558826	0.7038333235663707	9
chr9:46858080-46858125	chr9:44361889-48161577	chr9:44900000-47600000	GTAGAATGTTCCCTGTTATATACCAGGTTTGAGACACTGTTTCTGA	42.21	19356	19365	0.9995352439969016	5.1301707952092	1183.0752317444485	99.63793234561648	0.9223225151694004	9
chr9:116195195-116195244	chr9:116182196-116198869	chr9:116184690-116195517	AAGTGTACTCTGTATTGTGTAGTGTACTCTGTATTGTGTAGTGTACTCTG	42.11	530	537	0.9869646182495344	5.845476012209872	56.8628981716068	18.48494611265952	0.7546718650248175	9
chr9:46285242-46285283	chr9:44361889-48161577	chr9:44900000-47600000	AGAATGTTCCCTGTTATATACCAGGTTGGAGACAGTCTTTCT	42.06	8970	8975	0.9994428969359332	5.058615411511939	1105.0108031937236	59.39761121009511	0.9489890226871068	9
chr9:46379164-46379208	chr9:44361889-48161577	chr9:44900000-47600000	AGAATGTTCCCTGTTATATACCAGGTTTGAGACACTATTTCTGCA	42.25	17667	17673	0.9996604990663724	5.119235625136297	1205.7025333788115	118.15800429978792	0.910747392994296	9
chr9:46807395-46807438	chr9:44361889-48161577	chr9:44900000-47600000	AGAATGTTCCCTGTTATATACCAGGATTGAGACACTCTTTCTGC	42.45	8098	8105	0.9991363355953116	5.051113640684221	1190.2605315081223	127.33229251866928	0.9033599074033208	9
chr9:315069-315097	chr9:311058-322626	chr9:314459-318122	TGGGCTCAAAACCTGACCGAACACTCACG	42.45	614	615	0.9983739837398374	5.823848238482385	60.90727127353311	21.300604312470924	0.7408933856928743	9
chr9:46654413-46654457	chr9:44361889-48161577	chr9:44900000-47600000	AGTCACAGAGTAGAATGTTCCCTGTTATATACCAGCTTAGAGACA	42.3	16672	16678	0.9996402446336492	5.112323436339668	1235.275694547005	235.5798661404524	0.8398348060564522	9
chr9:45671776-45671820	chr9:44361889-48161577	chr9:44900000-47600000	ACAGAGTAGAATGTTCCCTGTTATATACCAGGTTTGAGACACTCT	42.56	25865	25873	0.9996907973563174	5.175503593528159	1220.7948218529978	174.69599216341618	0.8748139433031328	9
chr9:46948949-46948991	chr9:44361889-48161577	chr9:44900000-47600000	AGAATGTTCCCTGTTATATACCAGGTTTGAGACACCTTTCTGC	42.9	16619	16625	0.9996390977443608	5.111954909348956	1149.6033851581697	58.17372002988001	0.9518340596290552	9
chr9:146226621-146226645	chr9:146212523-146243121	chr9:146226608-146230009	CTCGGGACTGTGATACACCGCGGCC	42.83	110	110	1.0	5.186125211505922	101.42403571403764	2.5172165082569986	0.9757823149669822	9
chr9:46823262-46823311	chr9:44361889-48161577	chr9:44900000-47600000	AGAATCTGCAACTTGATATTTAGATAGCTAGGAAGATTTCCTTGGAAACG	42.3	22442	22599	0.9930527899464578	5.1188826342328335	1142.41425536116	300.23408329813645	0.7918868547152977	9
chr10:39706486-39706535	chr10:39275416-43279185	chr10:39400000-42100000	TATTAAAAGTACACAGAGTCATTCGTAGAAACTAGTTTGTGATGAGTGCC	42.2	38780	39015	0.9939766756375752	5.1084353351717455	1704.859603425378	273.85474786372475	0.8615996555110077	10
chr10:3414527-3414559	chr10:3409783-3418181	chr10:3413459-3414935	ACAGGAGAGATCACAACGGGAGAGATCACAACG	42.26	96	97	0.9896907216494846	5.3732323693093695	44.40621697914028	17.778505883234324	0.714101710759712	10
chr10:791950-791979	chr10:789099-802758	chr10:791454-792082	ATGTCGGTCCTACGCAATGTCGGTCCTACC	42.82	182	182	1.0	5.846511627906978	36.57118284880853	1.839910651537565	0.952099498247271	10
chr10:3462183-3462212	chr10:3456801-3466012	chr10:3460252-3462783	ACAGTGAGATACGCACGCATTCATGCTGGG	42.5	112	112	1.0	5.364820846905538	29.95079347169321	10.736922762063893	0.7361138998222795	10
chr10:3461126-3461156	chr10:3456801-3466012	chr10:3460252-3462783	CACACTGAGATACGCACGCATTCATGCTGGG	42.88	195	195	1.0	5.635179153094463	41.5409819145352	12.17864891050859	0.7732923937959943	10
chr10:3414057-3414095	chr10:3409783-3418181	chr10:3413459-3414935	CAACAGAAGAGATCACTACGGGAGAGATCACAACAGAGG	42.79	109	110	0.990909090909091	5.436846339501207	33.409306493186435	10.789112991917472	0.7558936921816016	10
chr10:791980-792011	chr10:789099-802758	chr10:791454-792082	CAATGTCGGTCCTACGCAATGTCGGTCCTACG	43.3	205	205	1.0	5.953488372093022	36.79411955209018	3.278746301917949	0.9181803888480812	10
chr10:1236972-1236999	chr10:1228015-1249508	chr10:1232532-1238951	CTCCCTCCCGGTGTTTACTCCCCTCTGC	43.24	1864	1864	1.0	6.0	264.76279836174496	49.80757384451744	0.841664764881739	10
chr10:792044-792075	chr10:789099-802758	chr10:791454-792082	CAATGTCGGTCCTACCCAATGTCGGTCCTACC	42.84	186	186	1.0	5.865116279069767	34.27041284425981	5.7776903312122805	0.8557312363610046	10
chr10:1234041-1234068	chr10:1228015-1249508	chr10:1232532-1238951	CTGCCTCCCGGTGTTTACTCCCCTCTGC	43.79	1834	1835	0.9994550408719346	5.981180783758815	265.82990847676115	87.21710760414301	0.7529589441873192	10
chr10:1232550-1232577	chr10:1228015-1249508	chr10:1232532-1238951	CTCTCCCTCCCGGTGTTTACTCCCCTCT	42.06	1831	1831	1.0	5.982296137339056	264.8506813098628	77.67734350683939	0.7732233923095576	10
chr10:792012-792043	chr10:789099-802758	chr10:791454-792082	CAATGTCGGTCCTACCCAATGTCGGTCCTACG	42.92	194	194	1.0	5.902325581395347	34.06835118064897	5.6139885192390695	0.8585267763519773	10
chr10:1234833-1234860	chr10:1228015-1249508	chr10:1232532-1238951	TCTCCCTCCCGGTGTTTACTCCCCTCTG	42.24	1857	1857	1.0	5.9962446351931336	264.7998714823024	74.91626634892165	0.7794739254155151	10
chr10:3462462-3462490	chr10:3456801-3466012	chr10:3460252-3462783	CTGAGATACGCACGCATTCATGCTGGGGT	42.49	152	152	1.0	5.495114006514657	37.16038574036188	12.79157542390031	0.7439224581826437	10
chr10:3461034-3461065	chr10:3456801-3466012	chr10:3460252-3462783	CACACTGAGATACGCATGCATTCATGCTGGGG	42.75	41	42	0.9761904761904762	5.014502869551729	27.97361983933731	11.818880121755248	0.7029872429902305	10
chr10:2520531-2520555	chr10:2516669-2525146	chr10:2519967-2522435	CACCTTATCCGGGCGACACCCACGC	43.32	56	56	1.0	5.142493638676845	38.9482111072452	13.415342610761227	0.7438038166201074	10
chr10:39725494-39725543	chr10:39275416-43279185	chr10:39400000-42100000	ATATTAAAAGTACACAGAGTCATTCGTAGAAACTAGGTTGTGATGTGTGC	42.34	26918	26924	0.9997771504976972	5.095057531191213	1768.268475985226	80.90315107397035	0.9562489766281816	10
chr10:644019-644047	chr10:641525-648325	chr10:643794-646174	ACTGAGTCCACGTCCACATTGGACGGTGG	43.45	203	203	1.0	5.446153846153847	39.62489932817819	8.454945796630009	0.8241478154789763	10
chr10:132892417-132892446	chr10:132887986-132902314	chr10:132892310-132893773	GGGGTTCACTGTCTTAGTGACTTGCGGGTG	42.24	192	192	1.0	5.585365853658537	27.966338096036573	10.15913145801461	0.7335342599882783	10
chr10:134013453-134013478	chr10:134010281-134019731	chr10:134012919-134014856	CACTCGAGAAGGCGACGTTCCGCTGG	42.89	58	58	1.0	5.3052631578947365	25.02648294486061	5.4623966556428245	0.8208397052559246	10
chr10:134061533-134061560	chr10:134057841-134070999	chr10:134060863-134067791	CCCTCCTAATCCCTCCAGACAACCGGCC	43.37	249	250	0.996	5.176062992125988	155.54244204606746	46.80413681411517	0.7686932140006386	10
chr10:339330-339358	chr10:322783-344859	chr10:339116-341644	ACCCAGACACATCGCGCATAGTTCTCCCG	43.5	265	265	1.0	5.777126099706745	47.8430662753301	7.827640167322802	0.8593939134689057	10
chr10:132856745-132856775	chr10:132852521-132866687	chr10:132855698-132860433	GGGTGGAATGACACAGTGTAGGGACCTCAGG	42.83	594	594	1.0	5.894578313253013	115.75979015499348	28.640588476961213	0.8016584946085227	10
chr10:40277414-40277463	chr10:39275416-43279185	chr10:39400000-42100000	ATTAAAAGTACACAGAGTCATTCGTAGAAACTAGTTTGTGATATGTGCCT	42.04	35769	35801	0.9991061702187092	5.123325202546769	1719.5197801594245	293.8371765421803	0.8540560949392894	10
chr10:132856303-132856337	chr10:132852521-132866687	chr10:132855698-132860433	GTGGAATGACACAGTGTTTGTAGGGACCTCACACG	43.14	631	634	0.995268138801262	5.9266418988255865	109.82107442650272	19.359564828422155	0.8501357096536887	10
chr10:132760324-132760349	chr10:132754257-132768325	chr10:132757543-132760579	AGGCCCCAGATAGGGAGTCACCTGCA	42.66	215	216	0.9953703703703703	5.826654223393352	55.90130170926424	18.108005873648757	0.7553279923155305	10
chr10:40538042-40538091	chr10:39275416-43279185	chr10:39400000-42100000	TTGAGGCTAATCTTTGAAATGGAAATATCTTCGTGTAAAAGCTACACAGA	42.44	35132	35241	0.9969070117193042	5.110053556604703	1637.6511347306257	164.11060462261565	0.9089165892258736	10
chr10:40762036-40762085	chr10:39275416-43279185	chr10:39400000-42100000	TTTGAGGCTAATCTTTGAAATGGAAATATCTTCGTGTGAAAACTACACAG	42.07	30385	30438	0.9982587555029896	5.099852344120283	1630.5835519545394	192.2005228280632	0.8945566150774132	10
chr10:40903388-40903437	chr10:39275416-43279185	chr10:39400000-42100000	ACATGGAAATATCTTCATATTAAAAGTACACAGAGTCATTCGCAGAAGCT	42.27	37309	37556	0.993423154755565	5.1004121885047775	1624.039505404036	120.26399269329389	0.9310532869856212	10
chr10:41354944-41354993	chr10:39275416-43279185	chr10:39400000-42100000	TTTGAGGCTAATCTTTGAAATGGAAATATCTTCGTGTCAAAACTACACAG	42.07	30528	30580	0.9982995421844344	5.100567183402923	1648.4802876302988	252.3062181884097	0.8672622004543661	10
chr10:132860328-132860356	chr10:132852521-132866687	chr10:132855698-132860433	CAGTGTTTGTAGGGACCTCACGTGGGTGG	42.16	249	249	1.0	5.375	69.22682028772334	20.497351553643405	0.7715515102230986	10
chr10:41560127-41560176	chr10:39275416-43279185	chr10:39400000-42100000	AAGTACACAGAGTCATTCGTAGAAACTAGTTTGTGATATGTGTCTTCAAC	42.14	28606	28639	0.9988477251300674	5.096441237344008	1626.2341755922996	173.74713408661427	0.9034728121051392	10
chr10:41662617-41662666	chr10:39275416-43279185	chr10:39400000-42100000	TATTAAAAGTACACAGAGTCATTCGTAGAAACTAGTTTGTGAAGTGTGCC	42.38	35665	35666	0.9999719620927494	5.127282594007576	1708.5894347505434	224.02863074247605	0.8840802356438051	10
chr10:44590119-44590156	chr10:44586384-44607454	chr10:44589893-44591274	AAGTACTAGGATGTGGGACTAGCCCGGTAAGTACTAGG	42.9	286	288	0.9930555555555556	5.965277777777778	43.0566819046546	15.829228198162024	0.7311881879634076	10
chr10:44590265-44590299	chr10:44586384-44607454	chr10:44589893-44591274	TAGGATGTGGGACTAGCCCGGTAAGTACTAGGATG	42.16	245	245	1.0	5.856643356643358	42.12035456133681	13.951920302670716	0.7511796991203157	10
chr10:44590858-44590892	chr10:44586384-44607454	chr10:44589893-44591274	TATGTGACTAGCCCGGTAAGTACTAGGATGTGGGT	42.12	201	201	1.0	5.7027972027972025	31.71468238277652	9.513495990049606	0.7692477241167648	10
chr10:44591041-44591086	chr10:44586384-44607454	chr10:44589893-44591274	GTAAGTACAAGGATATGGGACTAGCCTAGTAAGTACTAGGATGTGG	42.17	80	83	0.9638554216867472	5.098997388154015	28.556759477480245	8.777805358783906	0.7648879691706553	10
chr10:44591155-44591193	chr10:44586384-44607454	chr10:44589893-44591274	AAGTACTAGGATGTGGGACTAGCCCGGTAAGTATAAGGA	42.58	268	270	0.9925925925925926	5.9000259000259	41.844715592580535	16.682660229714543	0.7149597091048879	10
chr10:125104181-125104215	chr10:125102819-125109736	chr10:125103178-125109103	GGGGAATACCATGTGGAATACCGTGTGGAATACCA	42.41	230	230	1.0	5.341246290801187	58.266934532777135	22.04085933229236	0.7255452021341205	10
chr10:128291297-128291328	chr10:128288229-128295129	chr10:128291107-128292579	GGCAGCGACTCCTATGTGATCTGAGCATCAGT	42.69	209	211	0.990521327014218	5.408938512800348	26.39296274687855	9.829485375177493	0.7286355316996846	10
chr10:132757881-132757906	chr10:132754257-132768325	chr10:132757543-132760579	AGGCCCCAGATAGGGAGTCCACCTGC	43.13	253	255	0.992156862745098	5.96078431372549	53.26855756641068	18.23838964236781	0.7449424097337385	10
chr10:132855856-132855886	chr10:132852521-132866687	chr10:132855698-132860433	CGGGTGGAATGACACAGTGTTTGTAGGGACC	42.19	599	602	0.9950166112956812	5.877191490213345	98.56922546624996	15.094342638740375	0.8672015766318559	10
chr10:314765-314791	chr10:311108-320722	chr10:314716-317120	CGGCGCTGTTAGAACAGTCAGTCGGGG	42.67	402	402	1.0	6.0	46.8001962490065	4.4747297059513365	0.9127306451913332	10
chr10:3461220-3461249	chr10:3456801-3466012	chr10:3460252-3462783	CACTGAGATACGCACGCATTCATGCTGGGG	42.88	172	172	1.0	5.5602605863192185	39.669481256988966	11.164723947928977	0.7803698532725589	10
chr10:41570272-41570321	chr10:39275416-43279185	chr10:39400000-42100000	TTGAGGCTAATCTTTGAAATGGAAATATCTTCGTGTAAAACCTACACAGA	42.33	35062	35171	0.9969008558187142	5.109772683316583	1648.1586885740533	180.9342600010428	0.9010797892244926	10
chr10:791922-791949	chr10:789099-802758	chr10:791454-792082	CGGTCCTACCCAATGTCGGTCCTACCCA	42.61	127	127	1.0	5.590697674418607	28.16717495660451	3.708663600583857	0.8836528302171517	10
chr10:132860115-132860147	chr10:132852521-132866687	chr10:132855698-132860433	GGGTGGAATGACACAGTGTTTGTAGGGACCTGA	42.73	619	622	0.995176848874598	5.908113160035643	95.77175276004658	17.975318519631568	0.8419711530380034	10
chr10:132859193-132859226	chr10:132852521-132866687	chr10:132855698-132860433	GGAATGACACAGTGTTTGTAGGGACCTCAGTCGG	42.85	547	550	0.9945454545454544	5.796522453450164	100.02384580762408	17.137944932726555	0.8537241124053234	10
chr10:791764-791794	chr10:789099-802758	chr10:791454-792082	GTCCTAGGCAATGTCGGTCCTACGCAATGTC	42.02	129	129	1.0	5.6	31.959629476160305	9.638362697690257	0.7682974058601524	10
chr10:339852-339880	chr10:322783-344859	chr10:339116-341644	CATCGCGCATAGTTCTCCCGGAAACGTCA	42.29	301	301	1.0	5.882697947214076	47.654170451538896	4.192151208792861	0.9191427458198962	10
chr10:340082-340109	chr10:322783-344859	chr10:339116-341644	CATCGCGCATAGTTCTCCCGGAAACCCC	42.79	282	282	1.0	5.826979472140763	49.52385258323232	11.173516024843206	0.815914325759476	10
chr10:340308-340337	chr10:322783-344859	chr10:339116-341644	GACACATCGCGCATAGTTCTCCCGGAAACG	42.69	341	341	1.0	6.0	49.472932651118114	2.3343479378147327	0.9549417010258324	10
chr10:341346-341375	chr10:322783-344859	chr10:339116-341644	AGACACATCGCGCATAGTTCTCCCGGAAAC	42.06	340	340	1.0	5.997067448680352	50.10950812906165	3.3902437245020804	0.936630664497629	10
chr10:395601-395648	chr10:390048-399639	chr10:393757-396014	GGTAGCATTAGCATTACTCTTCCTTATGGACAAGTTTGGTACATTTTC	42.06	612	617	0.9918962722852512	5.959481361426255	28.50288306596336	10.224509521894998	0.7359876604473355	10
chr10:644830-644856	chr10:641525-648325	chr10:643794-646174	GAGTCCACGTCCACATTGGACGGTGGG	42.58	107	107	1.0	5.235164835164835	37.01666799211825	2.778332146508123	0.9301838890104344	10
chr10:714749-714777	chr10:695142-770837	chr10:714545-717269	CCATCCAGGGAAATACCTCCCTCCGGACA	42.5	454	454	1.0	5.689969604863223	39.37089642478789	11.5227132502933	0.7735921400769671	10
chr10:714895-714923	chr10:695142-770837	chr10:714545-717269	AGGGAAATACCTCCCTCCGGACAGAGGTG	42.21	438	438	1.0	5.665653495440727	38.95522786370093	12.31424620588535	0.7598132918396695	10
chr10:715102-715130	chr10:695142-770837	chr10:714545-717269	TCCAGGGAAATACCTCCCTCCGGACAGAG	42.01	448	448	1.0	5.6808510638297856	39.63962190724779	14.00886159039429	0.7388768390627483	10
chr10:715866-715894	chr10:695142-770837	chr10:714545-717269	GTCCATCCAGGGAAATACCTCCCTCCGGA	42.31	459	459	1.0	5.697568389057751	39.14878102274049	16.09440561728485	0.7086626135063692	10
chr10:791480-791509	chr10:789099-802758	chr10:791454-792082	TACGCAATGTCGGTCCTAGGCAATGTCGGT	43.01	63	63	1.0	5.293023255813954	30.63866528738324	12.135792286513231	0.7162841336901202	10
chr10:132859808-132859841	chr10:132852521-132866687	chr10:132855698-132860433	GGTGGAATGACACAGTGTAGGGACCTCATTCAGG	42.67	480	483	0.9937888198757764	5.691835665643942	92.9241172789982	24.976393046862825	0.7881570403908222	10
chr10:791574-791603	chr10:789099-802758	chr10:791454-792082	CCTACGCAATGTCGGTCCTAGGCAATGTCG	42.26	85	85	1.0	5.395348837209302	29.88787601204861	8.561079630262064	0.7773390853601981	10
chr10:791668-791699	chr10:789099-802758	chr10:791454-792082	GTCCTACCCAATGTCGGTCCTACGCAATGTCG	43.23	215	215	1.0	6.0	33.256972133733306	3.449148514859844	0.906033422930188	10
chr10:791891-791921	chr10:789099-802758	chr10:791454-792082	GGTCCTACCCAATGTCGGTCCTACGCAATGT	42.98	198	198	1.0	5.920930232558137	31.496963978918917	3.2315163462202614	0.9069491001055684	10
chr10:39871837-39871886	chr10:39275416-43279185	chr10:39400000-42100000	ATATTAAAAGTACACAGAGTCATTCGTAGAAACTAGTGTGTGATGTGTGC	42.3	28326	28327	0.9999646979913156	5.101025726509572	1724.8964163658993	147.00921185780118	0.9214654790063844	10
chr10:132857755-132857786	chr10:132852521-132866687	chr10:132855698-132860433	GTGGAATGACACAGTGTAGGGACCTCACGTGG	43.05	434	434	1.0	5.653614457831327	93.39893908506042	24.615750316112948	0.7914179121174029	10
chr10:40478986-40479035	chr10:39275416-43279185	chr10:39400000-42100000	TTGACGCCAATCTTAGACATGGAAATGTCTTCATATTAAAAGTACACAGA	42.32	24236	24265	0.9988048629713578	5.080613928819169	1637.4141960839402	25.259958959137855	0.9848076311991008	10
chr10:132857184-132857214	chr10:132852521-132866687	chr10:132855698-132860433	GGTGGAATGACACAGCGTTTGTAGGGACCTC	42.19	124	124	1.0	5.186746987951807	85.40833195624019	11.627994967049297	0.8801686405933149	10
chr10:132857326-132857358	chr10:132852521-132866687	chr10:132855698-132860433	TGGAATGACACAGTGTTTGTAGGGACCTCAGGC	42.89	649	654	0.992354740061162	5.939183338860028	116.53326484418214	17.92729853394967	0.8666724422124107	10
chr10:132857418-132857446	chr10:132852521-132866687	chr10:132855698-132860433	CGCAGGTGGAATGACACAGTGTAGGGACC	42.2	373	375	0.9946666666666668	5.5350803212851405	67.18890467780959	27.521488166309855	0.7094142750351957	10
chr10:132857692-132857724	chr10:132852521-132866687	chr10:132855698-132860433	GGTGGAATGACACAGTGTAGGGACCTCATGTGG	42.93	480	481	0.997920997920998	5.71249655587005	92.83876610749552	26.09419008830052	0.7805974817834144	10
chr10:132857819-132857852	chr10:132852521-132866687	chr10:132855698-132860433	GTGGAATGACACAGTGTTTGTAGGGACCTCACGT	42.81	616	619	0.9951534733441034	5.903478210094013	112.6454141808252	21.642836074721576	0.8388329877443793	10
chr10:132858263-132858295	chr10:132852521-132866687	chr10:132855698-132860433	AGGTGGAATGACACAGTGTTTGTAGGGACCTCA	42.21	664	667	0.9955022488755624	5.977511244377811	116.84499843510432	16.55124321496973	0.8759242163779467	10
chr10:132859165-132859192	chr10:132852521-132866687	chr10:132855698-132860433	TGACACAGTGTAGGGACCTCACGCAGGT	42.62	230	230	1.0	5.346385542168675	51.50719168784338	17.914240778334328	0.7419494219301483	10
chr10:791637-791667	chr10:789099-802758	chr10:791454-792082	TCCTACGCAATGTCGGTCCTACCCAATGTCG	42.87	176	176	1.0	5.818604651162791	33.3459831915949	4.080543189383482	0.8909718965675272	10
chr11:134975028-134975077	chr11:134971258-134987701	chr11:134974382-134977969	TTGATTGTTAACTAGTGTTGAGGTAAGTGGTCATAGTTGATTGTTAACCA	42.15	661	661	1.0	5.656405163853028	66.8641359869861	12.214141890681455	0.8455436534723672	11
chr11:54140287-54140327	chr11:50597669-54526244	chr11:51000000-54500000	TGTTCCACTTCAAGAATTGAACTTTCCTCTTGACAGAGGAG	42.1	50478	50493	0.9997029291188878	5.3933830306220125	3557.882202365039	27.84915936019866	0.9922333391571198	11
chr11:135087987-135088014	chr11:135084908-135098956	chr11:135087853-135090614	TCACCAGGTGTGTCCTGAGTCGGCATCT	42.7	404	404	1.0	6.0	82.57881547517265	29.50154771483931	0.7367821902501799	11
chr11:114624389-114624428	chr11:114595661-114659582	chr11:114613541-114642796	GTGGGTAACCACTGTTACCCAGTGGATAATAAGTATTGCC	42.24	923	925	0.997837837837838	5.789015878963888	84.13251721445978	3.659335318663561	0.9583180532922128	11
chr11:114623230-114623271	chr11:114595661-114659582	chr11:114613541-114642796	CAGTATTTAATAAGTGTTGCCTCGTGGGTAACCACTGTTACC	42.34	914	915	0.9989071038251366	5.786563248761731	187.67584293552687	16.55831485121568	0.9189248506192312	11
chr11:114621936-114621975	chr11:114595661-114659582	chr11:114613541-114642796	TGGATAATAAGTATTGCCTCGTGGGTAACCACTGTTACCC	42.91	1154	1156	0.9982698961937716	5.991349480968858	189.8214224109895	4.897563671840151	0.974848042451511	11
chr11:114621853-114621890	chr11:114595661-114659582	chr11:114613541-114642796	GGATAATAAGTGTTGCCTCGTGGGTAACCACTGTTTCC	42.86	864	864	1.0	5.748700173310225	189.55237102491367	11.850510360675177	0.9411601746750228	11
chr11:114621253-114621292	chr11:114595661-114659582	chr11:114613541-114642796	TCGGTAACCACTGTTACCCAGTGGATAATAAGTATTGCCT	42.49	761	764	0.9960732984293194	5.6398118994256246	94.54102008254888	3.902926375887775	0.9603538204603002	11
chr11:114619764-114619802	chr11:114595661-114659582	chr11:114613541-114642796	TAACCACTGTTACCCGGTGGATAATAAGTATTGCCTCGT	42.68	816	818	0.9975550122249388	5.69488078036213	227.52174929268523	5.034319605114671	0.9783522329519292	11
chr11:114616616-114616662	chr11:114595661-114659582	chr11:114613541-114642796	ATTGTCTCTAGGGTAACCACTGTTACCTGGTGGATAATAAGTATTGC	42.99	919	921	0.997828447339848	5.785502721967871	106.57736951113812	12.382652964735156	0.8959091238634683	11
chr11:114616098-114616131	chr11:114595661-114659582	chr11:114613541-114642796	CGGTGGATAATAAGTGTTGCCTCGTGGGTAACCA	42.79	773	773	1.0	5.669844020797227	167.7559513542788	12.23715353109812	0.9320132094010436	11
chr11:114614955-114614994	chr11:114595661-114659582	chr11:114613541-114642796	GTAACCACTGTTACCTGGTGGATAATAAGTGTTGCCTCTT	42.01	954	956	0.997907949790795	5.816229523650684	167.3995090913436	20.32317151209658	0.8917383267340573	11
chr11:71449521-71449548	chr11:71434460-71475063	chr11:71448206-71450023	TGACACGTTGCCGTATTCTTGGGCGAGT	42.2	105	105	1.0	5.2892561983471085	25.77718376805777	5.523629650631431	0.8235307952944967	11
chr11:69079530-69079559	chr11:69075622-69083863	chr11:69078524-69080309	AGGACCGTCTGAGTCCTAGGAAGTGACCGC	43.68	505	506	0.9980237154150198	5.990118577075099	45.69767071728276	9.568324469735089	0.8268677794119824	11
chr11:69079329-69079361	chr11:69075622-69083863	chr11:69078524-69080309	GGGGAGCAGGACTATCTGAGTCCTAGGAAGTGA	42.47	99	99	1.0	5.196039603960396	43.35868739897749	9.26602974797409	0.8239224788211361	11
chr11:114629529-114629570	chr11:114595661-114659582	chr11:114613541-114642796	TCATGGGTAACCACTGTTACCTGGTGGATAATAAGTATTGCA	42.52	1020	1025	0.9951219512195122	5.859491905144354	115.15564762204568	10.518096222212694	0.9163063349553168	11
chr11:114631674-114631713	chr11:114595661-114659582	chr11:114613541-114642796	TAACCACTGTTACCTGGTGGATAATAAGTGTTGCCTCATG	42.05	917	918	0.9989106753812635	5.7891807599219165	171.79879358467534	17.94031152506961	0.905447474759128	11
chr11:114633109-114633144	chr11:114595661-114659582	chr11:114613541-114642796	GTGGATAATAAGTGTTGCCTCGTGGGTAACCAGTGT	42.59	727	727	1.0	5.629982668977469	164.1586594837261	14.796914162686026	0.9173151533579929	11
chr11:114626385-114626424	chr11:114595661-114659582	chr11:114613541-114642796	CGTGGGTAACCACTGTTACCTGGTGGATAATATGTATCGA	42.57	768	769	0.9986996098829648	5.659009314579469	79.66121504180067	9.400167904769315	0.8944529312956133	11
chr11:9789330-9789375	chr11:9775585-9816047	chr11:9789122-9791050	TGATCTGTATACACTGGTGATCTGTATACACTGGTGATCTGTATGC	42.74	1390	1391	0.9992810927390366	5.951075793365513	103.79023305841908	22.16216605851339	0.8240433194294431	11
chr11:114627396-114627435	chr11:114595661-114659582	chr11:114613541-114642796	TAACCACTGTTACCTGGTGGATAATAAGTGTTGCCTTGTG	42.27	870	871	0.9988518943742823	5.748158951940737	152.41407640012042	23.297671193571105	0.8674097121414804	11
chr11:114624052-114624095	chr11:114595661-114659582	chr11:114613541-114642796	CTATTGGGTAACCACTGTTACCTGGTGGATAATAAGTATTGCCT	42.41	1065	1068	0.9971910112359552	5.908832005919808	128.1395212152238	9.673574549517838	0.9298065652190892	11
chr11:135088513-135088541	chr11:135084908-135098956	chr11:135087853-135090614	CATCACCAGGTGTGTCCTGAGTCGGCATC	42.22	403	403	1.0	5.997524752475248	82.26270640146822	32.075304327484325	0.7194694561940437	11
chr11:114635858-114635897	chr11:114595661-114659582	chr11:114613541-114642796	AACCACTGTTACCCAGTGGATAATAAGTATTGCCTCATGG	42.01	802	805	0.996273291925466	5.676340463093535	118.36399839084868	7.33833883445422	0.9416213015888374	11
chr11:114642164-114642198	chr11:114595661-114659582	chr11:114613541-114642796	AAAAGTATTGCCTCGTGGGTAACCACTGTTACCCG	42.97	834	834	1.0	5.722703639514731	157.16007138951758	4.403165165038943	0.9727464907305684	11
chr11:132106668-132106701	chr11:132103139-132111525	chr11:132106310-132108681	CTCAGCCAAGTTAACACGTCAAACTGACCGTCAC	42.33	274	274	1.0	5.462837837837838	38.071846143627184	14.5699854695653	0.7232241921857077	11
chr11:134974728-134974768	chr11:134971258-134987701	chr11:134974382-134977969	AGGTGGTCATAGTTGATTGTTAACCAGTGTTGAGGTAAGTG	42.01	1003	1003	1.0	5.996027805362463	86.72702709336059	12.304567734716288	0.8757510897802105	11
chr11:134974842-134974875	chr11:134971258-134987701	chr11:134974382-134977969	TCATAGTTGATTGCTAACCAGCGTTGAGGCAGGT	42.81	130	130	1.0	5.12909632571996	48.89242261146016	12.263566794412244	0.7994707155660103	11
chr11:134974876-134974914	chr11:134971258-134987701	chr11:134974382-134977969	GGTGATAGTTGATTGCTAACCAGTGTTGAGGTAAGTGGT	42.19	389	389	1.0	5.3862959285004965	50.783560843811294	10.224869228820774	0.8324023546147998	11
chr11:134974987-134975022	chr11:134971258-134987701	chr11:134974382-134977969	CATAGTTGATTGCTAACCAGCGTTGAGGTAAGTGGC	42.11	118	118	1.0	5.117179741807347	26.490218898023578	5.168636228486668	0.8367396354722064	11
chr11:134975197-134975234	chr11:134971258-134987701	chr11:134974382-134977969	GGTGGTCATAGTTGATTGTTAACCAGTGTTGAGGCAGG	43.01	1007	1007	1.0	6.0	84.65944101748791	9.83160997119278	0.8959519460486207	11
chr11:69078709-69078738	chr11:69075622-69083863	chr11:69078524-69080309	AGCAGGACCGTCTGAGTCCTAGGAAGTGAC	42.04	494	495	0.997979797979798	5.968116811681168	45.3609971865219	15.011595343271642	0.7513508246997426	11
chr11:134975313-134975352	chr11:134971258-134987701	chr11:134974382-134977969	TAGCTGATTGCTAACCAGTGTTGAGGTAAGTGGTCATAGT	42.53	421	421	1.0	5.418073485600795	49.77507736858757	12.620730573840005	0.7977311138356423	11
chr11:134976744-134976778	chr11:134971258-134987701	chr11:134974382-134977969	AGGTGGTCATAGCTGATTGCTAACCAGTGTTGAGG	42.59	172	173	0.9942196531791908	5.1419026353100525	48.97488229081864	13.573792526915929	0.7829883276269297	11
chr11:134977365-134977407	chr11:134971258-134987701	chr11:134974382-134977969	TAGTTGATTGCTAACCAGTGTTGAGGTAAGTGGTCATAGTTGA	42.38	551	551	1.0	5.547169811320754	81.11439421880509	14.768061105930888	0.8459774412752133	11
chr11:134977881-134977920	chr11:134971258-134987701	chr11:134974382-134977969	AACCAGTGTTGAGGTAAGTGGTCATAGTTGATTGTCAACC	42.35	416	417	0.9976019184652278	5.401117834630012	72.87630339399982	11.267015176399935	0.8660973281322007	11
chr11:135087857-135087884	chr11:135084908-135098956	chr11:135087853-135090614	ACCAGGTGTGTCCTGAGTCGGCATCTCC	43.13	380	380	1.0	5.9405940594059405	77.33349091269609	30.80735093024373	0.7151182623953741	11
chr11:114628863-114628905	chr11:114595661-114659582	chr11:114613541-114642796	GTAGTCACTGTTACCCAGTGGATAATAAGTATTGCCTCATGGG	42.68	753	755	0.9973509933774836	5.639267965154318	103.5780859617402	12.629124724176236	0.8913223658873449	11
chr11:9789945-9789990	chr11:9775585-9816047	chr11:9789122-9791050	TATACACTGGTGATCTGTATACACTGGTGATCTGTGTATACTTGGT	42.24	1205	1207	0.9983429991714996	5.819324885967388	98.47924156112794	21.636243572239504	0.8198713217682448	11
chr11:114629032-114629072	chr11:114595661-114659582	chr11:114613541-114642796	TGATCACTGTTACCCAGTGGATAATAAGTATTGCCTCGTGG	42.8	771	773	0.9974126778783958	5.655174307936172	125.40430316892396	7.763729414081674	0.9416997513330204	11
chr11:9789424-9789470	chr11:9775585-9816047	chr11:9789122-9791050	ATACACTGGTGATATGTATACACTGGTGATCTGTGTATACTTGGTGA	42.33	548	558	0.982078853046595	5.286767891606601	95.66737220572652	17.424736024134237	0.8459243859110107	11
chr11:786273-786297	chr11:778649-824162	chr11:786060-787930	CGCCATTGCCGGATCCGGAACCCGC	45.97	114	114	1.0	5.4401544401544415	31.45403113729009	8.697234795251124	0.7833882794663689	11
chr11:54087591-54087631	chr11:50597669-54526244	chr11:51000000-54500000	TTGTCTTCCACTTCAGGAATTGAACTTTCCTCTTGACAGAG	42.1	48624	48636	0.9997532691833207	5.379131660580038	3375.832604588476	88.89177514436851	0.97434376723749	11
chr11:9789376-9789423	chr11:9775585-9816047	chr11:9789122-9791050	ACTGGTGATATGTATATACTTGGTGATCTGTATACACTGGTGATCTGT	42.08	877	880	0.9965909090909092	5.585289710289709	103.74654385638722	15.25793168002028	0.8717869087591386	11
chr11:1018323-1018353	chr11:977903-1026875	chr11:1016217-1021694	AACGGGTGGGAAATAATCCCAGATGGAAGCG	42.07	566	587	0.9642248722316864	5.078631185544237	49.263085928345575	12.63444604651164	0.795881263058376	11
chr11:1500877-1500903	chr11:1497658-1511009	chr11:1500830-1507417	TCAGCAGTGAGCGTCTTCTGCGGTCTG	42.22	1160	1160	1.0	5.812324929971989	139.87689145479456	11.425179485762124	0.9244876199331676	11
chr11:3709941-3709978	chr11:3688537-3731086	chr11:3699233-3720144	TGTAAATTCCACCTCCTACGTCTGTCTATCCTCACTGC	42.66	769	770	0.9987012987012988	5.098132343846629	331.3311327859	79.23045055605458	0.8070193272562866	11
chr11:1501962-1501987	chr11:1497658-1511009	chr11:1500830-1507417	CCAGCAGTGAGCGTCTTCTGCGGTCT	42.42	1115	1115	1.0	5.780812324929973	139.8747116820462	11.305561986250575	0.925218008196916	11
chr11:1502208-1502232	chr11:1497658-1511009	chr11:1500830-1507417	AGTGAGCGTCTTCTGCGGGGTCTGG	42.19	301	301	1.0	5.21078431372549	123.54101275206258	32.216452552662986	0.7931627065859451	11
chr11:1507176-1507200	chr11:1497658-1511009	chr11:1500830-1507417	CCAGCGGTGAGCGTCTTCTGCGGTC	43.33	270	270	1.0	5.189075630252101	133.77591576049866	8.857951298701119	0.9378972786664708	11
chr11:1507226-1507250	chr11:1497658-1511009	chr11:1500830-1507417	GCGGTGAGCGTCTTCTGCGGTCTGG	43.33	601	601	1.0	5.420868347338937	132.5196337849465	5.788022278520828	0.9581511071529925	11
chr11:3027358-3027391	chr11:3021191-3031651	chr11:3026861-3028170	TCGGTGTGAATATGCTCGGTGTGAATATGCTCGG	42.91	229	229	1.0	5.857677902621722	41.20196490461771	12.15885559091378	0.7721388937051301	11
chr11:3027813-3027853	chr11:3021191-3031651	chr11:3026861-3028170	GAATACGCTTAGTGTGAATATGCTCGGTGTGAATATGCTCG	42.53	267	267	1.0	6.0	43.43368249216604	10.07030830559498	0.8117839780651205	11
chr11:3028076-3028117	chr11:3021191-3031651	chr11:3026861-3028170	GTGTGAATATGCTCGGTGTGAATATGCTTAGTGTGAATACGC	42.72	234	234	1.0	5.876404494382022	56.13713318428696	14.149832772460964	0.7986848261288122	11
chr11:52758594-52758636	chr11:50597669-54526244	chr11:51000000-54500000	GATGTTTGTGTTCCACTTCAGGAATTGAACTTTCCTCTTGACA	42.62	61702	61707	0.9999189719156658	5.4822639251706935	3908.9043880128206	111.27793892143043	0.9723201760835832	11
chr11:114624841-114624882	chr11:114595661-114659582	chr11:114613541-114642796	CTCTAGGGTAACCACTGTTACCTGGTGGATAATAAGTGTAGC	42.29	795	797	0.9974905897114178	5.676361094137678	107.13868481460352	11.193076904804268	0.9054093614244866	11
chr11:634060-634093	chr11:625448-641541	chr11:632128-634244	CCTTTCCAGCATGAGGTAGTAGCTCTTTCCAGCT	42.38	218	219	0.9954337899543378	5.142948417452298	83.56179150927605	17.493288443477415	0.8268935272560658	11
chr11:566752-566786	chr11:550573-581239	chr11:565019-566851	CAGGTGAGCTTTATTAGAACGCGGGCTGATACACA	42.79	542	544	0.9963235294117648	5.601046218487396	55.92158270177179	14.459061915051118	0.7945591150269885	11
chr11:787715-787739	chr11:778649-824162	chr11:786060-787930	GCGCCATTGCCGGATCCGGAACCCG	45.97	125	125	1.0	5.4826254826254806	33.57186209761203	9.631767394915835	0.777061151851104	11
chr11:1366065-1366093	chr11:1362241-1370028	chr11:1365182-1366723	CATTTCTACGAAAGCCCGCGTGGCTCACG	43.34	290	290	1.0	5.578842315369261	28.922409773635945	11.854164340271788	0.7092898410946037	11
chr11:9789561-9789605	chr11:9775585-9816047	chr11:9789122-9791050	GTGTACACTTGGTGATCTGTATACACTGGTGATCTGTATACACTG	42.2	1098	1099	0.9990900818926296	5.749571288584027	87.75152775773502	13.174978982820154	0.8694596750813127	11
chr11:9789692-9789729	chr11:9775585-9816047	chr11:9789122-9791050	TGGTGATCTGTATGCACTGGTGATCTGTATACACTGGT	42.6	453	455	0.9956043956043956	5.289148351648351	79.05608707654208	25.33293714371043	0.7573218321280603	11
chr11:9789730-9789776	chr11:9775585-9816047	chr11:9789122-9791050	GATCTGTATACACTTGGTGATCTGTATACACTGGTGATCTGTGTACA	42.59	910	911	0.9989023051591658	5.619511525795829	102.55599191043125	15.131508276252706	0.8714263770387674	11
chr11:566677-566711	chr11:550573-581239	chr11:565019-566851	CCTGATACACAGGTGAGCTTTATTAGAACGCGGGC	43.13	875	877	0.9977194982896236	5.988597491448117	55.38289508946379	19.964705912346123	0.7350319632357432	11
chr11:51314958-51315002	chr11:50597669-54526244	chr11:51000000-54500000	TTGTGATGTTTGTGTTCCACTTCAAGAATTGAACTTTCCTCTTGA	42.45	66328	66695	0.9944973386310818	5.491343031403932	3969.103087933907	434.50839442156007	0.90132908042352	11
chr11:9790269-9790317	chr11:9775585-9816047	chr11:9789122-9791050	GATCTGTGTATACTTGGTGATCTGTATACACTGGTGATCTGTATACACT	42.16	1299	1300	0.9992307692307691	5.888324175824176	103.50587372028772	12.525984068972615	0.8920470265009236	11
chr11:9790409-9790456	chr11:9775585-9816047	chr11:9789122-9791050	GATCTGTATACACTGGTGATCTGTATACACTGGTGATCTGTGTATACT	42.1	1456	1458	0.9986282578875172	5.993141289437586	101.62606693794584	21.57813872681964	0.8248587488520235	11
chr11:9790362-9790408	chr11:9775585-9816047	chr11:9789122-9791050	TATACACTGGTGATCTGTGTATACTTGGTGATCTGTGTATACTTGGT	42.29	696	700	0.9942857142857144	5.449450549450551	65.12867409680042	26.82787487630717	0.7082548749828258	11
chr11:9790532-9790576	chr11:9775585-9816047	chr11:9789122-9791050	TCTGTATACACTGGTGATCTGTGTATACTTGGTGATCTGTATGCA	42.67	858	859	0.9988358556461	5.583464992516215	59.243522414743	13.882661363715512	0.8101547127664405	11
chr11:51365943-51365987	chr11:50597669-54526244	chr11:51000000-54500000	TTTTGATGTTTGTGTTCCACTTCAGGAATTGAACTTTCCTCTTGA	42.49	58384	58386	0.9999657452128936	5.456542458610327	3895.581949189117	151.05518611023746	0.9626714278894534	11
chr11:51951372-51951411	chr11:50597669-54526244	chr11:51000000-54500000	TGTTCCACTTCAGGAATTGAACTTTCCTCTTGACAGAACA	42.17	48932	48942	0.9997956765150586	5.381753053048952	3615.086955928298	77.58814325773763	0.9789886352918404	11
chr11:9789234-9789278	chr11:9775585-9816047	chr11:9789122-9791050	ATACACTTGGTGATCTGTATACACTGGTGATCTGTATACACTGGT	42.57	1206	1208	0.9983443708609272	5.82001855760134	98.05231343318847	13.437931564706696	0.8794698893615276	11
chr11:9789280-9789329	chr11:9775585-9816047	chr11:9789122-9791050	ATCTGTATGCACTGGTGATATGTATATACTTGGTGATCTGTATACACTGG	42.34	442	445	0.9932584269662922	5.26986356340289	63.38593795837245	23.356100253213484	0.7307407027231478	11
chr11:786753-786777	chr11:778649-824162	chr11:786060-787930	GCGCCATTGCCGGATCCGGAACCCC	45.92	130	130	1.0	5.501930501930501	33.045905973045194	9.557087137139469	0.7756709930585897	11
chr11:9789140-9789188	chr11:9775585-9816047	chr11:9789122-9791050	GATCTGTATACACTTGGTGATCTGTATACACTGGTGATCTGTATACACT	42.16	1056	1057	0.999053926206244	5.720544356305946	99.01227664271065	12.142498760638484	0.8907604399669127	11
chr11:9790495-9790531	chr11:9775585-9816047	chr11:9789122-9791050	GATCTGTGTACACTTGGTGATCTGTATGCACTGGTGA	42.14	138	139	0.9928057553956836	5.0588089967586365	41.84935542953211	16.88218719222731	0.7125533156697192	11
chr12:34686901-34686946	chr12:34482497-37498129	chr12:34500000-37300000	AAAAGGGTGTTTAACATCTGCTCTTCTAAAGGAAAGTTCTACTCCA	42.46	35573	35591	0.9994942541653788	5.2769574430456245	1851.0015287715744	135.20485302687928	0.9319280945495428	12
chr12:35669839-35669886	chr12:34482497-37498129	chr12:34500000-37300000	TGAATAGAGGCAACACAAAGAACTTACTCAGTATTCTTCTTTCTAGCG	42.34	54647	54661	0.999743875889574	5.428064131176343	2007.0951893790127	211.8761917666745	0.9045160322629848	12
chr12:34736831-34736873	chr12:34482497-37498129	chr12:34500000-37300000	AAAAGGGTGTTTAACATCTGCTCTTCTAAAGGAAAGTTCACCT	42.05	37256	37276	0.9994634617448224	5.290026296781936	1973.024364870121	141.35907164181037	0.9331440697080904	12
chr12:34736875-34736924	chr12:34482497-37498129	chr12:34500000-37300000	TTGAGTTGAATAGAGGCAACACAAAGAACTTACTCAGTATTCTTCTTTCT	42.13	56840	56849	0.9998416858695844	5.445782910806124	2022.8576714627136	108.78821849696357	0.9489651545740454	12
chr12:35765193-35765238	chr12:34482497-37498129	chr12:34500000-37300000	TTAAAATCTCCAACTGGAAACTGCACAAATAGGGTGTTTCAAATCT	42.4	37886	37906	0.9994723790428957	5.2950206004313225	2025.41331732424	226.25680490118455	0.8995160069550662	12
chr12:2257125-2257170	chr12:2248569-2262764	chr12:2251590-2257310	TTACTAGTTTACAATCACACGACCCTGACCTGACTAGTTTACAATC	42.1	2634	2634	1.0	6.0	189.00661331992129	46.87861945310309	0.8012651368548744	12
chr12:2256880-2256919	chr12:2248569-2262764	chr12:2251590-2257310	TGACCTGACTAGTTTACAATCACACGATCCTGACCTTACT	42.16	1773	1774	0.9994363021420518	5.6703022396396445	183.0726845622955	8.573141213502204	0.9552657033942824	12
chr12:2256795-2256843	chr12:2248569-2262764	chr12:2251590-2257310	TTACTAGTTTACAATCACAAGACCCTGACCTGACTAGTTTACAATCACA	42.63	1528	1529	0.999345977763244	5.5768361910181925	185.29941946176044	68.1642153233715	0.7310690530373077	12
chr12:34651215-34651256	chr12:34482497-37498129	chr12:34500000-37300000	GATTGAAATCTCCAACTGGAAACTGCACAAATAGGGTGTTTC	42.15	38643	38651	0.9997930195855216	5.30257132042918	2288.0771282819314	99.46698650651987	0.9583392047541986	12
chr12:2257291-2257329	chr12:2248569-2262764	chr12:2251590-2257310	ACACGATCCTGACCTTACTAGTTTACAATCACACCTCCT	42.29	396	398	0.9949748743718592	5.1252160575084975	124.80775291979404	19.692866076078893	0.8637177735782479	12
chr12:2255471-2255508	chr12:2248569-2262764	chr12:2251590-2257310	GACCTGACTAGTTTACAATCACACGATCCTGACCTTGC	42.45	1623	1624	0.999384236453202	5.6130943029949405	176.35411022120712	7.682283651639826	0.9582567149357012	12
chr12:2255385-2255433	chr12:2248569-2262764	chr12:2251590-2257310	TTACTAGTTTACAATCACACGATCCTGACCTGACTAGTTTACAATCACA	42.6	2403	2404	0.9995840266222962	5.910220816482779	188.5097389501921	15.713762335790848	0.9230560526244912	12
chr12:2256398-2256429	chr12:2248569-2262764	chr12:2251590-2257310	CCTGACCTGACTAGTTTACGACCACACGACCC	42.62	330	330	1.0	5.125284738041002	100.18053381922036	5.360749717479091	0.9492070824056728	12
chr12:130570544-130570581	chr12:130562680-130575695	chr12:130569449-130572366	GTGTGTAGCCTCTAGGAGTTACGTCTAATGAGATGCGT	42.58	291	291	1.0	5.8174157303370775	34.802016877704055	7.714798759741845	0.8185471173211011	12
chr12:130570733-130570771	chr12:130562680-130575695	chr12:130569449-130572366	TGTGTTTAGCCTCTAGGAGTTACGTCTAATGAGATGCGT	42.37	300	300	1.0	5.842696629213482	35.499187940848984	7.712911166936131	0.8215103795884202	12
chr12:132281237-132281266	chr12:132267965-132301645	chr12:132281196-132284740	GTGGAGTCCCTAGTGCCACACACTCGATGG	43.18	706	706	1.0	5.522962962962962	72.54213771339748	20.111712070097404	0.7829371135997844	12
chr12:132281581-132281606	chr12:132267965-132301645	chr12:132281196-132284740	CCCTAGTGCCACACACTCGATGGGGC	42.67	575	575	1.0	5.425925925925926	74.38645574596576	10.475794173255242	0.8765553095371973	12
chr12:132282195-132282224	chr12:132267965-132301645	chr12:132281196-132284740	ATGGAGTCCCTAGTGCCACACACTCGATGG	42.75	666	666	1.0	5.493333333333332	72.3431315894225	21.19142193588167	0.7734375037119443	12
chr12:132282491-132282518	chr12:132267965-132301645	chr12:132281196-132284740	CCTAGTGCCACACACTCGATGGGGTGAC	42.11	467	467	1.0	5.3459259259259255	72.79050823609381	13.154595434182433	0.8469418864784977	12
chr12:132283732-132283757	chr12:132267965-132301645	chr12:132281196-132284740	GCCCCTAGTGCCACACACTCGATGGG	42.67	485	485	1.0	5.359259259259258	73.96807968834048	20.78284322765252	0.7806581446591421	12
chr12:132432600-132432631	chr12:132417397-132439092	chr12:132430878-132435711	AGACATACTCAGCTAAGGCTGCACCCGATACA	42.01	301	301	1.0	5.229770992366412	89.782735602855	22.49359888046398	0.7996585924898904	12
chr12:132432940-132432971	chr12:132417397-132439092	chr12:132430878-132435711	CAGAAGAGATACTCAGCTAAGGCTGCACCCGA	42.3	138	142	0.9718309859154928	4.964498441027847	77.99124727625889	19.46498090741648	0.8002695028302255	12
chr12:132782078-132782104	chr12:132775397-132791417	chr12:132781758-132783664	GATACGCACCGTGTGAAGCGCTCTGCG	43.52	74	74	1.0	5.2936507936507935	36.8804067347558	6.358222554939357	0.8529504135679277	12
chr12:132782305-132782331	chr12:132775397-132791417	chr12:132781758-132783664	ATACGCACCGTGTGAAGCTCTCTGCGT	42.06	150	150	1.0	5.595238095238094	30.69906478333549	7.964731589709912	0.7940002706184706	12
chr12:132782564-132782593	chr12:132775397-132791417	chr12:132781758-132783664	GTCTGATACGCACCGTGTGAAGCTCTCTGC	42.3	170	170	1.0	5.674603174603175	33.2314850191908	6.00264190658188	0.8470045754315288	12
chr12:128677359-128677391	chr12:128666012-128682823	chr12:128676499-128679836	TTACTGGAGTCCATCAGCGTTGGATGAGTGTGT	42.34	194	194	1.0	5.303599374021911	55.17659025012761	11.341460819187777	0.8294979988609503	12
chr12:130570468-130570509	chr12:130562680-130575695	chr12:130569449-130572366	ATGTTTAGCCTCTAGGAGTTACGTCTAATGAGATGCATGTGT	42.27	258	259	0.996138996138996	5.705414081818576	34.50831608985056	7.885186512061684	0.8140001172796227	12
chr12:35791374-35791416	chr12:34482497-37498129	chr12:34500000-37300000	AAAAGGGTGTTTAACATCTGCTCTTCTAAAGGAAAGTTCAGCT	42.18	37252	37269	0.9995438568247068	5.290396845405746	1871.9716044904408	163.1002905779864	0.9198552685174288	12
chr12:36817567-36817615	chr12:34482497-37498129	chr12:34500000-37300000	AAAAGGGTGTTTAACATCTGCTCTTCTAAAGGAAAGTTCATCTCTATGA	42.18	37231	37273	0.9988731789767392	5.286878465593941	1862.686744826712	156.65660525926012	0.9224220065138548	12
chr12:2254760-2254809	chr12:2248569-2262764	chr12:2251590-2257310	AGTTTACAATCACACTATCCTGACCTGACTAGTTTACAATCACACTATCC	42.63	1645	1645	1.0	5.624525436598329	173.54238961692573	21.974633508637208	0.8876075691141998	12
chr12:36390769-36390816	chr12:34482497-37498129	chr12:34500000-37300000	CTGTGAGTTGAATAGAGGCAACACAAAGAACTTACTCAGTATTCTTCT	42.35	55157	55167	0.9998187322130984	5.432445326684599	2057.0247888531453	320.37481954909805	0.8652414939344549	12
chr12:36566335-36566384	chr12:34482497-37498129	chr12:34500000-37300000	TTTTGTGAGTTGAATAGAGGCAACACAAAGAACTTACTCAGTATTCTTCT	42.34	53553	53564	0.9997946381898288	5.419722719547512	2046.00346233784	265.7189799026238	0.8850558462178117	12
chr12:132283970-132283998	chr12:132267965-132301645	chr12:132281196-132284740	GAGTCCCTAGTGCCACACACTCGATGGGG	43.2	699	699	1.0	5.517777777777778	73.858906818187	19.895284103141943	0.787793122551327	12
chr12:130570163-130570205	chr12:130562680-130575695	chr12:130569449-130572366	TATGTTTAGCCTCTAGGAGTTACGTCTAATGAGATGCGTATGC	42.16	336	336	1.0	5.943820224719101	35.663590250531826	7.46479801765934	0.8269168332644391	12
chr12:129894945-129894972	chr12:129886213-129899990	chr12:129889587-129895304	TAACAGAGTCCGGGGAAACGGGATGGGT	42.66	166	166	1.0	5.148346738159071	151.97653705888948	56.5845107827703	0.7286908971337283	12
chr12:128677526-128677570	chr12:128666012-128682823	chr12:128676499-128679836	GTTTACTAGAGTCCATCAGCATTGGATATGAGTGTGTTTACCAGA	42.31	180	184	0.9782608695652174	5.172994488671157	58.57242752437863	24.14280958844637	0.7081213760468924	12
chr12:2252220-2252253	chr12:2248569-2262764	chr12:2251590-2257310	CACACGACCCTGACCTGACTAGTTTACAACCACA	42.43	1451	1451	1.0	5.550873196659074	166.97160967380017	31.80256242340314	0.8400065658034724	12
chr12:2255164-2255199	chr12:2248569-2262764	chr12:2251590-2257310	GGATCCTGACCTGACTAGTTTACAATCACACGACCC	42.24	1876	1876	1.0	5.712224753227031	181.29556618263888	14.218988196999245	0.9272740168008684	12
chr12:2255051-2255089	chr12:2248569-2262764	chr12:2251590-2257310	GACCTTACTAGTTTACAATCACACGACCCTGACCTGACT	42.64	1434	1434	1.0	5.544419134396355	187.19877579621857	50.22439727961186	0.7884604243597961	12
chr12:2254493-2254531	chr12:2248569-2262764	chr12:2251590-2257310	TTACAATCACACGACCCTGACCTGACTAGTTTACAACCA	42.77	1875	1875	1.0	5.711845102505696	184.368577937076	47.509302392224505	0.7951106749606546	12
chr12:2254098-2254143	chr12:2248569-2262764	chr12:2251590-2257310	CTAGTTTACAATCACACGATCCTGACCTTGCTAGTTTACAATCACA	42.61	1056	1058	0.998109640831758	5.391459365889998	144.4056067172107	21.54014616835337	0.8701976652381853	12
chr12:2253784-2253822	chr12:2248569-2262764	chr12:2251590-2257310	CAATCCTGACCTTGCTAGTTTACAATCACACGATCCTGA	42.17	783	785	0.9974522292993632	5.284527661303193	100.85816291383148	29.46554430742601	0.7739049560844613	12
chr12:2252518-2252551	chr12:2248569-2262764	chr12:2251590-2257310	GTCACACGACCCTGACCTGACTAGTTTACAACCA	42.26	1470	1470	1.0	5.5580865603644645	164.1040267273438	39.74586662423653	0.8050238537251194	12
chr12:2252363-2252407	chr12:2248569-2262764	chr12:2251590-2257310	TTACAATCACACTATCCTGACCTGACTAGTTTACAATCACACGAC	42.28	1853	1853	1.0	5.703492786636295	184.89559387513768	17.970511725860753	0.9114168841925444	12
chr12:2252183-2252219	chr12:2248569-2262764	chr12:2251590-2257310	TTACAACCACACGACCCTGACCTGACTAGTTTACAAC	42.16	1534	1534	1.0	5.5823842065299925	175.1526075406078	60.35090699444437	0.7437367034050706	12
chr12:2251636-2251683	chr12:2248569-2262764	chr12:2251590-2257310	TACTAGTTTACAATCACAGGATCCTGACCTGACTAGTTTACAATCACA	42.4	1443	1446	0.9979253112033196	5.5374625469049805	177.01008635267368	44.20227907310909	0.8001816987579791	12
chr12:2251913-2251955	chr12:2248569-2262764	chr12:2251590-2257310	TTACAATCACAGGATCCTGACCTGACTAGTTTACAATCACACA	42.26	1507	1509	0.9986746189529492	5.565506731818656	172.67787003142712	30.42202809262984	0.8502115049115015	12
chr12:130569859-130569900	chr12:130562680-130575695	chr12:130569449-130572366	TATGTTTAGCCTCTAGGAGGTACATCTAATGAGATGCGTGTG	42.15	98	98	1.0	5.275280898876406	35.27774643991947	14.06874570838126	0.7148987679590164	12
chr12:130569512-130569553	chr12:130562680-130575695	chr12:130569449-130572366	ATGCGTATGTTTAGCCTCTAGGAGTTACGTCTAATGAGATGC	42.51	306	306	1.0	5.859550561797753	35.315097004304256	7.851920312533911	0.8181037097165592	12
chr12:130569468-130569511	chr12:130562680-130575695	chr12:130569449-130572366	AATGAGATGCGTATGTTTAGCCTCTAGGAGTTACGTCTAATGAG	42.09	306	306	1.0	5.859550561797753	35.74392457921264	8.340186334159847	0.8108119646430267	12
chr12:129894973-129894999	chr12:129886213-129899990	chr12:129889587-129895304	GCCCTTGTAACGGAGTCCGGGGAAACG	42.8	313	313	1.0	5.279714030384271	99.36564017669784	13.567484197990453	0.8798626685207398	12
chr12:129891152-129891179	chr12:129886213-129899990	chr12:129889587-129895304	TGCCCTTGTAACGGAGTCCAGGGGAACG	43.52	365	365	1.0	5.3261840929401245	93.61113376194024	26.699320313560182	0.7780797976474672	12
chr12:129891180-129891209	chr12:129886213-129899990	chr12:129889587-129895304	GGATGGGTGCCCTTATAACAGAGTCCGGGG	43.13	468	476	0.9831932773109244	5.334196949557303	145.2074017721969	40.59538290821548	0.7815135926082001	12
chr12:129120385-129120416	chr12:129115692-129130141	chr12:129119176-129120979	GTGTCCTCTATGACCGGGATGTCCTCCATGAC	42.39	127	127	1.0	5.415032679738562	69.02947789578347	11.842017917406276	0.8535699408261113	12
chr12:128678769-128678806	chr12:128666012-128682823	chr12:128676499-128679836	TCAGTCCATCAGCGTTGGATGAGTGTGTTTACTAGAGT	42.74	193	194	0.9948453608247424	5.276261232918704	49.20506127289739	17.187749742588178	0.7411203189065262	12
chr12:130569976-130570015	chr12:130562680-130575695	chr12:130569449-130572366	GTTTAGCCTCTAGGAGTTACGTCTAATGAGATGCGTGTGT	42.68	356	356	1.0	6.0	36.0966082518606	13.465518653433788	0.7283103148667464	12
chr12:130569938-130569975	chr12:130562680-130575695	chr12:130569449-130572366	GTGTAGCCTCTAGGAGTTACGTCTAATGAGATGCGTGT	42.58	313	313	1.0	5.879213483146068	35.73567491681196	7.7284897045117775	0.8221870874122323	12
chr12:2251597-2251635	chr12:2248569-2262764	chr12:2251590-2257310	CCCTGACCTTACTAGTTTACAATCACACGATCCTGACCT	42.6	1052	1053	0.9990503323836656	5.394644220764191	176.2803749473801	7.692383512905113	0.9581873774286768	12
chr13:20483112-20483146	chr13:20456464-20485773	chr13:20482499-20483926	ACACCCGCAATACTGATATGACACCGCAATACACA	42.69	73	74	0.9864864864864864	5.214285714285714	26.925439112511768	11.46331612160265	0.7013886995894126	13
chr13:50989467-50989516	chr13:50985757-50993989	chr13:50989079-50990900	TCTCCTACATGTATTCTCCTACATGTATTCTCCTACAGTATTCTCCTACA	42.04	1109	1115	0.9946188340807176	5.774394748438271	106.86207113094162	41.72822341831756	0.719172617936468	13
chr13:112515753-112515779	chr13:112506521-112573125	chr13:112515249-112516818	TGATGGCAGATGTCGGATCTGCCTCGC	42.33	210	210	1.0	5.402298850574713	34.807345004518865	1.9982712203286463	0.9457074374703822	13
chr13:112515324-112515350	chr13:112506521-112573125	chr13:112515249-112516818	GATGGCAGATGTCGGATCTGCCTCGCT	42.15	210	210	1.0	5.402298850574713	34.920275959123465	2.619405357593163	0.93022302625604	13
chr13:111564930-111564964	chr13:111518040-111568130	chr13:111519706-111565414	CCAGGTAAGCATGGACCATTCCTTCAGGATAGTGC	42.87	3358	3359	0.9997022923489134	5.778172478693719	503.39736515789286	36.340081389760606	0.9326708168532604	13
chr13:111533595-111533629	chr13:111518040-111568130	chr13:111519706-111565414	CCAAGTAAGCATGGACCATTCCTTCAGGATGGAGT	42.56	3558	3560	0.9994382022471908	5.823288062547772	462.0578855295749	41.17728025698497	0.918174875174662	13
chr13:111536116-111536149	chr13:111518040-111568130	chr13:111519706-111565414	TAAGCATGGACCATTCCTTCAGGATGGAGTCACG	42.55	3541	3544	0.999153498871332	5.817917482747651	460.2644455612065	51.32053886555007	0.8996832580552457	13
chr13:111537947-111537981	chr13:111518040-111568130	chr13:111519706-111565414	CCAGGTAAGCATGGACCATTCCTTCAGGATGAAGT	42.56	3621	3623	0.9994479712945074	5.8379642586085945	492.118172164593	36.61319094146913	0.9307527536736558	13
chr13:111540025-111540056	chr13:111518040-111568130	chr13:111519706-111565414	TAAGCATGGACCATTCCTTCAGGATGGAGCCA	42.57	3605	3607	0.9994455225949542	5.8342371323618165	506.3010992763883	67.38311682589557	0.8825431919955741	13
chr13:111550767-111550800	chr13:111518040-111568130	chr13:111519706-111565414	TAAGCATGGACCATTCCTTCAGGATGGAGTCAGG	42.32	3547	3549	0.9994364609749226	5.820725374296485	469.3296378876045	56.44191373453313	0.8926493577668941	13
chr13:111552805-111552839	chr13:111518040-111568130	chr13:111519706-111565414	GTAAGCATGGACCATTCCTTCAGGATGGAGTCACA	42.48	3769	3772	0.999204665959703	5.871110397362945	464.0240960076399	56.39830590100311	0.8916297498067666	13
chr13:111562386-111562419	chr13:111518040-111568130	chr13:111519706-111565414	AACCAGGTAAGCATGGACCATTCCTTCAGGATGA	42.34	3608	3610	0.9994459833795014	5.834935976799993	523.880510362428	39.75762505795716	0.929462499856749	13
chr13:112038246-112038281	chr13:112023997-112042115	chr13:112035896-112040222	GGAGACCTATTTAATTCACACCGGGTGTCCTGATGT	42.21	236	238	0.9915966386554622	5.2747617167672445	45.3926473124004	18.58141059475189	0.7095477260216989	13
chr13:112035964-112035998	chr13:112023997-112042115	chr13:112035896-112040222	TGCGATAGACCTACTTAATTCACACCGGTGTCCTG	42.14	309	309	1.0	5.414765100671141	38.406906133484014	9.716627884232658	0.7980898933844824	13
chr13:112036361-112036393	chr13:112023997-112042115	chr13:112035896-112040222	TAATTCACACCGGGTGTCCTGATGTGTAGACCC	42.4	336	336	1.0	5.451006711409396	55.01228269699151	14.824308405455708	0.7877286366439465	13
chr13:112036394-112036427	chr13:112023997-112042115	chr13:112035896-112040222	CTGTGGAGACCTACTTAATTGACACCGGGTGTCC	42.57	151	151	1.0	5.202684563758389	53.23499381122408	8.785170647131594	0.8583497685977515	13
chr13:50989908-50989957	chr13:50985757-50993989	chr13:50989079-50990900	TCTCCTACAGTACATGTATTCTCCTACAGTATTCTCCTACAGTATTCTCC	42.22	936	938	0.997867803837953	5.665639597224447	58.61336427383574	20.072512600145068	0.7449032355286305	13
chr13:112037020-112037054	chr13:112023997-112042115	chr13:112035896-112040222	GAGACCTACTTAATTCACACCGGGTGTCCTGATGT	42.04	532	532	1.0	5.714093959731544	69.21144680090178	17.829679571126558	0.7951579866404815	13
chr13:111532881-111532912	chr13:111518040-111568130	chr13:111519706-111565414	CCAGGTAAGCATGGACCATTCCTTCAGGATGC	42.19	3619	3621	0.9994476663905	5.83749837374493	528.5611495756262	35.64235246172536	0.9368271335909472	13
chr13:112037713-112037748	chr13:112023997-112042115	chr13:112035896-112040222	TACTTAATCCACACCGGGTGTCCTGATGTGTAGACC	43.04	343	344	0.997093023255814	5.445867800842827	46.87071320239775	18.9975426719796	0.7115827279803592	13
chr13:112037826-112037856	chr13:112023997-112042115	chr13:112035896-112040222	TGTCCTGACGTGTAGACTCCTGTGGAGACCT	42.79	76	76	1.0	5.102013422818792	37.01844157585953	12.919065982050268	0.7412953386376215	13
chr13:112038004-112038037	chr13:112023997-112042115	chr13:112035896-112040222	CTTGCGGAGACCTACTTAATTCACACCGGTGTCC	43.0	390	390	1.0	5.523489932885907	36.48758129064393	3.0490505944663067	0.9228803656485822	13
chr13:111533220-111533252	chr13:111518040-111568130	chr13:111519706-111565414	CCCAGGTAAGCATGGACCATTCCTTCAGGATGG	43.17	4082	4084	0.9995102840352597	5.9453108815182985	554.3273779066982	36.885634631290685	0.9376102456322024	13
chr13:111524111-111524146	chr13:111518040-111568130	chr13:111519706-111565414	CAGTTAAGCATGGACCATTCCTTCAGGATGGAGTCA	42.4	3508	3510	0.9994301994301994	5.811639039872148	461.6250463149448	50.09228489511381	0.9021094619237138	13
chr13:111527340-111527377	chr13:111518040-111568130	chr13:111519706-111565414	CATGTAAGCATGGACCATTCCTTCAGGATGGATTCAGG	42.8	3372	3375	0.9991111111111112	5.778467094910092	443.0905661237818	40.53251508914815	0.9161898663159492	13
chr13:111526728-111526761	chr13:111518040-111568130	chr13:111519706-111565414	CAGGTAAGTGTGGACCATTCCTTCAGGATGGAGC	42.89	3534	3537	0.9991518235793044	5.81628384508482	546.1395635300838	38.541218464166974	0.9340816054656198	13
chr13:5813443-5813468	chr13:0-12232820	chr13:5800000-9200000	TCCAAGTGTTGCGGCGCAACACTTGG	42.43	666	729	0.9135802469135802	4.569345381220344	57.353843175720215	8.749044562974078	0.8676450475573898	13
chr13:12419155-12419185	chr13:12297980-13605160	chr13:12300000-12500000	GGGGAAACGGTTGATATTTCCGTCAACGCCA	42.58	42	42	1.0	5.0013770943309614	64.4751617991689	23.184606307345582	0.7355159977245866	13
chr13:13676289-13676313	chr13:13633663-17855272	chr13:13600000-13700000	CTGGACGGCGTCCCCGTCGGCGATG	46.73	51	51	1.0	5.0004487698426665	33.649737591020994	13.935402568059445	0.7071480188673939	13
chr13:18333628-18333660	chr13:18289909-18346306	chr13:18332588-18333916	TTGTTGCGGTGTTACTGACGGTATAGGGAGTGT	42.27	208	208	1.0	5.283765347885402	37.712368304871546	6.403746294917982	0.8548433751926889	13
chr13:50989148-50989197	chr13:50985757-50993989	chr13:50989079-50990900	TTCTCCTACAGTATTCTCCTACATGTATTCTCCTACAGTATTCTCCTACA	42.01	1384	1392	0.9942528735632185	5.971264367816093	114.8196606322772	45.74842031818603	0.7150839690716623	13
chr13:50989333-50989382	chr13:50985757-50993989	chr13:50989079-50990900	TCCTACAGTATTCTCCTACATGTATTCTCCTACAGTACATGTATTCTCCT	42.16	905	911	0.9934138309549944	5.620970888879019	70.57799898896901	20.624244953735413	0.7738625272565433	13
chr13:112037120-112037152	chr13:112023997-112042115	chr13:112035896-112040222	CCTACTTAATTCACACCGGGTGTCCTGATGCGT	42.87	379	379	1.0	5.5087248322147655	53.53715225278818	20.39079984074452	0.7241801069378151	13
chr13:112692646-112692679	chr13:112689090-112713383	chr13:112692455-112708481	CAGGCGTAGAGTGAACATAGGTGTACCCTGTGAC	42.34	355	355	1.0	5.512265512265512	40.5687890209089	6.848450982489704	0.8555704426913324	13
chr13:112693028-112693059	chr13:112689090-112713383	chr13:112692455-112708481	CATAGAGTGAACATAGGTGTACCCCGGGACCC	42.25	624	624	1.0	5.9004329004329	86.56427692300598	15.945879730125892	0.8444458554084288	13
chr13:111521254-111521286	chr13:111518040-111568130	chr13:111519706-111565414	CCAGGTAAGCATGGACCATTCCTTCAGGATGGA	42.63	4155	4157	0.9995188838104402	5.9623030329365765	581.060753304057	37.1821506267314	0.9398583463063996	13
chr13:113408391-113408415	chr13:113387047-113417395	chr13:113406810-113408837	GGGCGTCCCCGTGCGTACGGTCCCC	48.42	136	136	1.0	5.53125	47.17879163839714	13.280125764894269	0.7803446317718667	13
chr13:113408516-113408540	chr13:113387047-113417395	chr13:113406810-113408837	CCGTGCGTACGGTCCCCGCTGAGGG	46.41	193	193	1.0	5.75390625	45.42143660422271	7.619435658180657	0.856347843970479	13
chr13:112038723-112038759	chr13:112023997-112042115	chr13:112035896-112040222	TGTGGTAGACCTACTTAATTCACACCGAGTGTCCTGA	42.38	230	230	1.0	5.308724832214764	39.5888160267348	4.853051308527143	0.8908000136016666	13
chr13:50990862-50990911	chr13:50985757-50993989	chr13:50989079-50990900	TTCTCCTACATGTACTCTACAGTATTCTCCTACATGTATTCTCCTATGGT	42.16	657	665	0.98796992481203	5.4145606067191085	70.48149356073516	15.15433205882758	0.8230374735201279	13
chr13:113407616-113407640	chr13:113387047-113417395	chr13:113406810-113408837	TCCCCGTGCGTACGGTCCCCGCTGA	47.16	176	176	1.0	5.6875	47.87050562308382	2.299333963162945	0.9541689991013392	13
chr13:112695163-112695195	chr13:112689090-112713383	chr13:112692455-112708481	ACCCACATGTAGAGTGAACATAGGTGTACCCCG	42.08	444	445	0.997752808988764	5.629456685636461	55.97893358958221	7.96358556566167	0.8754571188174938	13
chr13:112038926-112038962	chr13:112023997-112042115	chr13:112035896-112040222	TACTTAATTCACACCGAGTGTCCTGACGTGTAGACCC	42.91	55	55	1.0	5.073825503355705	38.36276755064179	6.335778427448782	0.8582553797039767	13
chr13:112694995-112695027	chr13:112689090-112713383	chr13:112692455-112708481	ACCCAGGTGTAGAGTGAACATAGGTGTACCCCG	43.25	650	650	1.0	5.937950937950938	67.73433949927154	13.715490151501283	0.8316081174103334	13
chr13:112039110-112039143	chr13:112023997-112042115	chr13:112035896-112040222	AGACCTACTTAATTCACACCGGGTGTCCTGATGC	42.48	492	492	1.0	5.660402684563758	65.45487775711115	16.59278582142313	0.7977665042766163	13
chr13:113407966-113407990	chr13:113387047-113417395	chr13:113406810-113408837	GTCCCCGTGCTTACGGTCCCCGCTG	44.8	74	74	1.0	5.2890625	31.9800509374508	6.42647012122942	0.8326724227010669	13
chr13:112039352-112039388	chr13:112023997-112042115	chr13:112035896-112040222	CCTACTTAATTCACACCGGGTGTCCTGATGTGTAGAC	42.15	447	447	1.0	5.6	58.93743647323328	17.698518668120037	0.7690572442729329	13
chr13:112515553-112515580	chr13:112506521-112573125	chr13:112515249-112516818	GGTCTGCCTCGCTTATACGTGCCCTTGC	42.92	353	353	1.0	5.676245210727968	37.94838197900972	9.10496036448165	0.8064970539602679	13
chr13:112693060-112693094	chr13:112689090-112713383	chr13:112692455-112708481	GGTACCCAGGTGTAGAGTGAACATAGGTGTACCCC	43.06	610	610	1.0	5.880230880230879	60.88189480695464	17.66736376860905	0.7750791784799191	13
chr13:112693441-112693473	chr13:112689090-112713383	chr13:112692455-112708481	ACCCAGTCGTAGAGTGAACATAGGTGTACCCCA	42.71	367	367	1.0	5.529581529581529	40.35825805005872	4.9580877082130055	0.8905894192205912	13
chr13:112693694-112693726	chr13:112689090-112713383	chr13:112692455-112708481	CCCACATGTAGAGTGAACATAGGTGTACCCCGG	42.44	482	483	0.9979296066252588	5.6851747286529895	68.336505986942	7.443749972135333	0.9017719077624244	13
chr13:112694492-112694522	chr13:112689090-112713383	chr13:112692455-112708481	TCCACACGTAGAGTGAACACAGGTGTACCCC	42.43	210	210	1.0	5.303030303030303	33.555857356933245	13.424847583805176	0.7142476341992035	13
chr13:112693865-112693894	chr13:112689090-112713383	chr13:112692455-112708481	ACACGTAGAGTGAACACAGGTGTACCCCGG	42.69	217	217	1.0	5.313131313131313	57.72999324102023	14.087270284427364	0.8038456271807723	13
chr13:112694036-112694067	chr13:112689090-112713383	chr13:112692455-112708481	TGTAGAGTGAACATAGGTGTACCCCGGGACCC	43.24	693	693	1.0	6.0	86.84904297232514	16.162314927755773	0.8431016224110655	13
chr13:112693231-112693263	chr13:112689090-112713383	chr13:112692455-112708481	ACCCAGGTGTAGAGTGAACATAGGTGTACCCCA	42.8	614	614	1.0	5.886002886002888	63.13614321610768	13.75146820810808	0.8211484535234624	13
chr13:112694370-112694402	chr13:112689090-112713383	chr13:112692455-112708481	CATGTAGAGTGAACATAGGTGTACCCCGGGACC	42.27	635	635	1.0	5.916305916305916	84.34169423108051	14.076816581141015	0.8569698274748436	13
chr13:112515411-112515442	chr13:112506521-112573125	chr13:112515249-112516818	ATGGCAGATGTCGGATCTGCCTCGCTTATACG	42.88	315	315	1.0	5.603448275862068	35.22262875121198	4.208684419862086	0.8932654258405605	13
chr13:113407891-113407915	chr13:113387047-113417395	chr13:113406810-113408837	CCCGTGCTTACGGTCCCCGCTGAAG	43.07	59	59	1.0	5.23046875	39.34337857462646	5.670942777533772	0.8740191430818578	13
chr13:112695920-112695951	chr13:112689090-112713383	chr13:112692455-112708481	CCCACACGTAGAGTGAACATAGGTGTACCCCG	42.56	438	438	1.0	5.6320346320346335	53.045429747443706	4.747859619007955	0.9178475620430072	13
chr13:113407541-113407565	chr13:113387047-113417395	chr13:113406810-113408837	CCGTGCTTACGGTCCCCGCTGAGGG	44.61	94	94	1.0	5.3671875	43.17296552541104	8.281005525914233	0.8390599334373252	13
chr13:111521633-111521671	chr13:111518040-111568130	chr13:111519706-111565414	TAAGTGTGGACCATTCCTTCAGAATACAGCCAGGTAAGC	43.25	3653	3657	0.9989062072737216	5.842685204002692	453.2893535242276	122.33566893297066	0.7874733304491341	13
chr13:111521835-111521868	chr13:111518040-111568130	chr13:111519706-111565414	GGTAAGCATGGACCATTCCTTCAGGATGGAGTCA	42.47	3938	3940	0.999492385786802	5.911787445534892	472.9811481207303	45.16379443257081	0.9128355972944292	13
chr13:111523737-111523770	chr13:111518040-111568130	chr13:111519706-111565414	CAGGTAAGCATGGACCATTCCTTCAGGATGGAGT	42.49	4234	4236	0.9995278564683664	5.980690129799459	563.4270495539344	41.31306391744001	0.93168459806595	13
chr13:111524722-111524756	chr13:111518040-111568130	chr13:111519706-111565414	TCAGGTAAGCATGGACCATTCCTTCAGGATGAAGT	42.05	3389	3391	0.9994102034797996	5.783909619674362	487.594414600679	38.770424826940825	0.9263430572811424	13
chr13:111525131-111525164	chr13:111518040-111568130	chr13:111519706-111565414	CAGGTAAGCATGGACCATTCCTTCAGGATGGAGC	43.15	4307	4309	0.9995358551868184	5.99767927593409	575.6725536621087	41.92106947887448	0.9321219198059872	13
chr13:113407691-113407715	chr13:113387047-113417395	chr13:113406810-113408837	GCGTCCCCGTGCTTACGGTCCCCGC	47.05	70	70	1.0	5.2734375	31.958056013210605	5.021443967152104	0.8642100631479969	13
chr13:112038076-112038103	chr13:112023997-112042115	chr13:112035896-112040222	CCGGGTGTCCTGATGCGTAGACTCCTGT	42.89	169	169	1.0	5.226845637583891	34.36884371758072	13.763601391872276	0.7140473258615078	13
chr13:112037468-112037508	chr13:112023997-112042115	chr13:112035896-112040222	AGACCTACTTAATTCACACCAAGTGTCCTGATGTGTAGACC	42.54	278	282	0.9858156028368794	5.3022323766005055	40.51820669934347	14.12984497391124	0.7414391814296553	13
chr13:112038685-112038722	chr13:112023997-112042115	chr13:112035896-112040222	TACTTAATTCACACCGGGTGTCCTGATGTATAGACCCT	42.19	287	287	1.0	5.385234899328859	53.292080481334594	12.593879475210498	0.8088533659748336	13
chr13:112695748-112695780	chr13:112689090-112713383	chr13:112692455-112708481	AGCACCCACACGTAGAGTGAACATAGGTGTACC	42.29	312	312	1.0	5.450216450216451	29.16973314337223	11.092314213969097	0.7244970153772734	13
chr13:111525437-111525469	chr13:111518040-111568130	chr13:111519706-111565414	CAGGTAAGCATGGACCATTCCTTCAGGATGCAG	42.06	3434	3436	0.99941792782305	5.794396349122216	506.96308161751847	40.45318114791807	0.926101608776552	13
chr13:112696091-112696124	chr13:112689090-112713383	chr13:112692455-112708481	ACACATAGAGTGAACATAGGTGTACCCCGGGACC	43.17	563	563	1.0	5.812409812409812	81.78007487098331	9.363697372925998	0.8972645399417103	13
chr13:113291514-113291540	chr13:113288410-113302496	chr13:113291406-113293844	AGTATCGACTCCCTTCGTCCTCGCGGG	42.74	310	310	1.0	5.506535947712418	44.30093045523388	9.083392709905782	0.8298490610847099	13
chr13:113291575-113291601	chr13:113288410-113302496	chr13:113291406-113293844	ACTCCCTTCGTCCTCGCGGGGAAATCC	43.53	306	306	1.0	5.5	44.07213507609183	15.625693119413125	0.7382535748496512	13
chr13:113291688-113291713	chr13:113288410-113302496	chr13:113291406-113293844	CTTCGTCCTCGCGGGGAAATCACGGG	42.9	145	145	1.0	5.2369281045751634	43.8224809592794	6.8240757711471245	0.8652608151138639	13
chr13:113291747-113291771	chr13:113288410-113302496	chr13:113291406-113293844	TCCTCGCGGGGAAATCCCGGGGAAG	44.0	310	311	0.9967845659163987	5.490458777294411	43.33651910845995	9.0174405324896	0.8277601045970083	13
chr13:113406837-113406861	chr13:113387047-113417395	chr13:113406810-113408837	CCCCGTGTGTACGGTCCCCGCTGAG	44.33	72	72	1.0	5.28125	46.78670013563151	3.5922056925821835	0.9286962343955782	13
chr13:113406987-113407011	chr13:113387047-113417395	chr13:113406810-113408837	GCGCGTCCCCGTGGGTACGGTCCCC	48.42	64	64	1.0	5.25	38.98279175545786	13.366768695407462	0.7446632105353903	13
chr13:113407341-113407365	chr13:113387047-113417395	chr13:113406810-113408837	CGTCCCCGTGCGTACGGTCCCCGCT	47.86	176	176	1.0	5.6875	48.12593535231912	3.5588699443242264	0.9311428199468256	13
chr13:113407391-113407415	chr13:113387047-113417395	chr13:113406810-113408837	GTACGGTCCCCGCTGAGGGGTGACG	44.12	237	237	1.0	5.92578125	48.81136754979588	18.32008834045677	0.7271012806514029	13
chr13:112696005-112696036	chr13:112689090-112713383	chr13:112692455-112708481	CCACACGTAGAGTGAACATAGGTGTACCCCGG	42.56	473	473	1.0	5.682539682539683	63.85895823035571	4.654023129850142	0.9320709296624872	13
chr14:30137752-30137781	chr14:30128533-30141818	chr14:30135849-30138568	AGGACACGGAGAGTAATCACAGGCTGGAGG	42.35	81	82	0.9878048780487804	5.076545612654769	58.29641513200126	24.71270574309582	0.7022892727621972	14
chr14:95480675-95480722	chr14:95477473-95484936	chr14:95480627-95482337	TTGAGGTTTAGATAGAATGTGAGGTTTAGATAGGATGCGAGGTTTAGA	42.38	376	380	0.9894736842105264	5.373672275927915	81.71206719984035	32.82018629227918	0.7134415390286774	14
chr14:95480839-95480875	chr14:95477473-95484936	chr14:95480627-95482337	GAGGTTTTGGTAGGATGCGTGGTTTAGATAGGATGCG	42.84	186	186	1.0	5.210884353741497	58.77911819980834	23.024985191372625	0.7185350827541145	14
chr14:30136782-30136808	chr14:30128533-30141818	chr14:30135849-30138568	GACACGGAGGGTAATCACAGGCCGGAG	42.05	360	360	1.0	5.611205432937182	71.93133767187838	29.753704859147373	0.7073934954585966	14
chr14:95480876-95480914	chr14:95477473-95484936	chr14:95480627-95482337	TGGTTTAGATAGGATGCGTGGTTTAGATAGGATGCGAGG	42.86	307	307	1.0	5.3480725623582765	71.3786108787417	12.748511759981326	0.84846133612903	14
chr14:95480988-95481029	chr14:95477473-95484936	chr14:95480627-95482337	TTAGATAGGATGCGTGGTTTAGATAGAATGCGAGGTTTAGGT	42.18	157	157	1.0	5.178004535147394	70.67614438213593	13.012625075212815	0.8445116930313501	14
chr14:95481059-95481105	chr14:95477473-95484936	chr14:95480627-95482337	TTTAGATAGGATGCGTGGTTTAGATAGAATGCGAGGTTTAGATAGGA	42.48	227	227	1.0	5.257369614512472	84.03368569982601	14.961540226151456	0.8488660429207084	14
chr14:95481181-95481218	chr14:95477473-95484936	chr14:95480627-95482337	GAGGTTTAGATAGGATGCGAGGTTTAGACAGGATGGGA	42.53	425	425	1.0	5.481859410430839	67.90308089570361	15.740191996968749	0.8118175980850735	14
chr14:95481303-95481342	chr14:95477473-95484936	chr14:95480627-95482337	ATGCGAGGTTTAGATAGGATGCGTTGTTTAGGTAGGATGC	43.3	252	252	1.0	5.285714285714286	68.39448825113571	7.928130320540465	0.8961234497857934	14
chr14:95480952-95480987	chr14:95477473-95484936	chr14:95480627-95482337	TTAGGTAGGATGCGAGGTTTAGATAGGATGCGAGGT	42.38	446	446	1.0	5.505668934240364	78.52292656752928	18.92869401348027	0.8057631684252471	14
chr14:95481257-95481302	chr14:95477473-95484936	chr14:95480627-95482337	TTTAGATAGGATGCGAGGTTTAGATAGGATGCGAGGTTTAGATAGG	42.59	882	882	1.0	6.0	87.62750834641142	28.357645254011484	0.7555062490867961	14
chr14:95481688-95481724	chr14:95477473-95484936	chr14:95480627-95482337	GTTTTGGTAGGATGCGTGGTTTAGATAGGATGCGTGG	43.12	193	193	1.0	5.2188208616780045	62.72213505600996	19.263735220496045	0.7650359122184461	14
chr14:95481343-95481379	chr14:95477473-95484936	chr14:95480627-95482337	GAGGTTTAGGTAGGATGCGTGGTTTAGATAGGATGCG	42.25	181	181	1.0	5.205215419501133	65.28162414162223	23.62280168460066	0.7342899246571257	14
chr14:95481609-95481648	chr14:95477473-95484936	chr14:95480627-95482337	ATGCCTGGTTTAGATAGGATGCGAGGTTTAGATAGGATGC	42.89	542	542	1.0	5.6145124716553285	67.41780833923282	19.987561726435533	0.7713234128358623	14
chr14:95481649-95481687	chr14:95477473-95484936	chr14:95480627-95482337	GTGGTTTAGATAGAATGCGAGGTTTAGGTAGGATGCGAG	42.06	120	120	1.0	5.1360544217687085	56.69905249948732	8.773284352829483	0.866000134184625	14
chr14:95481538-95481573	chr14:95477473-95484936	chr14:95480627-95482337	TGCGAGGTTTAGATAGGATGCGAGGTTTAGGTAGGA	42.47	430	430	1.0	5.487528344671202	71.66530272961471	13.040292695389118	0.8460515786476626	14
chr14:95482167-95482202	chr14:95477473-95484936	chr14:95480627-95482337	ATGCGAGGTTTAGATAGGATGCGAGGTTTAGACAGG	42.03	494	494	1.0	5.5600907029478455	78.73587511939147	12.227762569553366	0.8655752685334895	14
chr14:99472961-99472991	chr14:99462665-99495970	chr14:99471533-99487750	ACCCTCAGGAGCAACAACCTAGCATCTCAGA	42.12	2081	2085	0.9980815347721822	5.919840456353098	159.98979300595943	38.38212060222692	0.8065143401397175	14
chr14:95480799-95480838	chr14:95477473-95484936	chr14:95480627-95482337	ATGCATGGTTTAGATAGGATGCGAGGTTTAGGTAGGATGC	43.16	342	342	1.0	5.387755102040817	63.29216418198321	13.616084197176397	0.8229567766249368	14
chr14:99471533-99471563	chr14:99462665-99495970	chr14:99471533-99487750	ACCCTCAGGAGCAACAACCTAGCATCTCAGG	42.69	2239	2242	0.9986619090098128	5.993309545049063	159.9931533001681	38.476102654409104	0.8061357036416009	14
chr14:101026314-101026352	chr14:101021991-101032263	chr14:101026138-101029199	AAAAGATAGTTCTCATCGCCTTGAATTGTGGGAACAGCT	42.54	328	330	0.993939393939394	5.673559630641176	35.02534766088315	14.90503025429282	0.7014837284105044	14
chr14:95481419-95481465	chr14:95477473-95484936	chr14:95480627-95482337	TTTAGATAGGATGCATGGTTTAGATAGGATGCGAGGTTTAGATAGGA	42.35	480	480	1.0	5.544217687074831	79.21981001412134	26.10677881176339	0.752134963234018	14
chr14:95482243-95482282	chr14:95477473-95484936	chr14:95480627-95482337	GTGGTTTAGATAGGATGCGAGGTTTAGATAGGATGCGAGG	42.89	672	672	1.0	5.761904761904763	81.53197424782194	9.795048102038546	0.892747536818674	14
chr14:95482283-95482326	chr14:95477473-95484936	chr14:95480627-95482337	TTTAGATAAACGATGCGTGGTTTAGATAGGATGCGAGGTTTAGA	42.34	404	404	1.0	5.458049886621317	70.06426772388626	10.785053792016829	0.8666030389643357	14
chr15:16102801-16102847	chr15:14801392-17872726	chr15:15900000-17700000	CCAAATATTCACTTCAAGATTCTACGGAAAGATTGTCTCAAACTGCT	42.04	8630	8761	0.9850473690218012	5.093057318039933	451.16101536540816	96.9575712288174	0.8231084046405537	15
chr15:6927065-6927114	chr15:0-14793538	chr15:5900000-14000000	TTCGAATAAGTTCCATTCAAGACCATTTCTTTTGAGTCCATTCTATTTGG	42.05	125082	125711	0.9949964601347536	5.113359590699433	5479.667003796662	920.577776403253	0.8561652236721955	15
chr15:9529202-9529251	chr15:0-14793538	chr15:5900000-14000000	TTCGAATAAGTTCCATTCAAGACCATTTCTTTTGAGTCCATTCTATGTGA	42.46	113698	114129	0.9962235715725188	5.106901113017918	5269.372078386241	598.7056479774062	0.8979724407385424	15
chr15:10799809-10799858	chr15:0-14793538	chr15:5900000-14000000	TATATTCGAATAAGTTCCATTCAAGACCATTTCTTTTGAGTCCATTCCCT	42.24	113689	114147	0.9959876299858954	5.105711448451472	5070.1802827517295	980.9279695094142	0.8378928406804047	15
chr15:11142290-11142339	chr15:0-14793538	chr15:5900000-14000000	TTCGAATAAGTTCCATTCAAGACCATTTCTTTTGAGTCCATTCTATTGGA	42.5	117403	117894	0.9958352418274042	5.109058278346686	5256.072801824669	710.9458945267958	0.8808540863192696	15
chr15:15456575-15456600	chr15:14801392-17872726	chr15:15900000-17700000	TTTTGGCCCTTTGCGGACTGTGGTGG	42.02	705	705	1.0	5.013709551960174	225.6739031151176	61.95386455254948	0.7846040211801364	15
chr15:15993714-15993763	chr15:14801392-17872726	chr15:15900000-17700000	TATTCACTTCAAGATACTACGGAAAGATTGTCTCAACACTGCTAAATCAA	42.04	2977	3007	0.99002327901563	5.008007652078773	438.6959305599767	129.87595191542596	0.7715751412996674	15
chr15:15996955-15997002	chr15:14801392-17872726	chr15:15900000-17700000	TCCAAATATTCACTTCAAGATTCTACGGAAAGATTGTCTCAACACTGC	42.87	9060	9181	0.9868206077769306	5.110285366202637	500.8553855019021	171.74328190231012	0.7446571183895947	15
chr15:16209878-16209925	chr15:14801392-17872726	chr15:15900000-17700000	AAAAGTGAGATTCAAAACTGTTCAATCCAAAGGTAGTTTCAACCATGT	42.45	2355	2747	0.8572988714961777	4.3322900948797685	222.98693735814632	89.76574116058926	0.7129817030321234	15
chr15:16533311-16533359	chr15:14801392-17872726	chr15:15900000-17700000	TCCAAATATTCACTTCAAGATTCTACGGAAAGATTGTCTCAAAACTCCT	42.28	9008	9180	0.9812636165577342	5.081489209111012	515.1635626087551	216.163603171504	0.7044228448140891	15
chr15:16501383-16501431	chr15:14801392-17872726	chr15:15900000-17700000	TCCAAATATTCACTTCAAGATTCTATGGAAAGATTGTCTCAACACTGCT	42.44	5289	5322	0.9937993235625704	5.071847426773648	527.9965797712657	168.9047967321149	0.7576345772488292	15
chr15:16522850-16522895	chr15:14801392-17872726	chr15:15900000-17700000	TTTTCTTTGAAGATAATTGCTTTTCCAGTATAGGGCGAAATAGGGC	42.38	6013	6074	0.989957194599934	5.066715811207511	351.6831136002185	125.96783097176016	0.7362763909435174	15
chr15:16526140-16526187	chr15:14801392-17872726	chr15:15900000-17700000	CCAAATACTCACTTCAAGATTCTACGGAAAGATTGTCTCAAAACTCCT	42.52	6105	6258	0.9755512943432406	4.996475357839413	431.9082414871644	94.23063470144	0.8209015927808739	15
chr15:16532457-16532504	chr15:14801392-17872726	chr15:15900000-17700000	TCCAAATATTCACTTCAAGATACTACGGAAAGATTGTCTCAACACTGC	42.63	3291	3330	0.9882882882882884	5.005438796761915	421.01902216926015	173.67185156173375	0.7079628102039892	15
chr15:20717636-20717666	chr15:20677395-20769291	chr15:20712031-20733970	GGGGACTTCATAACCACACGTGGACAGAGGT	42.75	50	50	1.0	5.03385240352065	148.1841208666417	40.38226608107421	0.7858458936678303	15
chr15:16554149-16554196	chr15:14801392-17872726	chr15:15900000-17700000	ATTCACTTCAAGATTCTACGGAAGGATTGTCTCAAAACTCCTAAATCA	42.23	2096	2108	0.9943074003795066	5.0122961804911865	285.40126553589266	63.81650627435744	0.8172587095337388	15
chr15:16686253-16686292	chr15:14801392-17872726	chr15:15900000-17700000	AATACCCACTTCCCGGTACTACAGAAACAGTGATTCAAAC	42.09	3321	3326	0.9984966927239928	5.057064204130231	383.0063134055297	93.54013043207908	0.8037124573235627	15
chr15:20712396-20712421	chr15:20677395-20769291	chr15:20712031-20733970	GGGGACATCATAACCCCAGCTGGCCG	42.88	138	138	1.0	5.0934326337169935	203.13248141613565	45.61865873563625	0.8166092476689647	15
chr15:16269238-16269282	chr15:14801392-17872726	chr15:15900000-17700000	TCCAAATATTCACTTCAAGATTCCACGGAAAGATTGTCTCAACAC	42.27	2778	2806	0.9900213827512472	5.0041283823312215	376.85288224552255	141.2272961889415	0.7274026259493221	15
chr15:15423004-15423042	chr15:14801392-17872726	chr15:15900000-17700000	CCCATTTCGCCCTATGGTAGAAAACAGAACATCTTCACA	42.54	572	587	0.9744463373083476	4.883354897493822	193.1029240507509	46.319320726127	0.8065371044812779	15
chr15:20716746-20716771	chr15:20677395-20769291	chr15:20712031-20733970	GGGGAACTTCATAACCCCACCCGGCC	42.88	178	178	1.0	5.1205145565335135	82.32475354551697	9.930834758233695	0.8923551955949105	15
chr15:20713555-20713584	chr15:20677395-20769291	chr15:20712031-20733970	TGCCAGGAGGACTTCATAACCACACCTGGC	43.37	292	293	0.9965870307167236	5.1806331901442135	77.17125713870641	27.54098157969573	0.7369841203208305	15
chr15:20720922-20720950	chr15:20677395-20769291	chr15:20712031-20733970	TGCCGGGAGGACTTCATAACCACACCTGG	43.29	275	276	0.9963768115942028	5.1680722773345895	84.32256145565829	22.253243415452623	0.7911979792940347	15
chr15:17685756-17685798	chr15:14801392-17872726	chr15:15900000-17700000	TACGAAATTTTCCAAGGTCTCCAAACATCCATTTGGAGATTCT	42.14	52	64	0.8125	4.063511200995643	209.56827371999933	58.06849942883707	0.7830324333026374	15
chr15:20724786-20724814	chr15:20677395-20769291	chr15:20712031-20733970	GTGCCCGGAGGACTTCATAACCACACCTG	42.27	225	226	0.995575221238938	5.130211922037615	50.54123284668814	14.811798164186165	0.7733571353144801	15
chr15:99511796-99511825	chr15:99483491-99554950	chr15:99510367-99531268	AACCTGTACTCGCGTGGGAACGAGAAGACA	42.63	974	981	0.9928644240570846	5.3770339846922015	165.2225369003971	7.412850963413451	0.95706065219223	15
chr15:99510477-99510505	chr15:99483491-99554950	chr15:99510367-99531268	CGTGGGAACGAGAAGACACTCGTGGAGGC	43.66	1174	1182	0.9932318104906938	5.463616679572112	154.18307545920965	7.05416591871051	0.9562497729530336	15
chr15:99530915-99530941	chr15:99483491-99554950	chr15:99510367-99531268	CGCGTGGGAACGAGAAGACACTCCTGG	42.43	733	747	0.9812583668005356	5.2168850543416605	154.16424161064728	11.869481681747986	0.9285116213358346	15
chr15:99510565-99510595	chr15:99483491-99554950	chr15:99510367-99531268	TTGCGTGGGAACGAGAAGACACTCATGGAGG	43.18	895	911	0.982436882546652	5.291421700868853	152.8881149881712	15.402103998540197	0.9084789116605976	15
chr15:99510843-99510874	chr15:99483491-99554950	chr15:99510367-99531268	CTCGCGTGGGAACGAGAAGACACTCATGTAGG	42.93	1080	1095	0.9863013698630136	5.389133967959137	145.4970066331804	7.081946903624112	0.9535850342431677	15
chr15:99511271-99511295	chr15:99483491-99554950	chr15:99510367-99531268	ACCTGCACTCGCGTGGGAACGAGAA	42.29	637	645	0.9875968992248062	5.207899750361318	147.34023444317506	38.90085358603714	0.7911263620843135	15
chr15:99511709-99511734	chr15:99483491-99554950	chr15:99510367-99531268	TGCACTCGCGTGGGAACGAGAAGACA	42.09	895	904	0.9900442477876106	5.329458527073646	146.6507275941861	7.037683008789935	0.954208108593364	15
chr15:99511885-99511913	chr15:99483491-99554950	chr15:99510367-99531268	CCAACCTGTACTCGCGTGGGAACGAGAAG	42.21	706	711	0.9929676511954992	5.2639907983503775	164.40092289130482	14.798359324248596	0.9174195390668578	15
chr15:99518614-99518645	chr15:99483491-99554950	chr15:99510367-99531268	GTGGGAACGAGAAGACACTCATGGAGGAGTCG	42.66	836	859	0.9732246798603028	5.220360687437107	171.22285804074082	22.096643145307755	0.8856988404700973	15
chr15:99510987-99511014	chr15:99483491-99554950	chr15:99510367-99531268	GTCCAACCTGTACTCGCGTCGGAACCTG	42.29	485	485	1.0	5.205508474576272	106.30784737524728	7.7829430826863	0.931782898063486	15
chr15:99514424-99514452	chr15:99483491-99554950	chr15:99510367-99531268	CGCGTGGGAACGAGAAGACACTCATGGAG	42.22	962	978	0.9836400817995908	5.325827527642022	154.37498086466385	10.345058076071812	0.9371961168622972	15
chr15:99514678-99514707	chr15:99483491-99554950	chr15:99510367-99531268	GAAAGAGAAGACACTCGTGGAGGCGTCGGC	43.69	880	880	1.0	5.372881355932203	152.09955530198874	19.75587415123025	0.8850436427054635	15
chr15:99515608-99515634	chr15:99483491-99554950	chr15:99510367-99531268	TGTCCAACCTGTACTCGCGTGGGAACG	42.22	544	547	0.9945155393053016	5.20308617110278	171.58402568645442	13.802969459616214	0.9255451039122752	15
chr15:99519061-99519085	chr15:99483491-99554950	chr15:99510367-99531268	AGACACTCGTGGAGGCGTCGGCAGA	43.36	813	813	1.0	5.344491525423728	185.8357682448468	25.100610390180968	0.8810038811104686	15
chr15:99519376-99519405	chr15:99483491-99554950	chr15:99510367-99531268	CCTGTACTCGCGTGGGAACGAGAAGACACT	42.79	1132	1143	0.990376202974628	5.431542031822294	150.58592593850642	14.147437048640208	0.914119175423232	15
chr15:99522010-99522037	chr15:99483491-99554950	chr15:99510367-99531268	CGTGGCAACGAGAAGACACTCGTGGAGG	42.45	439	439	1.0	5.186016949152543	105.69405474516482	4.573355882197337	0.9585248637273932	15
chr15:99525058-99525087	chr15:99483491-99554950	chr15:99510367-99531268	ACTCGCGTGGGAACGAGAAGACACTCATGG	43.21	1209	1226	0.9861337683523654	5.442956977355047	147.0214233073164	7.465230767678333	0.9516771800620758	15
chr15:99511996-99512023	chr15:99483491-99554950	chr15:99510367-99531268	AACGAGAAGACACTCGTGGAGGCGTCGG	43.37	1025	1025	1.0	5.4343220338983045	140.97957198997833	8.17955574725111	0.945162217885446	15
chr15:20724196-20724227	chr15:20677395-20769291	chr15:20712031-20733970	TGCTAGGGGATATCATAATCCCACCTGGCGAG	42.1	223	223	1.0	5.150981719702099	45.26174999793111	18.770243712536296	0.7068614824425201	15
chr15:99512319-99512349	chr15:99483491-99554950	chr15:99510367-99531268	CTGTACTCGCGTGGGAACGAGAAGACACTCG	43.06	1292	1305	0.9900383141762452	5.49764919799987	153.45314587338353	7.620480225331324	0.9526894600320162	15
chr15:99526545-99526574	chr15:99483491-99554950	chr15:99510367-99531268	ACTCGCGTGGGAACGAGAAGACACTCATGT	42.83	1174	1190	0.9865546218487397	5.430230736362342	147.63593691724978	7.137337277246361	0.9538852084483448	15
chr16:95510239-95510271	chr16:95476685-95514426	chr16:95509645-95511174	CTCAACTCTCGCGCTCAGTCGTTCTAGTACACA	42.19	140	141	0.9929078014184396	5.246229147937268	31.5838910209721	6.477322692226099	0.8298182832256868	16
chr16:95510404-95510437	chr16:95476685-95514426	chr16:95509645-95511174	ACTCTCAACTCTCGCGCTCAGACGTTCTAGTACA	42.76	207	207	1.0	5.416498993963783	33.2363283839455	7.251396591201142	0.8208988873627153	16
chr16:95510536-95510567	chr16:95476685-95514426	chr16:95509645-95511174	AACTCTCGCGCTCAGACGTTCTAGTACACAGC	42.66	217	217	1.0	5.436619718309858	33.94928498596904	8.056109811580244	0.8082124962660686	16
chr16:95659909-95659938	chr16:95656141-95663727	chr16:95659799-95661349	GATCACCCGTCACACGGAACATCCCATCAC	42.3	144	144	1.0	5.993103448275861	36.831971322399305	5.422382572270231	0.8716728083030925	16
chr16:95510995-95511029	chr16:95476685-95514426	chr16:95509645-95511174	CTCAACTCTCACGCTCAGTCGTTCTAGTACACAGC	42.35	215	216	0.9953703703703703	5.409447425292496	36.27135740640285	7.811985051732242	0.8227905459040203	16
chr16:95661324-95661350	chr16:95656141-95663727	chr16:95659799-95661349	ATCACCCGTCACACGGAACATCCCGTC	42.17	106	106	1.0	5.731034482758621	34.153939686581985	2.094279845245665	0.9422239251390876	16
chr16:95313463-95313494	chr16:95312502-95348246	chr16:95313376-95314282	AACTCAACTCGCACTGCGTATGCAACTCAACT	42.12	124	124	1.0	5.879432624113475	29.02952736683685	2.6892055659066467	0.9152171188045612	16
chr16:95510078-95510108	chr16:95476685-95514426	chr16:95509645-95511174	CTCGCGCTCAGTCGTTCTAGTACACAGCAGG	43.13	213	214	0.9953271028037384	5.40520694259012	35.763754076345634	10.42945614015882	0.7742210144894311	16
chr16:95510568-95510602	chr16:95476685-95514426	chr16:95509645-95511174	AGGGATTCTCAACTCTCACGCTCAGTCGTTCTAGT	42.69	169	169	1.0	5.340040241448691	30.499803812629757	10.250045327626705	0.7484642141288135	16
chr16:95509952-95509982	chr16:95476685-95514426	chr16:95509645-95511174	CTCGCGCTCAGACGTTCTAGTACACAGCAGG	43.13	274	274	1.0	5.551307847082495	36.23260695777744	9.571404158236325	0.791035677334162	16
chr16:92040313-92040344	chr16:92034274-92044381	chr16:92039096-92041134	CTACCGCCTCTATGACCGACGCTGTTACTACG	42.41	99	99	1.0	5.197604790419161	34.94961150937869	4.016270256553537	0.8969285417258296	16
chr16:95314259-95314288	chr16:95312502-95348246	chr16:95313376-95314282	ACTCAACTCGCACTGCGTATGCAACTCAGC	42.67	108	108	1.0	5.7659574468085095	27.9074250038758	1.840511021721872	0.9381297909159768	16
chr16:94346378-94346414	chr16:94337260-94350021	chr16:94344161-94347897	TGACACTCAGTCAGTACCGTGTAGATATCAGTGCACG	42.85	207	246	0.8414634146341463	4.901947945653953	29.89802438296244	8.338209993137244	0.7819291013042536	16
chr16:91476532-91476564	chr16:91466555-91485602	chr16:91470271-91477521	CCCTCTGATAATCCTCGCTGTTACACTCAGGCC	42.62	49	49	1.0	5.035175879396985	37.73316697354981	9.533830287806287	0.7982983722217356	16
chr16:94344725-94344761	chr16:94337260-94350021	chr16:94344161-94347897	CAGTCAGTACCGTGTAGATATCAGTGCACGGTTAGTG	42.01	298	367	0.8119891008174387	5.059945504087193	32.67241037363992	7.968475905796274	0.8039295735086311	16
chr16:92040965-92040997	chr16:92034274-92044381	chr16:92039096-92041134	TGGTACTACGACTGTAGCCATTGTTCCTACCGC	42.28	436	436	1.0	5.870259481037924	31.97624899875161	8.159035916535734	0.7967116482726649	16
chr16:92040527-92040560	chr16:92034274-92044381	chr16:92039096-92041134	TACTACGACTGTAGCCATTGTTCCTACCGCCTCT	42.72	501	501	1.0	6.0	32.70995595356436	11.15001561272298	0.7457815129708528	16
chr16:92040376-92040404	chr16:92034274-92044381	chr16:92039096-92041134	CTACCGCCTCTATGACCGACGCTGGTACT	42.33	125	125	1.0	5.249500998003993	34.67745015953468	4.344572344794581	0.8886635785135798	16
chr16:37244290-37244321	chr16:35568439-38216274	chr16:35800000-37900000	AAAACAAGGCAAACTCGTTCCCAGACACTGCG	43.0	6248	6248	1.0	5.068963233589773	1048.5995538325906	58.20885373991938	0.9474083740766074	16
chr16:91476467-91476500	chr16:91466555-91485602	chr16:91470271-91477521	CCCCTGGATAATCCTCACTGTTACTCTTAGGCCC	42.02	759	759	1.0	5.5448671931084	109.66170824689064	13.491460812746384	0.8904497471257672	16
chr16:92040252-92040281	chr16:92034274-92044381	chr16:92039096-92041134	ACCGCCTCTATGACTGACGCTGGTACTACG	42.34	99	99	1.0	5.197604790419161	31.87509423880343	8.964989644751308	0.7804855232346553	16
chr16:92040189-92040220	chr16:92034274-92044381	chr16:92039096-92041134	ACCGCCTCTATGAGTGACGCTGTTACTACGAC	42.26	47	47	1.0	5.093812375249501	28.03910596595427	4.92779747219955	0.8505228893746682	16
chr16:92039998-92040029	chr16:92034274-92044381	chr16:92039096-92041134	CTACCGCCTCTATGAGTGACGCTGGTACTACG	42.12	44	44	1.0	5.087824351297406	33.13999181091151	7.899430870285562	0.8075160332626993	16
chr16:95509647-95509685	chr16:95476685-95514426	chr16:95509645-95511174	GATTCTCAACTCTCACGCTCAGACGTTCTAGTACACAGC	43.17	304	304	1.0	5.611670020120725	36.74753521659885	9.652025314083463	0.7919802428365472	16
chr16:94346158-94346194	chr16:94337260-94350021	chr16:94344161-94347897	TGACACTCGGTCAGTACCTTGTAGATATCAGTGCACG	42.9	141	151	0.933774834437086	5.142028534601537	25.531849516427325	8.364277608669633	0.7532379561299009	16
chr16:50245361-50245410	chr16:39154388-52266401	chr16:39100000-52300000	TGAATCCATTGGTTTCAATTCTATGATGATTACATTGGATTCCATTCGTG	42.17	80308	80791	0.9940216113180924	5.086872647438949	4440.7697362775625	684.5371548155435	0.8664397724153552	16
chr16:91475580-91475611	chr16:91466555-91485602	chr16:91470271-91477521	CCCTGGATAATCCTCACCGTTACTCTCAGGCG	42.53	152	152	1.0	5.109117013639627	77.6303779026937	8.02334743153671	0.9063280972283608	16
chr16:92039833-92039865	chr16:92034274-92044381	chr16:92039096-92041134	GTACTACGACTGTAGCCATTGTTCCTACCGCCT	42.14	460	460	1.0	5.918163672654692	32.34947353316578	12.582893234251618	0.7199592601167835	16
chr16:91471826-91471858	chr16:91466555-91485602	chr16:91470271-91477521	CCCTGGATAATCCTCACTGTTACACTCAGGCCT	42.03	1308	1315	0.9946768060836502	5.9123646477908265	161.26154708459262	25.13665026037427	0.8651454219063401	16
chr16:91470573-91470605	chr16:91466555-91485602	chr16:91470271-91477521	CCCCTGGATAATCCTCACTGTTACACTCAGGCC	42.55	1392	1399	0.9949964260185848	5.974264255003189	174.9939720289976	28.34831424777845	0.8605881994992787	16
chr16:91470606-91470637	chr16:91466555-91485602	chr16:91470271-91477521	CCCCGGATAATCCTCACTGTTACACTCAGGCC	42.78	1303	1310	0.9946564885496184	5.908673684671997	173.64142664985454	18.488635054439584	0.9037702122695652	16
chr16:91470837-91470868	chr16:91466555-91485602	chr16:91470271-91477521	CCCCTGGATAATCCTCGCTGTTACTCTCAGGG	42.29	88	88	1.0	5.063173007896626	47.825739284618855	9.756170049228343	0.8305688338213271	16
chr16:91471431-91471463	chr16:91466555-91485602	chr16:91470271-91477521	CCCTGGATAATCCTCACTGTTACACTCAGGCCC	42.55	1354	1361	0.9948567229977956	5.946286486489337	164.83765690716302	26.10372179105632	0.8632893405870241	16
chr16:91474333-91474364	chr16:91466555-91485602	chr16:91470271-91477521	CCCCTGGATAATCCTCACCGTTACTCTCAGGC	42.45	236	236	1.0	5.169418521177317	99.97991177347056	8.791732247479725	0.9191725717983412	16
chr16:91472385-91472415	chr16:91466555-91485602	chr16:91470271-91477521	CCCCGGATAATCCTCGCTGTTACACTCAGGC	43.18	51	51	1.0	5.036611629576454	86.22325341745054	6.938928892435729	0.9255177506538576	16
chr16:91472517-91472548	chr16:91466555-91485602	chr16:91470271-91477521	CCCCTGGATAATCCTCACCGTTACACTCAGGC	42.78	438	438	1.0	5.3144292893036615	129.64269126921616	8.050987165441404	0.9415297255693406	16
chr16:91472944-91472974	chr16:91466555-91485602	chr16:91470271-91477521	CCCCGGATAATCCTCGCTGTTACTCTCAGGG	42.52	80	80	1.0	5.057430007178751	49.67082939313944	6.365081920245596	0.8864106646780776	16
chr16:91473574-91473604	chr16:91466555-91485602	chr16:91470271-91477521	CCCCTGGATAATCCTCACCGTTGCACTCAGG	43.26	226	226	1.0	5.162239770279972	72.38376595110633	28.41399764676405	0.7181088485244491	16
chr16:91474268-91474298	chr16:91466555-91485602	chr16:91470271-91477521	CCCTGGACAATCCTCACCGTTACACTCAGGC	43.3	166	166	1.0	5.119167264895908	75.42006391103139	11.391210025217262	0.8687819045993659	16
chr16:91470539-91470571	chr16:91466555-91485602	chr16:91470271-91477521	CCCCTGGATAATCCTCACTGTTACACTCAGGGC	42.55	1393	1402	0.99358059914408	5.967902995720401	180.04229843615838	25.618597800111555	0.8754328203905127	16
chr16:39556301-39556350	chr16:39154388-52266401	chr16:39100000-52300000	TCCATTGGTTTCAATTCTATGATGATTACATTGGATTCCATTCGTTGATG	42.17	81219	81744	0.9935775102759836	5.0859766994613445	4640.847254721198	733.6826714790353	0.8634889596758193	16
chr16:91470372-91470403	chr16:91466555-91485602	chr16:91470271-91477521	CCCCTGGATAATCCTCACCGTTACACTCAGGG	42.45	463	463	1.0	5.3323761665470215	124.9848840478882	7.682651971572438	0.94209094250122	16
chr16:91470339-91470369	chr16:91466555-91485602	chr16:91470271-91477521	CCCCGGATAATCCTCACCGTTACACTCAGGG	42.69	389	389	1.0	5.279253409906676	126.30411538063476	6.589471002004832	0.950415432517324	16
chr16:51583895-51583944	chr16:39154388-52266401	chr16:39100000-52300000	TTGATTCCGTTCGATGGTGATTCAATTCTATTATATTGGATGATTCCACT	42.27	72675	72988	0.9957116238285746	5.0842246360516965	4042.8041522015865	352.01957494361125	0.9199013210087774	16
chr16:48940170-48940217	chr16:39154388-52266401	chr16:39100000-52300000	TTCCGTTCGATGGTGATTCAATTCTATTATATTGGATGATTCCACTCG	42.55	71715	72027	0.99566829105752	5.082612170941075	3904.050978404712	132.42851353677835	0.9671920757181696	16
chr16:39542666-39542715	chr16:39154388-52266401	chr16:39100000-52300000	TAATTGAATCAAATAGAATCATCATGGAATTGAATCGAATTGCTCACCGT	42.02	88472	89118	0.9927511838236944	5.092390636475987	3812.6633178758734	807.1455724421146	0.8252859389630385	16
chr16:37822448-37822483	chr16:35568439-38216274	chr16:35800000-37900000	AAAACAAGACAAACTCGTTCCCAGACACTCCGTAGT	42.38	12490	12490	1.0	5.1378602412830165	1065.1296782611846	32.74998924633132	0.970169782522084	16
chr16:37719538-37719575	chr16:35568439-38216274	chr16:35800000-37900000	AAAACAAGACAAACTCGTTCTCAGACACTGCGTAGTGA	42.39	3194	3206	0.9962570180910792	5.016539342709836	1064.6012484667172	44.60434710357319	0.959787123972594	16
chr16:37716141-37716172	chr16:35568439-38216274	chr16:35800000-37900000	AAAACAAGACGAACTCGTTCCCAGACACTGCG	42.36	4175	4175	1.0	5.046082186337597	1046.9398154726157	22.247557541447133	0.9791920872777138	16
chr16:37646518-37646550	chr16:35568439-38216274	chr16:35800000-37900000	AAAACAAGACAAAGTCGTTCCCAGACACTGCGT	42.17	2099	2099	1.0	5.023168026137154	1066.8318208442338	50.03417745050268	0.9552012707639982	16
chr16:37488237-37488269	chr16:35568439-38216274	chr16:35800000-37900000	AAAACAAGACAAACTCGTTCGCAGACACTGCGT	42.55	3205	3205	1.0	5.035375666398084	1060.6523812155356	17.742213191917962	0.9835475685023564	16
chr16:37392094-37392129	chr16:35568439-38216274	chr16:35800000-37900000	AAAACAAGACAAACTCGTTCCCAGAGACTGCGTAGT	42.53	8344	8344	1.0	5.092098146778662	1069.508423662149	31.509892054806013	0.971381137257206	16
chr16:91474433-91474465	chr16:91466555-91485602	chr16:91470271-91477521	CCCTGGATAATCCTCACTGTTACACTCAGGGCC	42.55	1352	1362	0.9926578560939796	5.933856401790787	177.1847743201497	27.305329000134265	0.8664711467362941	16
chr16:92039768-92039801	chr16:92034274-92044381	chr16:92039096-92041134	TGTTACTACGACTGTAGCCATTGTTCCTACCGCC	42.35	456	456	1.0	5.910179640718563	32.0306403562672	8.499585524043287	0.7902902009689423	16
chr16:868470-868495	chr16:861297-877080	chr16:864314-870184	TGAGTGGTGTCTCGGGACGGGTGTGC	43.88	709	709	1.0	5.93907284768212	235.6281049379872	14.751267852631733	0.9410843325940929	16
chr16:868851-868875	chr16:861297-877080	chr16:864314-870184	AGTGGTGTCACGGGACGGGTGTGAG	42.11	448	448	1.0	5.593377483443708	220.09169833121044	20.65097188671785	0.9142197273627316	16
chr16:1755910-1755935	chr16:1725077-1759025	chr16:1751066-1756319	GCATCCGTGTGACCGTCCGTGTGAGC	43.35	314	314	1.0	5.855585831062671	138.88064164348526	10.75843654084228	0.9281040977304746	16
chr16:36849258-36849291	chr16:35568439-38216274	chr16:35800000-37900000	AAAACAAGACAAACTCGTTCCCAGACACTGCGAA	42.07	15609	15609	1.0	5.172286669830793	1069.6774204476617	45.35187844975282	0.9593267383246354	16
chr16:36664216-36664253	chr16:35568439-38216274	chr16:35800000-37900000	GCAGATTTGAGACACCCTTTGGGTGGAATTTGTAAGTG	42.31	567	581	0.9759036144578314	4.885776419511532	983.2945103352796	95.36503687506664	0.9115893081170032	16
chr16:1751551-1751576	chr16:1725077-1759025	chr16:1751066-1756319	GTCCGTGTGAGCATCCGTGTGACCGT	42.54	229	229	1.0	5.623978201634877	123.4887832395018	27.91505907657879	0.8156251608311136	16
chr16:35952198-35952233	chr16:35568439-38216274	chr16:35800000-37900000	AAAACAAGACAAACTCGTTCCCAAACACTGCGTAGT	42.07	6269	6269	1.0	5.069195024227642	1066.4243020070946	29.78979766087417	0.972824836252428	16
chr16:35898924-35898955	chr16:35568439-38216274	chr16:35800000-37900000	AAAACAGGACAAACTCGTTCCCAGACACTGCG	42.45	8320	8320	1.0	5.0918332431925295	1057.483898518525	41.774925375653	0.9619971889534956	16
chr16:35897226-35897258	chr16:35568439-38216274	chr16:35800000-37900000	AAAACAAGACAAACTCGTTCCCAGACACTGCGT	42.17	16649	16649	1.0	5.183765825229858	1069.9713709226194	42.99605466896257	0.9613680924703536	16
chr16:35895529-35895561	chr16:35568439-38216274	chr16:35800000-37900000	AAAACAACACAAACTCGTTCCCAGACACTGCGT	42.48	8332	8333	0.999879995199808	5.091365670984636	1061.796590515507	59.59278922623928	0.9468580759700403	16
chr16:35893830-35893869	chr16:35568439-38216274	chr16:35800000-37900000	AAAACAAGACAAACTCGTTCCAAGAAACTGCGTAGTGATG	42.04	4223	4226	0.9992901088499764	5.043062537759744	1083.4924607646533	62.57325966240376	0.9454016828641492	16
chr16:35857134-35857170	chr16:35568439-38216274	chr16:35800000-37900000	AAAACAAGACAAACTCGTTCCCAGAAACTGCGTAGTG	42.12	8462	8475	0.9984660766961652	5.085730972891304	1094.1214645078803	133.15882430729494	0.8915008857219997	16
chr16:2187805-2187832	chr16:2183988-2191228	chr16:2186694-2188215	TGGTCGCATGGTTAAGCGTGTGAGTGCT	42.42	242	242	1.0	5.870503597122303	37.60512858779246	11.684465284882728	0.7629425530454557	16
chr16:2187227-2187255	chr16:2183988-2191228	chr16:2186694-2188215	GGCCTGGTCGCATGGTTAAGCGTGTTAGT	42.59	250	251	0.99601593625498	5.8793602568144685	37.91795333217712	12.060783982363938	0.7586816988500644	16
chr16:2186983-2187011	chr16:2183988-2191228	chr16:2186694-2188215	CCTGGTCGCATGGTTAAGCGTGTGAGTGC	43.23	278	278	1.0	6.0	35.8444012191548	7.713585987799503	0.8229122491094358	16
chr16:36369838-36369874	chr16:35568439-38216274	chr16:35800000-37900000	TACAGCATTCTGGAAACCGTGTGTTTGTAAAGTCTGC	42.06	1798	2058	0.8736637512147716	4.388164449734936	1075.3113636554267	282.7075549672183	0.7918235518736726	16
chr16:1755859-1755883	chr16:1725077-1759025	chr16:1751066-1756319	TCCGTGTGACCGTCCGTGTGAGCAT	42.06	327	327	1.0	5.891008174386921	139.35686929167483	18.02534180488986	0.8854677305694347	16
chr16:37342148-37342184	chr16:35568439-38216274	chr16:35800000-37900000	AAAACAAGACAAACTCGTTTCCAGACACTGCGTAGTG	42.07	2112	2112	1.0	5.023311515579642	1064.5666269212488	27.56479685131773	0.9747605496451148	16
chr16:1754433-1754459	chr16:1725077-1759025	chr16:1751066-1756319	TCTGTGTGACCGTCCGTGTGAGCATCG	42.17	319	319	1.0	5.869209809264305	119.9999973816073	24.76706543441064	0.8289178149183929	16
chr16:1751577-1751606	chr16:1725077-1759025	chr16:1751066-1756319	CCATGTGAGAGTGTGACCGTCCATGTGAGC	42.24	90	90	1.0	5.245231607629428	78.5714620591837	24.640486273073925	0.7612632386925609	16
chr16:1751808-1751834	chr16:1725077-1759025	chr16:1751066-1756319	CCATGTGAGCATCCGTGTGACCGTCCA	42.4	198	198	1.0	5.539509536784741	97.13879448167332	24.544866826476248	0.7982895438663761	16
chr16:1751918-1751946	chr16:1725077-1759025	chr16:1751066-1756319	GACCATCCGTGTGAGAGTGTGACCGTCCA	42.99	62	62	1.0	5.168937329700271	67.33458679244575	20.519433577513748	0.7664371705346555	16
chr16:1751607-1751636	chr16:1725077-1759025	chr16:1751066-1756319	ATCCGTGTGACCGTCCATGTGAGAGTGTGA	42.55	73	73	1.0	5.198910081743869	89.42930097831612	15.589231203147753	0.8515573310793302	16
chr16:1753304-1753330	chr16:1725077-1759025	chr16:1751066-1756319	ATCTGTGTGACCGTCCGTGTGAGCGTC	42.17	310	310	1.0	5.844686648501363	133.4495738260431	21.749823970609395	0.8598588378602684	16
chr16:1753697-1753725	chr16:1725077-1759025	chr16:1751066-1756319	CATCTGTGTGACCGTCCGTGTGAGCATCC	42.47	367	367	1.0	6.0	125.72894889501389	22.934416931521177	0.8457291962682875	16
chr16:1753836-1753862	chr16:1725077-1759025	chr16:1751066-1756319	GCATCTGTGTGACCGTCCGTGTGAGCA	42.64	311	311	1.0	5.847411444141692	119.0045229164922	24.84874710156209	0.8272632447045281	16
chr16:1754289-1754314	chr16:1725077-1759025	chr16:1751066-1756319	TGTGTGACCGTCCGTGTGAGCATCCG	42.53	322	322	1.0	5.877384196185286	124.98679781886044	15.92386442821966	0.8869931900518788	16
chr16:1751277-1751302	chr16:1725077-1759025	chr16:1751066-1756319	ATCCGTGTGAGCATCCGTGTGACCGT	42.04	214	214	1.0	5.583106267029972	122.18779710405846	27.578724134487143	0.8158552131249666	16
chr16:868099-868123	chr16:861297-877080	chr16:864314-870184	AGTGGTGTCTCGGGACGGGTGTGCG	44.24	612	612	1.0	5.8105960264900665	233.8455752731035	22.846900730499986	0.9109950510190284	16
chr16:1752540-1752564	chr16:1725077-1759025	chr16:1751066-1756319	CCGACCGTGTGAGCGTCCGTGTGAG	42.95	102	102	1.0	5.277929155313352	123.2964349865053	31.336380407794145	0.7973497389419621	16
chr16:36900745-36900784	chr16:35568439-38216274	chr16:35800000-37900000	AAGTGGAAATTTCAAGCACATCGATGCCAATGGTAGAAAA	42.07	3259	3266	0.997856705450092	5.025255226717341	1028.9025111257467	195.2269209649896	0.8405177460429537	16
chr16:1201086-1201110	chr16:1195198-1204143	chr16:1198227-1201291	GGCGGGTGAGTAGACGGCGTGCGTA	44.16	53	53	1.0	5.230434782608696	30.10858754305164	4.82810299966401	0.8618042257391011	16
chr16:37112460-37112493	chr16:35568439-38216274	chr16:35800000-37900000	AAAACTCGTTCCCAGACACTGCGTAGTGATGTGT	42.75	16767	16767	1.0	5.185068267861675	1089.3119851521913	192.67022057273277	0.8497091303511634	16
chr16:1201286-1201311	chr16:1195198-1204143	chr16:1198227-1201291	GGTGAGTAGACGGTCGGCGTGCGTAG	42.25	112	112	1.0	5.48695652173913	28.919244661083336	5.195369636657354	0.8477083870474413	16
chr16:1200641-1200665	chr16:1195198-1204143	chr16:1198227-1201291	GTAGACGGTCGGCGTGCGTAGGGGC	44.61	88	88	1.0	5.3826086956521735	25.70337810365444	10.992137132260584	0.7004501214496577	16
chr16:1198923-1198949	chr16:1195198-1204143	chr16:1198227-1201291	GAGTAGACGGTCGGCATGCATAGGGCC	42.34	230	230	1.0	6.0	41.17950535131174	13.151223981375288	0.7579413318594435	16
chr16:960473-960509	chr16:950736-976340	chr16:958965-961860	ACGATAGAGTCAGAAACAACGACAGAGTCAGCCAATG	42.32	136	136	1.0	5.214849921011059	90.91592887231684	30.24529533240255	0.7503714944205354	16
chr16:869156-869181	chr16:861297-877080	chr16:864314-870184	GATGTCACGGGACGGGTGTGAGTGGT	42.05	442	442	1.0	5.585430463576159	195.2455891289791	30.0881511942576	0.8664729429729576	16
chr16:869106-869130	chr16:861297-877080	chr16:864314-870184	AGTGGTGTCTCGGGACGGGTGTGCA	43.69	644	645	0.9984496124031008	5.845228194465835	235.6975111259563	23.27003037258243	0.910143061798678	16
chr16:868521-868545	chr16:861297-877080	chr16:864314-870184	GTGGTGTCTCGGGACGGGTGTGCAG	42.97	595	597	0.9966499162479062	5.771329051438206	221.80292503683265	13.788007949967124	0.9414747937233237	16
chr16:868074-868098	chr16:861297-877080	chr16:864314-870184	CAGTGGTGTCTCGGGACGGGTGTGC	42.97	638	638	1.0	5.845033112582781	228.679337342344	19.467668280343908	0.9215478412423608	16
chr16:867796-867820	chr16:861297-877080	chr16:864314-870184	CAGTGGTGTCACGGGACGGGTGTGA	42.3	426	426	1.0	5.564238410596026	200.20702108780148	20.04807360994593	0.9089779347103976	16
chr16:867593-867617	chr16:861297-877080	chr16:864314-870184	GTCACGGGACGGGTGTGAGTGGTGT	42.3	519	519	1.0	5.687417218543048	189.17687188451217	27.57486510418821	0.8727813419754706	16
chr16:961356-961387	chr16:950736-976340	chr16:958965-961860	CAACGACAGAGTCAGCCAACGACAGAGTCAGA	42.67	633	633	1.0	6.0	137.32223459756418	37.307476375068006	0.786362376898655	16
chr16:867152-867177	chr16:861297-877080	chr16:864314-870184	TCGGGACGGGTGTGAGTGGTGTCTCG	43.38	675	675	1.0	5.894039735099338	196.88604499115425	62.75051515443847	0.7583140251155278	16
chr16:455001-455025	chr16:423570-524416	chr16:455000-457692	GGGGCCTTCCTCGGGTTCACCGATG	42.86	500	500	1.0	6.0	69.62779810796575	25.147191883233702	0.7346642623167905	16
chr16:867516-867542	chr16:861297-877080	chr16:864314-870184	GAGTGGTGTCTCGGGACGGGTGTGAGT	43.09	755	755	1.0	6.0	236.7801116949273	31.46922307521145	0.8826866687211834	16
chr16:455156-455181	chr16:423570-524416	chr16:455000-457692	GGGGACCTTCCTCGGGTTCACCGATG	42.25	249	249	1.0	5.4979999999999976	64.22032021620662	8.396775084076726	0.8843691688664397	16
chr16:864385-864410	chr16:861297-877080	chr16:864314-870184	TGTGAGTGGTGTCTCGGGACGGGTGT	43.05	728	728	1.0	5.964238410596026	223.18779520278824	24.44900139111307	0.9012707249996984	16
chr16:864486-864510	chr16:861297-877080	chr16:864314-870184	TGTCACGGGACGGGTGTGAGTGGTG	42.3	506	506	1.0	5.670198675496688	200.70589120972232	27.97758929631789	0.8776580221955345	16
chr16:864411-864435	chr16:861297-877080	chr16:864314-870184	GAGTGGTGTCACGGGACGGGTGTGA	42.08	435	435	1.0	5.576158940397352	216.2865102699339	19.93351330713645	0.9156146333181918	16
chr16:864687-864711	chr16:861297-877080	chr16:864314-870184	TGAGTGGTGTCACGGGACGGGTGTG	42.3	421	421	1.0	5.557615894039736	213.9634658169232	10.585959863808728	0.9528568829258106	16
chr16:866064-866088	chr16:861297-877080	chr16:864314-870184	TGGTGTCTCGGGACGGGTGTGCAGT	43.69	539	542	0.9944649446494463	5.686232008015448	227.33865988742	21.862938121384666	0.9122680661116296	16
chr16:866089-866113	chr16:861297-877080	chr16:864314-870184	GGTGTCTCGGGACGGGTGTGCAGTG	42.97	504	507	0.9940828402366864	5.637963870057603	219.74320107917072	38.62129539468771	0.8505162438268857	16
chr16:866392-866416	chr16:861297-877080	chr16:864314-870184	GGTGTCACGGGACGGGTGTGAGTGG	42.77	454	454	1.0	5.6013245033112575	202.4849991511935	27.637069178401003	0.8799025691928967	16
chr16:866644-866669	chr16:861297-877080	chr16:864314-870184	GTGTGAGTGGTGTCTCGGGACGGGTG	42.37	718	718	1.0	5.950993377483442	219.58524325942875	43.08260937043563	0.8359806541261635	16
chr16:864536-864561	chr16:861297-877080	chr16:864314-870184	ACGGGACGGGTGTGAGTGGTGTCTCG	43.59	677	677	1.0	5.8966887417218565	179.7579898312023	62.8706204049481	0.7408771358672164	16
chr17:460508-460540	chr17:434494-486408	chr17:458416-467105	CTCAGAACCTAATGCGTTCCCAGAGATCCTCCC	42.48	315	315	1.0	5.5366269165247015	85.19081322941297	15.358352576213743	0.8472552959225615	17
chr17:325107-325132	chr17:309188-394154	chr17:324938-326412	GACGCTCGATGGCTCGGAAGGACAGT	42.03	374	374	1.0	5.307060755336617	49.55894502740357	11.240718983454473	0.8151187318823502	17
chr17:460407-460439	chr17:434494-486408	chr17:458416-467105	CTCCCTCAGAACCTAATGCGTTCCCAGAGAACC	42.75	465	465	1.0	5.792163543441228	141.98699524104885	16.21657163341223	0.8974955372132631	17
chr17:325477-325501	chr17:309188-394154	chr17:324938-326412	CAGTGGTGACGCTCGATGGCTCGGA	42.32	304	304	1.0	5.249589490968801	50.54474944445596	9.506533935560933	0.8416930763094332	17
chr17:325158-325182	chr17:309188-394154	chr17:324938-326412	CACTGGTGACGCTCGATGGCTCGGA	42.32	297	297	1.0	5.24384236453202	49.30583333592214	6.259193175246423	0.8873537264669832	17
chr17:325133-325157	chr17:309188-394154	chr17:324938-326412	GGTGACGCTCGATGGCTCGGAAGGA	42.18	368	368	1.0	5.302134646962233	49.67554288790018	4.2263828887687165	0.9215912450646044	17
chr17:276637-276663	chr17:272655-306515	chr17:276559-278785	CACTAACAGTCGCCTCCACAGGCGACC	42.5	295	295	1.0	5.634408602150537	48.41128510229591	2.1485451766971457	0.9575048973692888	17
chr17:1045438-1045468	chr17:1013743-1068479	chr17:1045388-1047722	CGGGAGAAGTAAGAATGCGGTACTCACGCAC	42.05	280	280	1.0	5.421052631578947	49.82271299270585	3.394029908838061	0.9362225171292924	17
chr17:461730-461763	chr17:434494-486408	chr17:458416-467105	TCCCTCAGAACCTAATGCGATCCCAGAGAACATC	42.07	84	84	1.0	5.1431005110732535	92.76331062160736	16.29813905319776	0.8505600365500837	17
chr17:526520-526557	chr17:490326-616984	chr17:525784-526901	ACTCATACTTGGAAAGCGAGGACAACACTCATACTTGG	42.21	445	447	0.9955257270693512	5.507390540108662	40.839261951788174	16.3447433669888	0.7141728132565448	17
chr17:81649186-81649216	chr17:81642410-81658427	chr17:81645745-81650603	GGCTACTAGCACTGTCCTGGTTACGAGCACA	42.64	631	632	0.9984177215189872	5.476727624492018	115.56928242353032	33.641369000859164	0.7745377512951447	17
chr17:81650482-81650512	chr17:81642410-81658427	chr17:81645745-81650603	GGCTACTAGCACTGTCCTGGCTACTAGCACA	42.21	925	926	0.9989200863930886	5.705045900475428	166.98940249694152	60.0470364678152	0.7355180659914402	17
chr17:81649689-81649718	chr17:81642410-81658427	chr17:81645745-81650603	TGGCTACTAGCACTGTCCTGGTTACGAGCA	42.24	718	719	0.9986091794158554	5.5445051904740525	114.96874431958604	42.869376379607566	0.7283965610480905	17
chr17:233673-233703	chr17:221471-240979	chr17:224727-236999	CTCCACCTCCATTGACCTGTAGTCCCTGTGA	42.09	1982	1983	0.9994957135653052	5.979152663913697	340.1943698649964	135.08664223639022	0.7157752176146822	17
chr17:526220-526254	chr17:490326-616984	chr17:525784-526901	CAACCGAGGACAACACTCATACTTGGAAAGCGAGG	43.17	411	411	1.0	5.489285714285713	40.43109299588812	12.697463547910695	0.7610049213845478	17
chr17:460726-460759	chr17:434494-486408	chr17:458416-467105	GAACTTCCCTCAGAACCTAATGCGTTCCCAGAGA	42.29	436	436	1.0	5.742759795570699	125.02713667597033	21.17779781075636	0.8551499107393056	17
chr17:464500-464529	chr17:434494-486408	chr17:458416-467105	ACAACCTACTGCGTTCCCAGAGAACCTCCC	42.88	116	116	1.0	5.197614991482112	68.40997894330863	19.959984167027663	0.7741315774670384	17
chr17:461154-461188	chr17:434494-486408	chr17:458416-467105	TCAGAACCTAATGCGTTCCCAAAGAATCTCCCTCA	42.11	156	158	0.9873417721518988	5.20246695275268	55.75298479582368	16.965659238647785	0.7666945050487272	17
chr17:462176-462209	chr17:434494-486408	chr17:458416-467105	GAATCTCCCTCAGAACCTAATGCGTTCCCAGAGA	42.03	406	406	1.0	5.6916524701873925	114.47322610015776	23.88779240046934	0.8273517161167683	17
chr17:463078-463110	chr17:434494-486408	chr17:458416-467105	AGAGAACATCCCTCAGAACCTAATGCGTTCCCA	42.13	312	313	0.9968051118210862	5.5155417430918	108.8491056094274	19.48748658308548	0.8481533111471977	17
chr17:463218-463251	chr17:434494-486408	chr17:458416-467105	TCAGAAACTAATGCGTTCCCAGAGATCCTCCCTC	42.03	109	109	1.0	5.185689948892675	76.08225311817175	21.29350420283712	0.7813264328960138	17
chr17:463795-463829	chr17:434494-486408	chr17:458416-467105	TCCCTCAGAACCTAATGCATTCCAAGAGAACCTCC	42.19	135	136	0.9926470588235294	5.193218258342519	77.23057951430492	19.8016056093907	0.7959274483600691	17
chr17:465884-465914	chr17:434494-486408	chr17:458416-467105	TCAGGACCTAATGCGTTCCCAGAGAACCTCC	42.46	253	253	1.0	5.4310051107325386	100.75306206182812	16.79878558073731	0.8570946699892237	17
chr17:465851-465883	chr17:434494-486408	chr17:458416-467105	CTCAGGACCTAATGCGTTCCCAGAGAACTTCCC	42.75	217	217	1.0	5.369676320272572	89.52971252377424	15.93606575205984	0.8488982301881769	17
chr17:466430-466462	chr17:434494-486408	chr17:458416-467105	CTCTCAGAACCTCAATGCGTTCCCAGAGAACCT	42.53	193	194	0.9948453608247424	5.30301726408964	72.91662962801483	25.234237385112426	0.7429035712772925	17
chr17:466463-466493	chr17:434494-486408	chr17:458416-467105	TCCTCAGGACCTAATGCGTTCCCAGAGAACC	42.46	203	203	1.0	5.345826235093697	85.70642806764455	19.92524555487036	0.8113705399947067	17
chr17:525855-525889	chr17:490326-616984	chr17:525784-526901	GAAAGCGAGGACAACACTCATACTTGGAAAGCGAG	42.05	440	440	1.0	5.523809523809524	40.91943344113172	11.398648788619818	0.7821279316286218	17
chr17:462110-462143	chr17:434494-486408	chr17:458416-467105	GAGAACATCCCTCAGAACCTAATGCGTTCCCAGA	42.34	357	358	0.9972067039106144	5.5942106916144025	123.03215280694457	20.524210029593625	0.8570303006843124	17
chr17:464973-465006	chr17:434494-486408	chr17:458416-467105	GAGAACCTCCTTCAGAACCTAATGCGTTCCCAGA	42.29	196	197	0.9949238578680204	5.3085204818443605	71.65850569095053	14.303578118334544	0.8336059634144238	17
chr17:461858-461890	chr17:434494-486408	chr17:458416-467105	ATCCCTCAGAACCTAATGCGTTCCCAGAGAACC	42.5	442	442	1.0	5.75298126064736	137.08932839163677	13.447165104030235	0.9106717262255262	17
chr17:234978-235010	chr17:221471-240979	chr17:224727-236999	CTGTGCTCCACATCCATTGACCTTTAGTCCCCG	43.28	55	57	0.9649122807017544	4.851802612027841	110.98356821457202	33.55736457880411	0.7678348691247553	17
chr17:461490-461526	chr17:434494-486408	chr17:458416-467105	TTCCTAGAGAACTTCCCTCAGAACCTAATGCGTTCCC	42.98	367	368	0.9972826086956522	5.611625990667359	87.2818274868206	21.08748415019076	0.8054109246275885	17
chr17:461269-461308	chr17:434494-486408	chr17:458416-467105	CAGAGAAATTCTCTCAGAACCTAATGCGTTCCCAGAGATG	42.11	294	294	1.0	5.500851788756387	72.6459306209575	9.575024336711108	0.8835452064301516	17
chr17:461050-461079	chr17:434494-486408	chr17:458416-467105	ACCTCCCTCAGAACCTAATGCGTTCCCAGG	42.83	364	364	1.0	5.620102214650767	117.78286929500948	22.43390184176245	0.8400055737991592	17
chr17:81647433-81647467	chr17:81642410-81658427	chr17:81645745-81650603	CTGTCCTGGCTACTAGCACTGTCCTGGTTACTAGC	43.26	1302	1305	0.9977011494252872	5.988505747126436	155.05436149135608	60.69000666701433	0.7186948276561087	17
chr17:23038902-23038927	chr17:22960326-23108811	chr17:22961484-23099965	GTGAGTCTCCCGAGAAGTCGTGCCCC	42.04	226	226	1.0	5.091646390916464	27.97336404133863	5.413011345188769	0.8378676546189824	17
chr17:81646126-81646159	chr17:81642410-81658427	chr17:81645745-81650603	GGCTACTAGCACTGTCCTGGTTACTAGCACTGTC	42.2	894	896	0.9977678571428572	5.6754752304147456	144.98293975595172	38.3278750713165	0.7909131814866873	17
chr17:227116-227145	chr17:221471-240979	chr17:224727-236999	CCCACCTCCATTGACCTGTAGTCCCTGTGC	43.36	1993	1995	0.998997493734336	5.982109806462665	339.97136848724267	115.26975243333366	0.7467940677234116	17
chr17:227392-227422	chr17:221471-240979	chr17:224727-236999	CTCCACCTCCATTGACCTGTAGTCCCTGTGC	43.0	2019	2020	0.9995049504950496	5.997524752475248	347.24508730363	136.07891908282087	0.7184519757249209	17
chr17:227883-227911	chr17:221471-240979	chr17:224727-236999	CACCTCCACTGACGTGTAGTCCCTGTGCC	43.43	117	117	1.0	5.057949479940564	184.48168159145192	10.688400672123416	0.9452354554132492	17
chr17:227912-227941	chr17:221471-240979	chr17:224727-236999	CCACCTCCATTGACCTGTAGTCCCTGTGCC	43.36	1937	1938	0.999484004127967	5.956805855211406	337.1310339462273	102.27939103618851	0.7672349465985441	17
chr17:230102-230132	chr17:221471-240979	chr17:224727-236999	TCCACCTCCATTGACCTGTAGTCCCTGTGAC	42.26	1967	1969	0.9989842559674962	5.969165955419452	334.64723779858883	118.22540313865387	0.7389433751308525	17
chr17:161753-161792	chr17:155926-167393	chr17:159610-164253	ATCCCTAGGAACGTGACTACCCTACGTACTTCCTATAAGG	42.56	1024	1024	1.0	5.915921288014313	69.81091496935622	3.0542388830760374	0.9580836830556684	17
chr17:162011-162046	chr17:155926-167393	chr17:159610-164253	GTCCTTTTCCATCCCTAGGAACGTGACTACCCTACG	43.16	862	863	0.9988412514484356	5.765225935238601	69.20482550327506	19.784537783140365	0.7776752518223652	17
chr17:17903-17952	chr17:0-50347	chr17:15651-33638	ATCTACAACGTAAGTATAAACTCACATTCAGGTTCCTCACTATTACAGCG	42.79	4230	4299	0.9839497557571528	5.727000687182711	157.92082884363762	26.695592005671163	0.8553996882679188	17
chr17:227087-227115	chr17:221471-240979	chr17:224727-236999	CCACCTCCACTGACGTGTAGTCCCTGTGC	43.43	116	116	1.0	5.057454185240218	191.9444601490728	17.381781757802973	0.9169631977364036	17
chr17:161289-161326	chr17:155926-167393	chr17:159610-164253	TAGGAATGTGACTACCCTACGTACTTCCTATGAGGGGA	42.48	1029	1029	1.0	5.920393559928444	69.70271606646104	6.5117158254163865	0.914560593528345	17
chr17:15738-15787	chr17:0-50347	chr17:15651-33638	TATACAACGTAAGTATAAACTCACATTCAGGTTCCTCACTATTACAGCGA	42.35	4611	4694	0.9823178525777588	5.791551094949861	158.25940297758237	27.55408791052384	0.8517110475734162	17
chr17:16310-16359	chr17:0-50347	chr17:15651-33638	TACAACGTAAGTATAAACTCACATTCAGGTTCCTCACTATTACAGTGAGA	42.2	4252	4323	0.9835762202174416	5.7293314827665975	157.21528479445698	25.6131936643468	0.8599058862149961	17
chr17:16437-16480	chr17:0-50347	chr17:15651-33638	AAAACTCACATTCAGGTTCCTCACTATTACAGCGAGAAGTTACA	42.52	3208	3278	0.9786455155582672	5.505441318249352	157.9363486917193	28.65840049665041	0.8464136819427893	17
chr17:16486-16531	chr17:0-50347	chr17:15651-33638	AAAATAGGGAAGCCTAGAATGATCTCGGTCATAATGAGTCAGAATG	42.25	2510	2554	0.9827721221613156	5.392868244394363	157.8413751904824	32.28027996919777	0.8302125029256342	17
chr17:16535-16584	chr17:0-50347	chr17:15651-33638	ATATACGACGTAAGTATAAACTCACATTCAGGTTCCTCACTATTACAGCG	42.57	3686	3735	0.9868808567603748	5.637839398305691	157.68561062473464	25.62242148056579	0.8602220470849465	17
chr17:17108-17157	chr17:0-50347	chr17:15651-33638	TACAACGTAAGTATAAACTAACATTCAGGTTCCTCACTATTACAGCGAGA	42.32	1951	2005	0.9730673316708228	5.237664902628923	157.90135830110472	19.634339091021516	0.8894062468594426	17
chr17:17450-17499	chr17:0-50347	chr17:15651-33638	TACAATGTAAGTATAAACTCACATTCAGGTTCCTCACTATTACAGCGAGA	42.38	3667	3720	0.985752688172043	5.628572601165558	157.75378381380924	38.809121057862455	0.8025613170338552	17
chr17:231673-231705	chr17:221471-240979	chr17:224727-236999	CCTGTAGTCCCTGTGACTCCACCTACATTGACC	42.22	268	269	0.9962825278810408	5.114151619098122	202.25765863876995	63.49249634180563	0.7610819969363838	17
chr17:161222-161261	chr17:155926-167393	chr17:159610-164253	TAGGAATATGACTACCCTACGTACTTCCTATGAGGGGAGC	42.52	950	950	1.0	5.849731663685152	69.75933604901957	5.374849729083199	0.9284633263351388	17
chr17:18131-18180	chr17:0-50347	chr17:15651-33638	ATATACAACGTAAGTATAAACTCACATTCAGGTTCCTCACTTTTACAGCG	42.25	3485	3542	0.9839073969508751	5.584613320632238	157.4344962577242	47.13133726720132	0.7696030834911708	17
chr17:227056-227086	chr17:221471-240979	chr17:224727-236999	CCACCTCCATTGACCTGTAGTCCCTGTGACT	42.28	1934	1936	0.9989669421487604	5.952734661214333	316.991927268663	94.2545609112752	0.7708076211704094	17
chr17:184508-184532	chr17:172941-191441	chr17:179074-185320	CGGCGAGGGTGACGTCAGGGTGAGA	43.61	56	56	1.0	5.044094488188977	112.74091325718308	43.36792487238525	0.7221943011555154	17
chr17:81646160-81646193	chr17:81642410-81658427	chr17:81645745-81650603	CTGGCTACTAGCACTGTCCTGGTTACTAGCACAG	42.22	1171	1173	0.998294970161978	5.8908604114857726	144.69778066368687	41.51954614359933	0.7770371487151281	17
chr17:163895-163929	chr17:155926-167393	chr17:159610-164253	CCATCCCTAGGAACGTGACTACCCTACGTACTTCC	42.79	867	867	1.0	5.7754919499105535	69.42245877349025	3.5375314666278146	0.9515140907367796	17
chr17:180652-180676	chr17:172941-191441	chr17:179074-185320	GCGACGTCAGGGAGAGACCCCAGCG	44.26	1100	1100	1.0	5.866141732283465	209.7190138984991	72.12523680566646	0.7440954121807797	17
chr17:180373-180397	chr17:172941-191441	chr17:179074-185320	CGACGTCAGGGAGAGACCCCAGCGA	43.2	1115	1115	1.0	5.877952755905513	213.61389463319404	75.88651318350675	0.7378707900420133	17
chr17:180048-180072	chr17:172941-191441	chr17:179074-185320	AGAGACCCCAGCGAGGGCGACGTCA	45.01	1217	1217	1.0	5.958267716535432	216.2319584706084	90.44532450718424	0.7050798036653609	17
chr17:179972-179997	chr17:172941-191441	chr17:179074-185320	CAGCGAGGGCTACGTCAGGGTGAGAC	42.03	49	49	1.0	5.038582677165353	157.4238522204356	11.89636028379334	0.9297404597605484	17
chr17:179618-179643	chr17:172941-191441	chr17:179074-185320	GACGTCAGGGAGAGACCCCAGCGAGG	43.35	1270	1270	1.0	6.0	216.3999773476092	73.08362355403091	0.7475379492088637	17
chr17:163643-163675	chr17:155926-167393	chr17:159610-164253	GACTACCCTACGTACTTCCTATGAGGGGAGCCG	42.9	953	953	1.0	5.852415026833631	69.68331418466008	5.42732640264926	0.9277422431733826	17
chr17:225477-225509	chr17:221471-240979	chr17:224727-236999	CCCTGTACTCCACGTCCATTGACCTGTAGTCTC	42.13	219	223	0.9820627802690582	5.01878344072122	163.8203471371501	11.140891729418778	0.9363236577336128	17
chr17:163829-163869	chr17:155926-167393	chr17:159610-164253	CATCCCTAGGAATGTGACTACCCTACGTACTTCCTATGAGG	42.94	970	971	0.9989701338825951	5.862471420754657	69.92736652432065	12.530045692977374	0.8480422152958519	17
chr17:162696-162732	chr17:155926-167393	chr17:159610-164253	TAGGAACGTGACTACCCTACGTACTTCCTATGAGGGG	43.06	1118	1118	1.0	6.0	69.94162698967313	2.5921571298181263	0.964262761673266	17
chr17:163578-163610	chr17:155926-167393	chr17:159610-164253	CTACCCTACGTACTTCCTATGAGGGGAGCTGCA	42.79	761	762	0.9986876640419948	5.674118105540923	69.54243005064274	25.263655958714253	0.7335228462419509	17
chr17:163103-163137	chr17:155926-167393	chr17:159610-164253	ACGTGACTACCCTACGTACTTCCTATAAGGGGAGC	42.34	630	630	1.0	5.56350626118068	69.77010668658633	2.006230913098256	0.9720488537004002	17
chr17:181506-181530	chr17:172941-191441	chr17:179074-185320	AGACCCCAGCGAGGGCGACGTCAGG	45.68	1212	1212	1.0	5.954330708661418	217.46108758323976	65.61084374878575	0.7682184756360446	17
chr17:180777-180801	chr17:172941-191441	chr17:179074-185320	GAGACCCCAGCGAGGGCGACGTCAG	44.26	1226	1226	1.0	5.965354330708662	218.51708173628109	84.81377233202497	0.7203918717977631	17
chr17:227423-227452	chr17:221471-240979	chr17:224727-236999	TCCCACCTCCATTGACCTGTAGTCCCTGTG	42.43	1904	1906	0.9989506820566632	5.937794519743445	331.89869730163446	70.08372337097771	0.8256547556141611	17
chr17:184075-184099	chr17:172941-191441	chr17:179074-185320	CAGGGAGAGACCCCGGCGAGGGTGA	45.0	64	64	1.0	5.050393700787401	141.30745228564774	51.366692211045255	0.7334012181799157	17
chr17:184227-184254	chr17:172941-191441	chr17:179074-185320	CCAGCGAGGGTGACGTCAGGAAGAGACC	43.38	101	101	1.0	5.079527559055118	178.47000364471694	41.365594779220174	0.8118339564848382	17
chr17:163764-163803	chr17:155926-167393	chr17:159610-164253	TCCCTAGGAATATGACTACCCTACGTACTTCCTATGAGGG	42.26	729	729	1.0	5.652057245080501	68.97420601470938	4.269581225750343	0.9417072575489128	17
chr17:18310-18356	chr17:0-50347	chr17:15651-33638	AAAATAGGGAAGCCTAGAATGATCTCTGTCATAATGAGTCAGAATGC	42.32	2867	2988	0.9595046854083	5.3446608316216535	157.93576673368642	37.30841305851221	0.8089140833892199	17
chr17:183085-183109	chr17:172941-191441	chr17:179074-185320	AGGGCGACTTCAGGGTGAGACCCCG	43.64	48	48	1.0	5.037795275590551	125.37315460268756	14.516613956890891	0.8962281937673782	17
chr17:24405-24454	chr17:0-50347	chr17:15651-33638	ATACAACGTAAGTATAAACTCACATTCAGGTTCCTCACTATTACAGTGGG	42.75	4268	4338	0.983863531581374	5.733821474700763	157.35467062098832	25.124804175135328	0.8623143550626383	17
chr17:4081558-4081601	chr17:4074111-4095708	chr17:4080458-4081893	GCCTAGTTGATGGTTACTCTAATCTGGAGACTCTTAGTTGATGG	42.14	284	284	1.0	5.487972508591065	35.36952919060389	8.213610713848585	0.8115415563941624	17
chr17:4081602-4081643	chr17:4074111-4095708	chr17:4080458-4081893	TTGCTCTAATCTGGAGACTCCTAGTTGATGGTTAATCTGGAG	42.04	561	563	0.9964476021314388	5.946155536430389	42.21056461046319	11.086156899714632	0.7919917663678888	17
chr17:23037378-23037414	chr17:22960326-23108811	chr17:22961484-23099965	TCTGGCTGAATATCTTCTACGAAGATCACTTCCCCGT	42.52	517	522	0.9904214559386972	5.16175853679	26.401141950696505	8.777910996037956	0.7504790419080121	17
chr17:24099840-24099889	chr17:23392877-27925436	chr17:23400000-27700000	AATAGCTTCATATAAAAGCTAGACAGTAGCATTCACAGAAAACTCTTGGT	42.14	41442	41541	0.9976168123059146	5.360325395928797	1372.3680316150144	584.8346523797197	0.7011885089049401	17
chr17:24101774-24101820	chr17:23392877-27925436	chr17:23400000-27700000	GAGTTTCACATTGCTTTTCGTAGAGTAGTTCTGAAACATGCTTTTCG	42.79	15195	15223	0.998160677921566	5.127288285997874	1333.959761681406	81.4592062603333	0.9424486967425704	17
chr17:24128942-24128984	chr17:23392877-27925436	chr17:23400000-27700000	GAACATTCCTTGCGATGTAGCAGTTTAGAAACACACTTTCTGC	43.2	28729	28770	0.9985749044143204	5.250924840491449	1397.423438931411	419.4608659044806	0.7691317687163531	17
chr17:24286932-24286974	chr17:23392877-27925436	chr17:23400000-27700000	CTGAACATTCCTTGCGATGTAGCAGTTTAGAAACACACTTTCT	42.58	26775	26816	0.998471062052506	5.232854362637879	1434.009812078108	365.4231755511	0.7969231540916937	17
chr17:24515102-24515140	chr17:23392877-27925436	chr17:23400000-27700000	GAAAACTCTTGGTGACGACTGAGTTTAACTCACAGAGCT	42.24	33016	34206	0.9652107817341988	5.122611022143432	1652.8333918540438	223.5498532019165	0.8808613038989008	17
chr17:4080832-4080876	chr17:4074111-4095708	chr17:4080458-4081893	ATGGTTACTCTAATCTGGAGACTCCTAGTTGATGGTTAATCTGGA	42.27	582	583	0.9982847341337908	5.9914236706689525	44.824019137987015	9.518157907586744	0.8248476887555609	17
chr17:24598201-24598235	chr17:23392877-27925436	chr17:23400000-27700000	GGGATACCCCGCACAGAACTAAAACAGAAGCATTC	42.1	13427	13430	0.9997766195085628	5.119487421585533	2554.5384011166384	251.77051809696457	0.9102841043716894	17
chr17:25871273-25871312	chr17:23392877-27925436	chr17:23400000-27700000	ATTCAAATCCCCGAGTTGAACTTTCCTTTCAAAGTTCACG	42.06	23719	23768	0.9979384045775832	5.202741398174225	1494.1377291780634	220.91381310884387	0.8711911521829425	17
chr17:26027798-26027838	chr17:23392877-27925436	chr17:23400000-27700000	AAGGGGATAATTGCACTCTTTGAGGAGTACCGTAGTAAAGG	42.65	18939	18939	1.0	5.170114343713791	1209.5813943465678	22.06543849331644	0.9820846058261372	17
chr17:26745717-26745763	chr17:23392877-27925436	chr17:23400000-27700000	CATTGCTTTTCATAGAGTAGTTCTGAAACATGCTTTTCGTAGTGTCT	42.07	37242	37281	0.9989538907218154	5.3292854464592265	1383.629951096487	118.7891543615579	0.9209347418905842	17
chr17:27126743-27126777	chr17:23392877-27925436	chr17:23400000-27700000	TTCGACTCACGGAGTTGAACACTCCTTTTGAGAGC	42.74	19419	19625	0.9895031847133758	5.121941734886279	1437.7746936470312	260.19372441884747	0.846761740883715	17
chr17:27328172-27328212	chr17:23392877-27925436	chr17:23400000-27700000	GCATTCAGAGAAAACTCTTGGTGACGACTGAGTTTAACTCA	42.26	21347	21348	0.999953157204422	5.191509325557369	1484.3447151736084	14.747042021005942	0.9901626822039208	17
chr17:27476347-27476394	chr17:23392877-27925436	chr17:23400000-27700000	ATTCAAATCCCAGAATTGAACTTTCCTTTCAAAGTTCACGTTTGAAAC	42.18	19566	19601	0.9982143768175094	5.1668180823611625	1654.3983575216116	111.48102885338352	0.9368693979251708	17
chr17:19275-19324	chr17:0-50347	chr17:15651-33638	ATACAACGTAAGTATAAACTCACATTCAGGTTCCTCATTATTACAGCGAG	42.06	3014	3075	0.9801626016260162	5.476003847824737	157.12921660369406	52.563008913889206	0.7493325811953784	17
chr17:78109708-78109746	chr17:78109229-78148668	chr17:78109328-78109998	GCTAGTAGGTAGGGTTCGTAGGTAGGGTTAGTAGGTAGG	42.49	264	264	1.0	6.0	46.44307055613734	15.702417883023816	0.7473281121863564	17
chr17:526791-526827	chr17:490326-616984	chr17:525784-526901	GAAAGTGAGGACAACACTCATACTTGGAAAGCGAGGA	42.38	383	383	1.0	5.455952380952381	38.28149826705013	15.85425212732563	0.7071389606345467	17
chr17:4080747-4080791	chr17:4074111-4095708	chr17:4080458-4081893	TCTAATCTGGAGACTCCTAGTTGATGGTTACTCTAATCTGGAGAC	42.05	567	567	1.0	5.974226804123711	47.87870661634381	11.42442289593791	0.807355480395484	17
chr17:24438458-24438497	chr17:23392877-27925436	chr17:23400000-27700000	TGCGATGTAGCAGTTTAGAAACACACTTTCTGCAGAATCT	42.43	28889	28960	0.9975483425414364	5.247229186995567	1378.080664770842	488.2013984284018	0.7384096391134412	17
chr17:24552817-24552855	chr17:23392877-27925436	chr17:23400000-27700000	GTAGTTCTGAAACATGCTTTTCGTAGTGTCTGCAAGTGG	42.01	21882	21890	0.9996345363179534	5.1947217110604464	1524.2687361683484	214.8449057346729	0.876462986340801	17
chr17:25088-25137	chr17:0-50347	chr17:15651-33638	TATACAACGTAAGTATAAACTCAGATTCAGGTTCCTCACTATTACAGCGA	42.13	2089	2151	0.9711761971176196	5.254545107725503	157.9333063487624	24.08038245624537	0.8677001569808147	17
chr17:1045754-1045787	chr17:1013743-1068479	chr17:1045388-1047722	CACAGGAGAAGTAAGAATGCGGTACTCACGCACA	42.75	392	394	0.9949238578680204	5.564092973550628	48.11433757203513	10.14096721927241	0.8259219953341386	17
chr17:26112-26160	chr17:0-50347	chr17:15651-33638	ATATACAACGTAAGTATAAACTCACATGCAGGTTCCTCACTATTACAGC	42.05	2033	2107	0.9648789748457522	5.212371973465404	157.5131949633469	57.29949831756402	0.7332583217387747	17
chr17:27089-27131	chr17:0-50347	chr17:15651-33638	AAAATACGGAAGCCTAGAATGATCTCGGTCATAATGAGTCAGA	42.1	1289	1297	0.9938319198149576	5.215151965487001	154.1912585011661	16.284579088995518	0.904475734982778	17
chr17:31420-31465	chr17:0-50347	chr17:15651-33638	AAAATAGGGAAGCCTAGAATGATCTCTGTCATAATGAGTCAGAACG	42.18	2675	2790	0.9587813620071683	5.304402993241951	157.91529763095258	35.25319705285164	0.8175002755467071	17
chr17:33522-33571	chr17:0-50347	chr17:15651-33638	TATACAACGTAAGTAGAAACTCACATTCAGGTTCCTCACTATTACATCGA	42.21	1874	1889	0.9920592906299628	5.317930040936076	157.2340237831596	23.097952620782404	0.8719142712158647	17
chr17:25430-25479	chr17:0-50347	chr17:15651-33638	TATACAACGTAAGTATAAACTCACATTCAGCTTCCTCACTATTACAGCGA	42.45	2124	2190	0.96986301369863	5.254658579943532	157.30096654363103	57.9171726860036	0.7308908399017109	17
chr17:160012-160048	chr17:155926-167393	chr17:159610-164253	TCCCTAGGAACGTGACTACCCTACGTACTTCCTATGA	42.58	1064	1064	1.0	5.951699463327371	69.92849843340565	3.672073566798783	0.9501080838503728	17
chr17:160166-160195	chr17:155926-167393	chr17:159610-164253	CTACGTACTTCCTATGAGGGGAGCCGCACG	42.79	690	690	1.0	5.617173524150269	67.00084162948427	14.371819679849064	0.8233827006687732	17
chr17:159893-159924	chr17:155926-167393	chr17:159610-164253	CTACCCTACGTACTTCCTATGAGGGGAGCCGC	43.39	866	866	1.0	5.774597495527727	68.84907903014998	8.232518958367757	0.8931973496502486	17
chr17:160360-160393	chr17:155926-167393	chr17:159610-164253	GACTACCCTACGTACTTCCTATGAGGGGAGCTGC	42.98	886	886	1.0	5.792486583184258	69.85569889396473	5.8851381590174325	0.9222990081968508	17
chr17:232580-232609	chr17:221471-240979	chr17:224727-236999	CACCTCCATTGACCTGTAGTCCCTGTGCCC	43.36	1821	1821	1.0	5.9019316493313525	331.88008930023886	95.19522839550028	0.7770996719990264	17
chr17:160295-160327	chr17:155926-167393	chr17:159610-164253	CTACCCTACGTACTTCCTATGAGGGGAGTCGCA	42.53	694	694	1.0	5.620751341681576	66.98277821957531	4.416683405803183	0.9381412225630382	17
chr17:231107-231138	chr17:221471-240979	chr17:224727-236999	CCACCTCCATTGACCTGTAGTCCCTGTGATCC	42.61	1836	1837	0.9994556341861732	5.90663924076742	328.3722467437846	100.74299638966583	0.7652309070774822	17
chr17:161163-161195	chr17:155926-167393	chr17:159610-164253	TGACTACCCTACGTACTTCCTATGAGGGGAGCC	42.45	973	973	1.0	5.870304114490161	69.7947610126633	4.320507291523606	0.9417055703854272	17
chr17:227667-227698	chr17:221471-240979	chr17:224727-236999	CCACCTCTATTGACCCGTAGTCTCTGTGCTCC	42.28	51	51	1.0	5.025260029717681	36.07359437830184	11.682249788293204	0.7553754939910605	17
chr17:160489-160524	chr17:155926-167393	chr17:159610-164253	AATGTGACTACCCTACGTACTTCCTATGAGGGGAGC	42.5	1056	1056	1.0	5.944543828264759	69.87029775376688	7.1697990167033225	0.9069341898925088	17
chr17:160426-160459	chr17:155926-167393	chr17:159610-164253	TGACTACCCTACGTACTTCCTATGAGGGGAGTCG	42.07	885	885	1.0	5.791592128801431	68.76783938307678	3.1018456285528777	0.9568406953773214	17
chr17:161096-161129	chr17:155926-167393	chr17:159610-164253	TGACTACCCTACGTACTTCCTATGAGGGGAGCTG	42.32	944	944	1.0	5.8443649373881925	69.89754617522644	4.881467777141612	0.9347214209022472	17
chr18:16198165-16198203	chr18:15245720-21147414	chr18:15600000-21200000	GCAGTCTTGAAACACCCCTTTTGTAGTATCTGGAACTGG	42.74	35402	35733	0.9907368538885624	5.078792053958595	2067.214487977795	409.3199739128125	0.8347206630024707	18
chr18:16865253-16865293	chr18:15245720-21147414	chr18:15600000-21200000	GCGTTCTGAGAAACATCTGTGTGATGTTTGTATTCAGGACA	42.59	26205	26292	0.9966910086718394	5.076061378968373	4534.017434206548	117.74443677770478	0.9746882063090664	18
chr18:17261590-17261631	chr18:15245720-21147414	chr18:15600000-21200000	CCTATGTTGGAAAGGGAAATATCTACCCGTAACAACTAGGCA	42.63	13644	13670	0.9980980248719824	5.038706909059457	3568.51155517814	222.6955445498165	0.9412599895780432	18
chr18:18876628-18876663	chr18:15245720-21147414	chr18:15600000-21200000	GCTTTCAGGCCCATGTTGGAAAGGGAAATATCTTCC	42.38	39381	40081	0.9825353658840849	5.051846075847632	4446.0558866267575	737.4778031580126	0.8577268235737783	18
chr18:20157054-20157091	chr18:15245720-21147414	chr18:15600000-21200000	GGCCCATGTTGGAAAGGGAAATATATTCCCGTAACAAC	42.05	12612	12646	0.9973114028151194	5.03112679483129	3009.038010189711	85.69989104844409	0.9723078678119536	18
chr18:79286714-79286760	chr18:79269664-79295919	chr18:79285752-79288570	ATGGTACTTTATGCTAAGGTTCTCATGGATGGTACTCTATGCTAAGG	42.81	433	434	0.9976958525345622	5.406432930626478	69.40389726864389	11.705499614196984	0.8556825711439442	18
chr18:78745026-78745062	chr18:78741624-78752377	chr18:78744925-78749175	CCCAAGAGTCAGCCTATCTAGACCTACTAACAGTGGG	42.39	867	868	0.9988479262672812	5.636937926369764	69.21849559632051	26.80701743791032	0.7208344262805005	18
chr18:78745597-78745632	chr18:78741624-78752377	chr18:78744925-78749175	AGCCTATCTAGACCTACTAACAGTGGGTCAGCAGAC	42.28	1189	1190	0.9991596638655462	5.8771919442350695	83.55895072877195	31.453400169378945	0.726521543784176	18
chr18:79249880-79249917	chr18:79245557-79267507	chr18:79248886-79263971	CCCCTTACTACTTAAATCAAACACACCTCATGACCGGG	42.46	1854	1855	0.9994609164420484	5.393373798189733	220.711979478466	51.27447851391443	0.8114815020851117	18
chr18:78746099-78746138	chr18:78741624-78752377	chr18:78744925-78749175	CAAGAATCAGCCTATCTAGACCTACTAACAGTGGGTCAGC	42.55	1114	1115	0.9991031390134528	5.821312581649918	83.69291040766883	12.760135267997503	0.8677062483759732	18
chr18:78746202-78746240	chr18:78741624-78752377	chr18:78744925-78749175	AAGAGTCAGCCTATCTAGACCTACTAACAGTGGGTCAGC	43.18	1125	1126	0.9991119005328596	5.829510577534572	82.385579783666	20.210824805502536	0.8030065002137875	18
chr18:78746304-78746342	chr18:78741624-78752377	chr18:78744925-78749175	AAGAGTCAGCCTATTTAGACCTACTAACAGTGGGTCAGC	42.47	530	530	1.0	5.392883617494442	71.13148192704922	17.42733812743989	0.8032117171760298	18
chr18:78746914-78746950	chr18:78741624-78752377	chr18:78744925-78749175	CCAAGCATCAGCCTATCTAGACCTACTAACAGTGGGT	42.6	755	756	0.9986772486772488	5.553060075854738	80.87737644213131	14.526491204987678	0.8477368731137982	18
chr18:78747081-78747117	chr18:78741624-78752377	chr18:78744925-78749175	ATCTAGACCTACTAACAGTGGGTCAGCAGACACTACC	42.15	1295	1295	1.0	5.959970348406228	83.7547863731129	24.090269702898148	0.7766214736267659	18
chr18:78747223-78747260	chr18:78741624-78752377	chr18:78744925-78749175	AGCATCAGCCTATCTAGTTCTACTAACAGTGGGTCAGC	42.6	360	364	0.989010989010989	5.211919289013434	75.26300808312632	10.32699947227112	0.8793433980527802	18
chr18:79249585-79249612	chr18:79245557-79267507	chr18:79248886-79263971	CACTGCATGACCGGGTGTGTGATCAGCC	43.12	1396	1396	1.0	5.298226874599446	262.57365165027085	55.1683680861044	0.8263737099302241	18
chr18:79250062-79250090	chr18:79245557-79267507	chr18:79248886-79263971	CACTGCATGACCGGGTGTGTGATCAGTCC	42.57	1508	1508	1.0	5.322153386028626	267.4161169757992	51.28702024420212	0.8390758851903031	18
chr18:79250541-79250567	chr18:79245557-79267507	chr18:79248886-79263971	CTGCATGACCGGGTGTGTGATCAGCCC	43.13	1223	1223	1.0	5.261268959624012	248.64147933163707	41.43162680445099	0.8571683278179766	18
chr18:78746065-78746098	chr18:78741624-78752377	chr18:78744925-78749175	AGACCTACTAACAGTGGGTCAGCAGACACTACCC	42.9	1113	1113	1.0	5.825055596738324	83.7097297196641	22.582591604284467	0.7875425870561318	18
chr18:79251174-79251201	chr18:79245557-79267507	chr18:79248886-79263971	ACACTGCATGACCGGGTGTGTGATCAGC	42.71	1442	1442	1.0	5.308053834650716	262.9614659239105	33.05631836704247	0.8883299581265978	18
chr18:79252394-79252422	chr18:79245557-79267507	chr18:79248886-79263971	ACACTGCATGACCGGGTGTGTGATCAGTC	42.17	1546	1546	1.0	5.330271309549242	267.7298501678069	31.872374270086965	0.8936176981666772	18
chr18:79252078-79252106	chr18:79245557-79267507	chr18:79248886-79263971	ACTGCATGACCGGGTGTGTGATCAGTTCC	42.24	1224	1224	1.0	5.261482589190344	251.7675974441016	32.30112073212569	0.8862911729967848	18
chr18:79253862-79253901	chr18:79245557-79267507	chr18:79248886-79263971	CTTACTACTTAAATCAAACACACTCCATGACCGGGTGTGT	42.18	2573	2573	1.0	5.549668874172187	251.780851070086	35.31231747895827	0.8770004954927172	18
chr18:79263727-79263768	chr18:79245557-79267507	chr18:79248886-79263971	TGTGGGATCAGTCCCACACTTACTACTTAAATCAAACACACC	43.01	1509	1515	0.996039603960396	5.302565035396938	83.57303935381765	4.779597107305677	0.9459031750636124	18
chr18:79286531-79286573	chr18:79269664-79295919	chr18:79285752-79288570	ACTCTATGCTAAGGTTCTCATGGATGGTACTCTATGCTAAGGT	42.57	456	456	1.0	5.4401544401544415	73.60455056117591	11.284279115549216	0.8670699176968022	18
chr18:79254283-79254323	chr18:79245557-79267507	chr18:79248886-79263971	CTCCTTACTACTTAAATCAAAGACACCTCATGACCGGGTGT	42.7	1558	1560	0.9987179487179488	5.326424607934968	231.2978249749269	13.86319516475418	0.9434526942461914	18
chr18:79254393-79254429	chr18:79245557-79267507	chr18:79248886-79263971	TTACTACTTAAATCAAACACACTGCGTGACCGGGTGT	42.48	1961	1961	1.0	5.418927579577013	230.2797687515046	17.538905686488896	0.9292268602184082	18
chr18:79254743-79254782	chr18:79245557-79267507	chr18:79248886-79263971	GGTGTGGGATCAGTCCCTCCCTTACTACTTAAATCAAACA	42.76	1101	1101	1.0	5.235206152531512	168.88733364919418	42.72638644935265	0.7980925507596799	18
chr18:79255371-79255396	chr18:79245557-79267507	chr18:79248886-79263971	GCATGACCGGGTGTGTGATCAGCCCC	43.34	1106	1106	1.0	5.236274300363172	241.99232124591455	46.439783266165065	0.8389923224922413	18
chr18:79255397-79255437	chr18:79245557-79267507	chr18:79248886-79263971	CTCCTTAGTACTTAAATCAAACACACTGCATGACCAGGTGT	42.14	1957	1964	0.9964358452138492	5.400252287380932	240.746015149241	91.90855854962469	0.7237117243641912	18
chr18:79263532-79263571	chr18:79245557-79267507	chr18:79248886-79263971	CTTACTACTTAAATCAAACACACTGCATGACCGGGTGTGG	42.87	3915	3918	0.9992343032159264	5.832531268269336	264.52221464977254	74.95984262250762	0.779193506647138	18
chr18:79286252-79286289	chr18:79269664-79295919	chr18:79285752-79288570	ATGGTATGGTATGCTAAGGTTCTCGTGGATGGTACTCT	42.25	353	353	1.0	5.340733590733591	56.9721992739435	10.840486507037513	0.8401407290952946	18
chr18:79263769-79263796	chr18:79245557-79267507	chr18:79248886-79263971	TCATGACCGGGTGTGTGATCAGTCCCCT	42.64	1274	1274	1.0	5.272164067506943	254.3542766363871	47.96227847093114	0.8413508037827926	18
chr18:79263874-79263901	chr18:79245557-79267507	chr18:79248886-79263971	CTCATGACCGGGTGTGTGATCAGTCCCC	42.01	1200	1200	1.0	5.256355479598376	246.8484082494552	24.62430568292758	0.909293625402585	18
chr18:79285785-79285825	chr18:79269664-79295919	chr18:79285752-79288570	AAGTACTGTATGCTAAGGTTCTCGTGGATGGTACTCTATGC	42.31	426	426	1.0	5.411196911196911	63.156505382835256	7.9672879840339235	0.8879799908458591	18
chr18:79285860-79285901	chr18:79269664-79295919	chr18:79285752-79288570	TCTCATGGATGGTACTCTATGCTAAGGTTCTCAGATGGTACT	42.48	436	437	0.9977116704805492	5.409407773252166	54.27339407575658	10.389105288092974	0.8393333788470734	18
chr18:79285981-79286024	chr18:79269664-79295919	chr18:79285752-79288570	GTACTCTATGCTAAGGTTCTCGTGGATGGTACTCTATGCTAAGG	42.87	710	710	1.0	5.685328185328183	75.35489670689542	8.800749082698903	0.8954229511267431	18
chr18:79286132-79286168	chr18:79269664-79295919	chr18:79285752-79288570	TGAGGTTCTCGTGGATGGTACTCTATGCTAAGGTTCT	42.2	522	522	1.0	5.5038610038610045	61.78480907488378	8.15289133327843	0.8834263739628629	18
chr18:79286290-79286328	chr18:79269664-79295919	chr18:79285752-79288570	ATGCTAAGGTTCTCATGGATGGTACTCTATGCTAAGGCT	42.4	341	342	0.9970760233918128	5.314530696109643	61.0514507276845	12.185027837129864	0.8336207846702228	18
chr18:79251812-79251840	chr18:79245557-79267507	chr18:79248886-79263971	ACTCCATGACCGGGTGTGTGATCAGTCCC	43.06	1222	1222	1.0	5.26105533005768	240.8795362163057	45.42690654079225	0.8413346688836744	18
chr18:79286329-79286373	chr18:79269664-79295919	chr18:79285752-79288570	CTGATGGTACTATATGCTAAGGTTCTCGTGGATGGTACTCTATGC	42.98	426	426	1.0	5.411196911196911	75.36399080905396	7.081429859645741	0.9141076629579964	18
chr18:17613702-17613743	chr18:15245720-21147414	chr18:15600000-21200000	GCAGCGTTCTGAGAAACATCTTTCTGATGTTTGTATTCAGGA	42.57	30646	30783	0.9955494916025078	5.086047925903356	5191.899065211079	122.10005381637076	0.9770229442870668	18
chr18:79255878-79255913	chr18:79245557-79267507	chr18:79248886-79263971	ACCCTTACTACTTAAATCAAACACACCGCAGGACCG	42.67	1856	1856	1.0	5.396496475112156	119.40624113786237	22.037265956796325	0.8441974014257986	18
chr18:79258694-79258734	chr18:79245557-79267507	chr18:79248886-79263971	TTACTACTTAAATCAAACACACTGCATGACCAGGTGTGTGA	42.08	2995	3000	0.9983333333333332	5.631487217830948	250.01455422289183	73.58997833420972	0.7725928689789768	18
chr18:79882279-79882315	chr18:79870866-79897134	chr18:79874672-79893359	GTGTGAAATCAGTCAGTGTGAGCACACTGTTTACGTG	42.2	4198	4201	0.9992858843132588	5.784490243792687	298.5234801236162	22.687585258738174	0.9293686061788314	18
chr18:79729061-79729085	chr18:79724695-79731514	chr18:79727030-79729317	TGCGAGGGAAGCGTGTTCTCACGCT	42.5	149	149	1.0	5.3607748184019375	30.602277173381783	4.442714293932134	0.8732282672097151	18
chr18:79287323-79287360	chr18:79269664-79295919	chr18:79285752-79288570	AAGGTTCTCGTGGATGGTACTCTATGCTAAGGTTCTCA	42.27	577	577	1.0	5.556949806949806	68.57742311338833	7.503520999396702	0.9013745020267728	18
chr18:79287361-79287407	chr18:79269664-79295919	chr18:79285752-79288570	AATGGTACTCTATGCTAAGGTTCTCAGATGGTACTTTATGCTAAGGT	42.52	389	394	0.9873096446700508	5.31203084883288	52.34028536267072	11.575803130239876	0.8188906204495942	18
chr18:79287456-79287497	chr18:79269664-79295919	chr18:79285752-79288570	TAAGGTTCTCATGGATGGTACTCTATGCTAAGGTTCTTGTGG	42.32	444	446	0.9955156950672646	5.406149903907751	62.872544328533394	13.454078298113046	0.8237302027115231	18
chr18:79287717-79287756	chr18:79269664-79295919	chr18:79285752-79288570	ACTCTATGCTAAGGTTCTCGTGGATGGTACTTTCTCATGA	42.11	423	423	1.0	5.40830115830116	61.78787655214215	9.703668067626085	0.86426831145927	18
chr18:79288003-79288038	chr18:79269664-79295919	chr18:79285752-79288570	CGTGGATGGTACTCTATGCTAAGGTTCTCATGGCTG	42.33	397	397	1.0	5.383204633204633	53.14400093597206	10.854296778936552	0.8303971016965346	18
chr18:79288118-79288154	chr18:79269664-79295919	chr18:79285752-79288570	CTATGCTAAGGTTCTCGTGGATGGTACTTTCTCGTGG	42.13	360	360	1.0	5.347490347490346	57.71885937550334	8.081715228777828	0.8771786526579662	18
chr18:79288226-79288267	chr18:79269664-79295919	chr18:79285752-79288570	TAAGGTTCTTGTGGATGGTACTCTATGCTAAGGTTCTTGTGG	42.54	406	408	0.9950980392156864	5.3673820879703245	53.85378667628378	17.004806960497564	0.7600177185612289	18
chr18:79288314-79288353	chr18:79269664-79295919	chr18:79285752-79288570	ATGGTACTCTATGCTAAGGTTCTCGTGGATGGTACTTTCT	42.02	550	550	1.0	5.530888030888032	72.62351634778257	9.087960355633552	0.8887798786378608	18
chr18:79727395-79727426	chr18:79724695-79731514	chr18:79727030-79729317	GAAGCGTGTTCTCACACTCACTGTCGACGTTG	42.38	110	111	0.990990990990991	5.221298780620813	36.77381618029045	9.181421545169016	0.8002094646965028	18
chr18:79287757-79287805	chr18:79269664-79295919	chr18:79285752-79288570	ATAGTACTGTACTACTAAGGTTCTCATGGATGGTACTCTATGCTAAGGT	42.33	375	375	1.0	5.361969111969112	50.66534183771271	10.946067060658882	0.8223370110117999	18
chr18:79727590-79727619	chr18:79724695-79731514	chr18:79727030-79729317	AGCGTGTTCTCACGCTCACTGTCGACATTG	42.37	140	140	1.0	5.3389830508474585	29.88978332587075	1.5982650746912477	0.949242167873995	18
chr18:80170839-80170883	chr18:80158330-80174839	chr18:80168237-80171771	TCACTCCATTCACATCTAATGGTACGATTGATATAGTTGGGTCTG	42.12	210	214	0.9813084112149532	5.2856034279159205	32.646269438635585	11.957597841137993	0.7319156707615715	18
chr18:79727827-79727852	chr18:79724695-79731514	chr18:79727030-79729317	TGAGGGAAGCGTGTTCTCACGCTCGC	42.74	210	210	1.0	5.508474576271187	29.72484046422539	2.069588381609232	0.9349072005147728	18
chr18:79727884-79727915	chr18:79724695-79731514	chr18:79727030-79729317	CATGCTCACTGTCGACGTTGTAAACCTGAGGG	42.13	135	135	1.0	5.326876513317192	28.63081788553411	4.5252013832546485	0.8635179529071385	18
chr18:79728036-79728062	chr18:79724695-79731514	chr18:79727030-79729317	TGAGGGAAGCGTGTTCTCACGCTCACC	42.28	237	237	1.0	5.573849878934626	34.16957380308547	2.152167674457409	0.940747123157956	18
chr18:79728128-79728157	chr18:79724695-79731514	chr18:79727030-79729317	CGCTCACTGTCGACGTTGTAAACCTGAGGG	42.23	141	141	1.0	5.341404358353512	31.354597215472506	1.1072624140320182	0.9658903578947884	18
chr18:79728388-79728417	chr18:79724695-79731514	chr18:79727030-79729317	AAGCGTGTTCTCACGCTCACTGTCGACATT	42.05	160	160	1.0	5.387409200968523	28.724966764559923	0.7372572053601041	0.9749761862474192	18
chr18:79728538-79728565	chr18:79724695-79731514	chr18:79727030-79729317	AGGGAAGCGTGTTCTCACGCTCACTGTC	42.13	224	224	1.0	5.5423728813559325	36.77140074400671	1.4664057386727278	0.9616503697894656	18
chr18:79287022-79287065	chr18:79269664-79295919	chr18:79285752-79288570	ATGCTAAGGTTCTCGTGGATGGTACTTTCTCATGAATAGTACTG	42.25	352	352	1.0	5.33976833976834	54.373616293432185	9.028916261099155	0.8575937601020346	18
chr18:79727463-79727490	chr18:79724695-79731514	chr18:79727030-79729317	TGAGGGAAGCGTGTTCTCACGCTCACTG	42.12	264	264	1.0	5.639225181598063	38.74791025925224	2.4071088890719765	0.9415111707178008	18
chr18:79729114-79729143	chr18:79724695-79731514	chr18:79727030-79729317	GCGTGTTCTCACGCTCACTGTCAACGTTGT	42.82	100	100	1.0	5.242130750605327	33.11769683052042	6.363407825970844	0.8388239670258414	18
chr18:78744988-78745025	chr18:78741624-78752377	chr18:78744925-78749175	CTATCTAGACCTACTAACAGTGGGTCAGCAGACACTGC	42.62	1349	1350	0.9992592592592592	5.996296296296297	83.32164691798381	24.84919816595434	0.7702782284203111	18
chr18:79874760-79874800	chr18:79870866-79897134	chr18:79874672-79893359	ATTGTGTGAAATCAGTCAGTGTGAGCACACTGTTTACATGC	43.14	5211	5216	0.9990414110429447	5.9734311963823625	309.1947093102158	25.530068334896328	0.9237281789698752	18
chr18:79884002-79884037	chr18:79870866-79897134	chr18:79874672-79893359	CACAGCAGACACTGTGTGAAATCAGTCAGTGTGAGC	43.41	4343	4346	0.9993097100782328	5.811829196158012	307.78270097386536	48.53026027453182	0.8637987792964404	18
chr18:79874943-79874980	chr18:79870866-79897134	chr18:79874672-79893359	GAAATCAGTCAGTGTGAGCACACTGTTTACACGCTAAC	42.02	4324	4326	0.9995376791493296	5.809402306015094	308.3449388469976	22.63933635946759	0.9315999639398416	18
chr18:79875953-79875993	chr18:79870866-79897134	chr18:79874672-79893359	GTGAAATCAGTCAGTGTGAGCACACTGTTTACATGCTAACA	42.69	5159	5164	0.9990317583268784	5.963621340911659	305.8322377304601	23.666308625205225	0.928174770763148	18
chr18:79877390-79877426	chr18:79870866-79897134	chr18:79874672-79893359	GTCAGTGTGAGCACACTGTTTACATGCTAACAGGACG	43.15	3621	3623	0.9994479712945074	5.676984553300017	303.0942376915115	16.80114656783944	0.947479246670786	18
chr18:79877492-79877528	chr18:79870866-79897134	chr18:79874672-79893359	AGACATTGTGTGAAATCAGTCAGTGTGAGCACACTGT	42.64	3652	3658	0.9983597594313832	5.6773629045344265	288.6749209078684	19.368132105510504	0.9371252429942988	18
chr18:79877737-79877776	chr18:79870866-79897134	chr18:79874672-79893359	CTGTGTGAAATCAGTCAGTGTGAGCACACTGTTTACATGC	43.3	5327	5331	0.9992496717313823	5.996248358656912	309.7075148638486	24.43838708027898	0.9268631249460444	18
chr18:79878095-79878130	chr18:79870866-79897134	chr18:79874672-79893359	CACTGTGTGAAATCAGTCAGTGTGAGCACACTGTTT	42.06	4511	4515	0.9991140642303432	5.842388417641297	308.2826563129028	21.818267040924592	0.9339042532227694	18
chr18:79879932-79879965	chr18:79870866-79897134	chr18:79874672-79893359	ACGACAGCAGACACTGTGTGAAATCAGTCAGTGT	42.69	3631	3632	0.9997246696035242	5.680245274054791	304.25798511407095	35.5771715287201	0.8953105032446184	18
chr18:79881483-79881519	chr18:79870866-79897134	chr18:79874672-79893359	GATCACAGCAGACACTGTGTGAAATCAGTCAGTGTGA	42.6	3988	3992	0.998997995991984	5.743628988782897	307.0521438029329	54.16631054789467	0.8500455613619161	18
chr18:79882316-79882353	chr18:79870866-79897134	chr18:79874672-79893359	CTAACAGGATGACAGCAGACACTGTGTGAAATCAGTCA	42.28	3603	3604	0.9997225305216426	5.67497833685826	309.51073344203894	76.767920632656	0.8012628452986912	18
chr18:79876135-79876175	chr18:79870866-79897134	chr18:79874672-79893359	GAAATCAGTCAGTGTGAGCACACTGTTTACATGCTAACAGG	42.86	5006	5010	0.9992015968063872	5.935748926400999	308.1456718723728	24.62811696266533	0.9259914158236966	18
chr18:79882650-79882687	chr18:79870866-79897134	chr18:79874672-79893359	GTCAGTGTGAGCACACTGTTTACATGCTAACAGGATGA	42.58	3772	3774	0.9994700582935876	5.705441149361688	302.20933055969465	16.969970409899357	0.9468324845679263	18
chr18:79884242-79884277	chr18:79870866-79897134	chr18:79874672-79893359	GACAGCAGACACTGTGTGAAATCAGTCAGTGTGAGC	43.26	4439	4442	0.9993246285457	5.829925188908337	308.3211677246659	47.74896546076955	0.8659001106506659	18
chr18:79885430-79885465	chr18:79870866-79897134	chr18:79874672-79893359	GGATGACAGCAGACACTGTGTGAAATCAGTCAGTGT	42.75	3846	3847	0.9997400571874188	5.720682639982523	308.6942369992785	53.80434781296808	0.8515736334782228	18
chr18:79885502-79885541	chr18:79870866-79897134	chr18:79874672-79893359	ACATTGTGTGAAATCAGTCAGTGTGAGCACACTGTTTACA	42.63	4858	4863	0.9989718280896566	5.906817090513988	306.8803549934672	24.92485419193057	0.9248810642451256	18
chr18:79886515-79886548	chr18:79870866-79897134	chr18:79874672-79893359	ACAGCAGACACTGTGTGAAATCAGTCAGTGTGGG	43.12	3551	3552	0.9997184684684683	5.665196434702017	303.40396962656985	39.184376228852	0.8856225650904409	18
chr18:79889944-79889983	chr18:79870866-79897134	chr18:79874672-79893359	ATTGTGTGAAATCAGTCAGTGTGAGCACACTGTTTACACG	42.99	5010	5015	0.9990029910269193	5.935506789187534	309.63489159936387	25.2567858694043	0.9245822229435374	18
chr18:79891308-79891341	chr18:79870866-79897134	chr18:79874672-79893359	AGCAGACACTGTGTGAAATCAGTCAGTGTGAGCC	43.11	3812	3815	0.9992136304062909	5.71166792676395	301.62298756369825	28.06893462323003	0.9148631412106132	18
chr18:79962643-79962669	chr18:79957610-79971309	chr18:79961489-79962883	GCAGCAGTTGGCTTCGCCAGTTCACTG	42.35	50	50	1.0	5.155279503105589	32.349728069448986	7.558254844666827	0.8106079462614633	18
chr18:79729294-79729322	chr18:79724695-79731514	chr18:79727030-79729317	TTGTGAGGGAAGCGTGTTCTCACGCTCAC	42.38	244	244	1.0	5.5907990314769975	33.776408271724875	3.968033693643831	0.8948710462514035	18
chr18:79287066-79287111	chr18:79269664-79295919	chr18:79285752-79288570	TACTACTAAGGTTCTCATGGATGGTACTCTATGCTAAGGTTCTTGT	42.14	459	460	0.9978260869565218	5.4321806278328015	61.42115506687896	10.448033687815045	0.8546242991071379	18
chr19:7446766-7446804	chr19:7105692-7517098	chr19:7400000-7500000	TTTCTGTTTCCGAGATGTTAATACGGGATCTTGCTGTCC	42.32	540	543	0.994475138121547	5.189679513545361	158.8944733581046	34.658388839692144	0.8209357978686266	19
chr19:309958-309982	chr19:293192-316601	chr19:308930-310790	TCCGACTCCGACGGTCCCGTGGCCC	47.36	149	149	1.0	5.512027491408935	25.86102613680904	6.587802083421908	0.7969787371454421	19
chr19:310402-310426	chr19:293192-316601	chr19:308930-310790	TCGTTCCGACTCCGACGGTCCCGTG	43.64	160	160	1.0	5.549828178694159	26.13084742726129	2.0811093968303926	0.9262330716792668	19
chr19:377183-377214	chr19:366203-387015	chr19:376946-386058	GAAACCTAACACCGTGTGGATGACGCAGTACC	42.15	206	206	1.0	5.238979118329467	28.561840811297248	10.027163127667531	0.7401549119140978	19
chr19:377478-377510	chr19:366203-387015	chr19:376946-386058	GAAACCTCATACCGTGTGGATGACGCAGTACCT	42.64	191	191	1.0	5.221577726218096	28.502223334168328	4.885640936121334	0.8536701570196318	19
chr19:377680-377716	chr19:366203-387015	chr19:376946-386058	TAATACCGTGTGGATGACGCAGTACCTATACCCAACG	43.03	306	306	1.0	5.3549883990719245	30.406480962813745	5.037278583466146	0.8578796761983211	19
chr19:379533-379563	chr19:366203-387015	chr19:376946-386058	GGCAGATAGATGGCGCTTCATCGTGAGTGAG	42.04	511	511	1.0	5.592807424593968	43.006703164509545	10.7143115690612	0.8005564187087902	19
chr19:378170-378209	chr19:366203-387015	chr19:376946-386058	TAATACCATGTGGATGACGCAGTACCTATACCCAACATGC	43.07	230	230	1.0	5.2668213457076565	28.726652724004044	9.911616891560762	0.7434766880044745	19
chr19:378270-378305	chr19:366203-387015	chr19:376946-386058	AATACCGTGTGGATGACGCAGTACCTATATCCCAAC	42.04	268	268	1.0	5.310904872389791	27.73646929779181	5.954689088208209	0.8232566235928945	19
chr19:381420-381453	chr19:366203-387015	chr19:376946-386058	GCAGATAGATGGCGCTTCATCGTGAGTGAGATCG	43.01	644	644	1.0	5.747099767981439	43.31049541172721	13.38101327648777	0.7639679453570546	19
chr19:382581-382622	chr19:366203-387015	chr19:376946-386058	CTGTGAGATCGTGAGTGAAATCGTGAGTTATATCGTGAGTGA	42.42	65	66	0.9848484848484848	4.999648456725024	68.4012231382295	8.907103763851943	0.8847846781740129	19
chr19:382855-382897	chr19:366203-387015	chr19:376946-386058	AAGATCGTGAGTAAAATCGTGAGTCTATGAGATCGTGAGTGAG	42.12	41	41	1.0	5.047563805104408	32.83069229643536	6.402813010444559	0.8368024228178823	19
chr19:384478-384515	chr19:366203-387015	chr19:376946-386058	GAGTGAGAGAGATCGTGAGTGAGTGAAATCGTGAGTGA	42.57	81	84	0.9642857142857144	4.915396088829962	68.57669339842724	27.06105670917373	0.7170462847701077	19
chr19:377932-377965	chr19:366203-387015	chr19:376946-386058	GTGTGGATGACGCAGTACCTATACCCAACATGCT	42.66	243	243	1.0	5.281902552204175	28.12040843234329	5.3636260371153694	0.8398154188376666	19
chr19:384938-384976	chr19:366203-387015	chr19:376946-386058	GAGTTAGTGAGTCTGTGACTGAGATCGTGAGTGAGATCG	42.47	75	82	0.9146341463414634	4.6601776922641625	42.10893613743989	14.943609072626884	0.7380728761950112	19
chr19:7443972-7444001	chr19:7105692-7517098	chr19:7400000-7500000	TCCGTTTCCGAGATGTTAACGCGGGATCCT	42.82	441	441	1.0	5.177464788732395	102.40330436426896	2.4285308986547194	0.9768340324047192	19
chr19:996808-996836	chr19:981277-1003677	chr19:996296-997907	TGGGACACATTGTCTGGTGTAGACCGGGA	42.43	74	74	1.0	5.239482200647249	28.634765400708535	5.696889731177508	0.8340630619382391	19
chr19:7443000-7443038	chr19:7105692-7517098	chr19:7400000-7500000	GATGTTAATACGGGATCTTGCTGTCCATTTCCGAGATGT	42.27	633	633	1.0	5.254728370221328	188.73141158334045	36.54123001709272	0.837791088356366	19
chr19:996992-997017	chr19:981277-1003677	chr19:996296-997907	GGTGTCTGGTGTAGACCGGGAGCGTG	42.22	251	251	1.0	5.812297734627832	43.89271191731615	9.040083527285262	0.8292158301605955	19
chr19:997659-997684	chr19:981277-1003677	chr19:996296-997907	GTGTCTGGTGTAGACCGGGAGCGTGG	42.22	250	250	1.0	5.809061488673137	43.6296824143414	9.849473755521132	0.8158259318034702	19
chr19:997865-997892	chr19:981277-1003677	chr19:996296-997907	GACACGGTGTCTGGTGTAGACCGGGAGC	43.52	309	309	1.0	6.0	45.730735119540526	12.066263167000216	0.7912302796906652	19
chr19:2321797-2321831	chr19:2317647-2326787	chr19:2320774-2324131	TCCACACACACTCGTGTTCTCATTCGCTTGATTCC	43.12	160	162	0.9876543209876544	5.274406058719784	35.51282588936691	12.727410045356828	0.7361660904275237	19
chr19:7445275-7445316	chr19:7105692-7517098	chr19:7400000-7500000	TTAATGTGGGATCTTGCTGTCCATTTCCGAGATGTTAATTGT	42.23	616	617	0.9983792544570502	5.2397835962289125	190.62558003865053	55.44293670228975	0.7746849640230091	19
chr19:2322538-2322567	chr19:2317647-2326787	chr19:2320774-2324131	ACACTCACGCGCTCTCATTCGCTTGATTCC	42.54	238	238	1.0	5.5	51.81835801210672	20.15529025638821	0.7199629205789364	19
chr19:309381-309405	chr19:293192-316601	chr19:308930-310790	TTCCGACTCCGACGGTCCCGTGGGC	45.79	142	142	1.0	5.487972508591065	25.972833606877145	6.738751015497688	0.7939949686543658	19
chr19:7442890-7442930	chr19:7105692-7517098	chr19:7400000-7500000	TTAATACGGGATCTTGCTGTCCGTTTCCAAGATGTTAATGC	42.63	471	471	1.0	5.189537223340039	183.5695959407082	21.80074214901928	0.8938466852039052	19
chr19:7443239-7443274	chr19:7105692-7517098	chr19:7400000-7500000	CCGTTTCCAAGATGTTAATGCGGGATCTTGCTTTCC	42.66	398	398	1.0	5.160160965794768	114.36130531234312	13.80754081832886	0.8922706942040217	19
chr19:7443942-7443971	chr19:7105692-7517098	chr19:7400000-7500000	TTTCCGAGATGTTAACGCGGGATCCTGCTG	42.12	234	234	1.0	5.094164989939638	63.43068526452985	3.756286183857743	0.9440920448878504	19
chr19:7444095-7444122	chr19:7105692-7517098	chr19:7400000-7500000	CGGGATCCTGCTGTCCGTTTCCGAGATG	42.32	228	228	1.0	5.091750503018108	122.42682393974786	37.284117186851006	0.766552517167269	19
chr19:7444210-7444241	chr19:7105692-7517098	chr19:7400000-7500000	TCCGTTTCCGAGATGTTAACGCGGGATCTTGC	43.55	459	459	1.0	5.184708249496982	128.33456112140115	3.687839945450855	0.9720665590411172	19
chr19:7445158-7445195	chr19:7105692-7517098	chr19:7400000-7500000	TTCCATTTCCGAGATGTTAATGCGGGATCTTGCTTTCC	43.11	623	624	0.9983974358974358	5.2426914048392925	183.61957001343728	13.55013756099784	0.931276778123321	19
chr19:7445235-7445274	chr19:7105692-7517098	chr19:7400000-7500000	GAGATGTTAATACGGGATCTTGCTGTCCGTTTCTGAGATG	42.23	572	572	1.0	5.2301810865191145	156.51499708256148	26.76321935495049	0.8539749028817328	19
chr19:842332-842358	chr19:768146-846148	chr19:835225-842676	TCACCTTCCCGTGGTTGTCAATGCCCC	42.78	101	101	1.0	5.141258741258741	100.4064841498701	28.753882656007622	0.7773784376191543	19
chr19:382971-383013	chr19:366203-387015	chr19:376946-386058	TCGTGAGTGAAATCGTGAGTTATATCGTGAGTGAGTGAAATCG	42.69	63	64	0.984375	4.994960846867749	32.665643232124445	12.448666123639343	0.7240639100673963	19
chr19:7446123-7446156	chr19:7105692-7517098	chr19:7400000-7500000	TGTCCATTCCCGAGATGTTAATGCGGGATCTTGC	43.23	286	286	1.0	5.115090543259559	66.70725711330549	3.7034344609026726	0.9474023848068656	19
chr19:377785-377818	chr19:366203-387015	chr19:376946-386058	GTGTGGATGACGCAGTACCTATACCCAACATGCA	42.8	251	251	1.0	5.291183294663574	28.804194798054272	5.425304445966762	0.8415020796158911	19
chr19:7447537-7447576	chr19:7105692-7517098	chr19:7400000-7500000	ATCTTACTGTCCATTTCCGAGATGTTAATGCGGGATCTTC	42.07	464	465	0.9978494623655914	5.175967633759545	140.92430503085868	11.727681629627623	0.9231737372949412	19
chr19:7448560-7448598	chr19:7105692-7517098	chr19:7400000-7500000	GTCCATTTCCGAGATGTTAATTGTGGATCTTGCTTTCCG	42.08	224	225	0.9955555555555556	5.0679186228482	80.42417603308365	18.012378827090238	0.8170153470661761	19
chr19:25029836-25029872	chr19:24344353-30168597	chr19:24500000-25300000	TGTGCATTCTCCTCCCGATTTCGAATCTTCCTTTTCA	42.53	79	79	1.0	5.000258183434428	118.71153766880217	46.19501195159952	0.7198715753986982	19
chr19:7448599-7448633	chr19:7105692-7517098	chr19:7400000-7500000	TTTCCAAGATGTTAATGCGGGATCTTGCTCTCCGT	42.75	271	271	1.0	5.109054325955736	89.82435909556084	25.751977941514912	0.7771864154748742	19
chr19:7448977-7449024	chr19:7105692-7517098	chr19:7400000-7500000	AGATGTTAATACGGGATCTTGCTGTCCATTTCCGATATGTTAATATGG	42.41	678	678	1.0	5.272837022132797	161.32738259876956	52.81428667027266	0.7533675400469672	19
chr19:7450243-7450275	chr19:7105692-7517098	chr19:7400000-7500000	TGCTTTCTGTTTCCGAGATGTTAACGCGGGATC	42.13	235	235	1.0	5.094567404426559	69.77118514183432	9.455645043086395	0.8806509736535428	19
chr19:7450981-7451021	chr19:7105692-7517098	chr19:7400000-7500000	ATCTTGCTGTCCATTTCCAAGATGTTAATACGGGATCTTGC	42.6	350	356	0.9831460674157304	5.056575407501187	125.50985704760345	39.96483996535008	0.7584836794581253	19
chr19:24881813-24881850	chr19:24344353-30168597	chr19:24500000-25300000	CTCTGTTTGTGCAATCCACAATTGGATAATCGGAACGC	42.7	2551	2551	1.0	5.008337037230705	207.4024018613092	28.90003024067057	0.8776989725260282	19
chr19:7450859-7450899	chr19:7105692-7517098	chr19:7400000-7500000	GTTTCTGAGATGTTAATACGGGATCTTGCTGTCCGTTTTCG	42.74	500	500	1.0	5.201207243460765	153.72211360155427	25.46047061595808	0.8579076715120303	19
chr19:24911114-24911147	chr19:24344353-30168597	chr19:24500000-25300000	TTTTGTAAGGTCGGCAAGCGGATAAATGGCTTCG	42.61	40	40	1.0	5.000130725789584	186.2883153199249	29.36084884506771	0.8638490023425094	19
chr19:24914975-24915014	chr19:24344353-30168597	chr19:24500000-25300000	TGTGCATTCTACTCCCGAATGTGAATCTTCCTTTTCATGA	42.16	814	841	0.967895362663496	4.842137083135509	234.268540224984	89.54685150337936	0.7234632639745029	19
chr19:24922189-24922223	chr19:24344353-30168597	chr19:24500000-25300000	TTTTGTAAGTTCGGCAAGCGGATAAATGGCTTCGC	42.95	58	58	1.0	5.000189552394897	208.433242778934	9.334601411465716	0.9571350791198344	19
chr19:24933943-24933980	chr19:24344353-30168597	chr19:24500000-25300000	AAAACCCTTTTATCGAATCTGCAGGTAGACATTCGGGG	42.66	2312	2338	0.9888793840889648	4.951952871082766	210.7035554934269	65.82105608962942	0.7619703515256199	19
chr19:25006380-25006415	chr19:24344353-30168597	chr19:24500000-25300000	TTTTGTAAGATCGGCAAGCAGATAATTGGCTTCGCT	42.03	325	330	0.9848484848484848	4.925304571282792	220.0992722703999	25.732240164051603	0.895325705361257	19
chr19:25014720-25014760	chr19:24344353-30168597	chr19:24500000-25300000	AAAACCCTTTTATCGAATCTGCAGGTATACATTCGGGATGC	42.6	999	1007	0.9920556107249257	4.963542930219481	150.9832373607356	15.755190481925766	0.9055095415869416	19
chr19:24995306-24995340	chr19:24344353-30168597	chr19:24500000-25300000	TTTTGTAAGATCGGCAAGCGGATAAATGGCTTCGC	42.7	975	975	1.0	5.003186441121104	234.8728183402929	89.10950874584265	0.7249556494414847	19
chr19:24891183-24891217	chr19:24344353-30168597	chr19:24500000-25300000	TTTTGTAAGATCGGCAAGCGGAAAACTTGCTTCGC	43.17	615	615	1.0	5.002009909014848	159.4790658498329	19.909338066884672	0.8890154679333245	19
chr19:25054751-25054787	chr19:24344353-30168597	chr19:24500000-25300000	AAACGTGCTTTTGTAAGATCGGCAAGCGGATAATTGG	42.64	1418	1418	1.0	5.004634229240746	238.5858892845016	100.9782757132812	0.7026238745954227	19
chr19:36923635-36923678	chr19:36916964-37005083	chr19:36917388-36939057	TATAAGGATCTGGATCTGTCAGTATCTGAGGAGGTAGGATCTGG	42.92	669	669	1.0	6.0	154.57658050712254	62.35369038905356	0.7125634420154467	19
chr19:25183163-25183196	chr19:24344353-30168597	chr19:24500000-25300000	TTTTGTAAGATCGGCAAGCGGATAACTGGCTTCG	42.25	984	984	1.0	5.003215854423762	232.13408962638908	77.46671951042175	0.7497851516396081	19
chr19:36922457-36922496	chr19:36916964-37005083	chr19:36917388-36939057	CCCTGGTATGAGGATCTGAGTCTTTCAATATCTGAGGAGG	42.27	277	282	0.9822695035460992	5.325398339853068	47.16878784510188	11.686806947014626	0.8014325233090664	19
chr19:25185201-25185236	chr19:24344353-30168597	chr19:24500000-25300000	AACACCCTTTTGAACAATTGCGGGTGAATCTTTGGA	42.49	43	43	1.0	5.000140530223803	136.26926534469231	51.99065090669377	0.7238357907411904	19
chr19:25185377-25185416	chr19:24344353-30168597	chr19:24500000-25300000	TTTTGTAAGATCGGCAAGCAGATAACTGGCTTAGCTTTGT	42.69	296	296	1.0	5.00096737084292	145.72012081268258	24.761395059093807	0.8547561304081933	19
chr19:25189805-25189838	chr19:24344353-30168597	chr19:24500000-25300000	TTTTGTAAGATCGGCAAGCGGATAACTGGCTTCC	42.17	982	982	1.0	5.0032093181342825	230.8252717619	72.19510591256363	0.7617483468714992	19
chr19:36918305-36918341	chr19:36916964-37005083	chr19:36917388-36939057	TATGAGGATATGGGTCTTCCATGTCTGAGGAGGTAGC	42.25	92	95	0.9684210526315792	4.979623947761781	68.85438719022184	25.70170554475118	0.7281856218743162	19
chr19:36920747-36920788	chr19:36916964-37005083	chr19:36917388-36939057	GGATTATGAGGATCTGGATCTGTCAGTATCTGAGGAGGTAGG	42.68	299	299	1.0	5.44693572496263	103.37853779470883	27.013211625861903	0.7928303612314271	19
chr19:36921372-36921405	chr19:36916964-37005083	chr19:36917388-36939057	TCTGGTACAGGTATGAGGATCTGGGTCTGTCAGT	42.18	599	600	0.9983333333333332	5.88703288490284	140.38596478950765	56.54728952597604	0.7128606353328815	19
chr19:36930429-36930470	chr19:36916964-37005083	chr19:36917388-36939057	TCGTTTGAGGATCTAGGTCTTTCAATATCTGAGGAGGTAGGA	42.42	117	120	0.975	5.049887892376682	58.342015570193006	11.140292296048576	0.8396672097090611	19
chr19:36920634-36920667	chr19:36916964-37005083	chr19:36917388-36939057	AGGTACAGGTATGAGGATCTGGGTCTGTCAGTGT	42.35	560	561	0.9982174688057042	5.828157598139134	140.12109129953583	49.47698351183372	0.7390427958666869	19
chr19:39947131-39947156	chr19:39940529-40108546	chr19:39900000-40200000	GCTTCGGTTCCCGCGAAAGGAGGAGC	43.33	243	243	1.0	5.035609613130129	53.650649116719386	3.598027577179141	0.937150904003994	19
chr19:58949179-58949206	chr19:58918159-58972562	chr19:58949118-58951059	TGCGGTGTAATTTCCGAGACTGCGGTGT	42.2	45	45	1.0	5.0920245398773005	78.90369126097347	19.736300952800985	0.7999158301834808	19
chr19:58949385-58949417	chr19:58918159-58972562	chr19:58949118-58951059	GGAATTTCCGAGACTGCGGTGTAATTTCCGTGG	42.49	72	72	1.0	5.147239263803682	52.58719149489534	12.211091007884582	0.8115522428027206	19
chr19:60038384-60038408	chr19:60020960-60071249	chr19:60038356-60039687	CCCCTACTCAGACGGCGCGAGCGCT	45.96	275	275	1.0	6.0	45.99878572006422	14.44516419905866	0.7610155488119649	19
chr19:60038759-60038783	chr19:60020960-60071249	chr19:60038356-60039687	GCTCCCCTACTCAGACGGCGCGAGC	44.49	179	179	1.0	5.65090909090909	43.9512104147952	13.087728191772456	0.7705474801688282	19
chr19:60039369-60039393	chr19:60020960-60071249	chr19:60038356-60039687	CCCCTACTCAGACGGCGCGAGCCCT	45.52	176	176	1.0	5.64	43.78967940989133	11.542347192827568	0.7913984377311709	19
chr19:7448458-7448492	chr19:7105692-7517098	chr19:7400000-7500000	TTCTGTTTCCGAGATGTTAATGCGGCATCTTGCTT	42.07	203	204	0.9950980392156864	5.057180336923502	68.338884949179	11.514291198037474	0.8558067223674377	19
chr19:25064291-25064329	chr19:24344353-30168597	chr19:24500000-25300000	AAAACCCTTTTATCGAATCTGCAGGTAGACAATTGGGGT	42.48	1761	1777	0.9909960607765896	4.960735506769376	212.5582121799591	54.612985238985566	0.7955880507832277	19
chr20:26364694-26364729	chr20:26219829-30013689	chr20:26300000-29600000	CCATTTGGAGCTCGTTCAGGCTTGTGTTGATAAAGG	42.45	58	58	1.0	5.000361821584528	509.9374630117693	120.6546543747171	0.8086645058698562	20
chr20:27302471-27302506	chr20:26219829-30013689	chr20:26300000-29600000	AACTTCGTTGGGATGTTTCGATTGAAGTCCCAGTGT	42.83	14402	14405	0.9997917389795208	5.088802737318066	1448.391342429034	223.9333825375996	0.8660945573581307	20
chr20:1894810-1894836	chr20:1890352-1910511	chr20:1893492-1907419	CCCCTGTATCCATCCCCGTGTCCACCC	43.57	271	280	0.9678571428571427	5.8392857142857135	468.8182776246492	134.2441992664126	0.7773958679066304	20
chr20:1895047-1895073	chr20:1890352-1910511	chr20:1893492-1907419	CCCCGTGTCCATCCCCGTGTATCCATC	42.04	144	144	1.0	5.531365313653136	469.16931429572713	56.33203751607731	0.8928032490842169	20
chr20:1902061-1902085	chr20:1890352-1910511	chr20:1893492-1907419	CCCCGTATCCATCCCCGTGTCCACC	42.26	114	114	1.0	5.4206642066420665	280.992917843363	116.14330201746832	0.707547949018177	20
chr20:1902736-1902765	chr20:1890352-1910511	chr20:1893492-1907419	CCCCTGTATCCATCCCCGTGTATCCATCCC	42.7	173	182	0.9505494505494504	5.3911236365110895	626.3049545675707	34.67513736243508	0.9475398158192836	20
chr20:26679291-26679333	chr20:26219829-30013689	chr20:26300000-29600000	AACGAAATCGTCAAAGATATGCAAATATGCTCCTGCAGATTCT	42.39	4179	4185	0.9985663082437276	5.018901410214272	395.3296841570736	160.21436178592518	0.7116081740846092	20
chr20:27155093-27155123	chr20:26219829-30013689	chr20:26300000-29600000	AAGTGTCCATTCGGATCGCATTCAGGCTTGT	42.11	80	80	1.0	5.000499064254524	1158.8578911531115	69.44485957448254	0.943462750096956	20
chr20:26702626-26702663	chr20:26219829-30013689	chr20:26300000-29600000	TTCAAACGTGTTCTATGAAGGGGAACGTTCCATTCTGT	42.48	390	391	0.9974424552429668	4.989645214455632	198.82783838794225	30.311015925525275	0.8677176945117344	20
chr20:26926018-26926058	chr20:26219829-30013689	chr20:26300000-29600000	TTTTGTAATGTCTCGAAGTGAACATTTGGCGTGATTTCAGG	42.09	874	875	0.9988571428571428	4.999737991266376	770.3211484162002	18.59190195648345	0.9764335221128608	20
chr20:26929078-26929117	chr20:26219829-30013689	chr20:26300000-29600000	TTTTGTAATGTCTCTAAGTGAACATTTGGCGTGCTTTCCG	42.15	5420	5431	0.9979745903148592	5.023684554818214	833.7944436269432	175.63929897728423	0.82600215193505	20
chr20:26935366-26935407	chr20:26219829-30013689	chr20:26300000-29600000	TTTTGTAGTGTCTATAAGTGAACATTTGGCGTGCTTTCAGGC	42.96	19433	19438	0.9997427718901122	5.119942805177323	1559.2700914031036	336.2871431643938	0.8225919339011025	20
chr20:27002996-27003024	chr20:26219829-30013689	chr20:26300000-29600000	GTCCATTCGGAGCACATTCAGGCTTGCGT	42.99	40	40	1.0	5.0002495321272615	771.2506461074762	86.64186673998138	0.8990061511873956	20
chr20:27029347-27029386	chr20:26219829-30013689	chr20:26300000-29600000	TTTTGTAGTGCCTATAAGTGAACATTTGGCGTGCTTTCAG	42.07	9343	9348	0.9994651262302096	5.055610097776127	924.7124740646065	188.24229215610404	0.8308625850129352	20
chr20:27287588-27287628	chr20:26219829-30013689	chr20:26300000-29600000	TTTTGTAGTGTCTATAAGTGAACACTTGGCGTGCTTTCAGG	42.58	5513	5513	1.0	5.034391765439801	1012.0981889936746	60.9362810512963	0.9432112548548952	20
chr20:26699448-26699491	chr20:26219829-30013689	chr20:26300000-29600000	TCAGAGACTAGCTTCTGAGAATAGTTCTGTCCAGTTGTTAAGGG	42.92	1743	1759	0.9909039226833428	4.9653929758621285	368.17595876054014	83.76686380147187	0.8146516337473685	20
chr20:1894137-1894161	chr20:1890352-1910511	chr20:1893492-1907419	CCCCGTGTCCATCCCCGTGTCCACC	44.56	119	119	1.0	5.439114391143911	377.7741590463632	148.25091036679453	0.7181675950688325	20
chr20:26579555-26579589	chr20:26219829-30013689	chr20:26300000-29600000	TTTTCAACATAGGCGTGAAACCGCCTCAAATGTCC	42.65	137	137	1.0	5.000854647535872	294.5076300597569	50.66454840494647	0.8532194899649848	20
chr20:62195536-62195577	chr20:62191063-62210326	chr20:62194381-62195873	ATCTTCTGTTAAACGATGTCTCTGAGACATGATACCGATCGT	42.16	654	659	0.992412746585736	5.948489072295196	29.69967803209849	3.302736801004073	0.8999243898452148	20
chr20:62194666-62194705	chr20:62191063-62210326	chr20:62194381-62195873	TCTGTTAAACGATGTCTCTGAGACATGATACCGATCGTGG	42.67	621	626	0.9920127795527156	5.8967154814739855	29.612892980467876	3.1687806066500013	0.9033368263450946	20
chr20:62194430-62194473	chr20:62191063-62210326	chr20:62194381-62195873	GAATCTTCTGTTAAAGGATGTCTCTGAGACATGATACCGATCGT	42.2	378	383	0.9869451697127938	5.5048615951703015	31.802365357060967	6.859159849743332	0.8225843441754298	20
chr20:28906958-28906999	chr20:26219829-30013689	chr20:26300000-29600000	TTTTGTAGTGTCTATAAGTGAACATTTGGCGTGCTTTCAGCC	42.96	17971	17976	0.9997218513573654	5.110717803262185	1361.5883956350112	161.65924159947625	0.8938719892630363	20
chr20:29469276-29469309	chr20:26219829-30013689	chr20:26300000-29600000	ACTCGCAGATTTGAAACGTGGTTTTGATGCAGCA	42.83	301	301	1.0	5.001877729257641	81.00284043872227	34.637184142638965	0.7004740852656152	20
chr20:32233817-32233861	chr20:30284412-32981248	chr20:32200000-32900000	ATTGGAATCAACAATGCGTGGAATGTATTGCATTTGAATAGACTG	42.05	363	375	0.968	4.840657469340737	29.58175728916964	7.619112738143856	0.7951899315110165	20
chr20:32463214-32463245	chr20:30284412-32981248	chr20:32200000-32900000	TGCGTGGAATGTAGTGCATTCGAATGCAACGG	43.07	335	335	1.0	5.000606755452196	51.9834074153024	8.30680528901827	0.8622196718768091	20
chr20:32517119-32517155	chr20:30284412-32981248	chr20:32200000-32900000	GATTGGAATCTACCTGCGTGGAATGTAGTGCATTCGA	42.66	357	357	1.0	5.000646602078907	59.84107992377455	21.347858587702245	0.7370595184627949	20
chr20:29327291-29327335	chr20:26219829-30013689	chr20:26300000-29600000	TTCGGGAACACACTTCTTATAGAATTTACGAGCGGATATAAGGAC	42.27	499	505	0.988118811881188	4.943706972693526	63.65778752442704	6.643418669888915	0.9055006445902768	20
chr20:62194474-62194513	chr20:62191063-62210326	chr20:62194381-62195873	GGGAATCTGCTGTTAAACGATGTCTCTGAGACATGATACC	42.12	393	398	0.9874371859296482	5.529946110643716	27.721631275305228	10.87559940694539	0.7182285046179062	20
chr20:29247774-29247807	chr20:26219829-30013689	chr20:26300000-29600000	TTTTGTAGCGTCTGCAAATGGGTATGTAGCCTGC	42.33	434	439	0.9886104783599088	4.945759815380331	156.6616186415465	32.88625326397367	0.8265015959642861	20
chr20:62195025-62195065	chr20:62191063-62210326	chr20:62194381-62195873	TGGGACTCTTCTGTTAAACGATGTCTCTGAGACATGATACC	42.39	577	582	0.9914089347079038	5.827331249708449	29.6104689274265	11.768150454398404	0.7155982816679612	20
chr20:62195258-62195300	chr20:62191063-62210326	chr20:62194381-62195873	GACTCTTCTGTTAAACGATGTCTCTGAGACATGATACCGATCG	42.51	663	668	0.9925149700598802	5.9625748502994025	29.807163329798477	4.792300024719128	0.8614920706828418	20
chr20:62195578-62195619	chr20:62191063-62210326	chr20:62194381-62195873	GGGAATCTTCTGTTAAACGATGTCTCTGAGACATGATACCGA	42.45	589	594	0.9915824915824916	5.846298581592697	30.515920432524915	4.203970904106567	0.8789175097540949	20
chr20:63734543-63734568	chr20:63731612-63740105	chr20:63734097-63737639	CCCCTCTCACCAACGACGAGGAGCAC	42.25	45	45	1.0	5.177865612648222	32.60947794594536	11.737883419156796	0.7353194630336322	20
chr20:63735090-63735117	chr20:63731612-63740105	chr20:63734097-63737639	CCTTCTCACCAACGACGAGGAGCACTGC	42.54	71	71	1.0	5.280632411067193	40.52568138464781	15.141418019888569	0.7280005931357243	20
chr20:28301809-28301837	chr20:26219829-30013689	chr20:26300000-29600000	GTCCATTCGGAGGGCATTCAGGCTTGTGT	42.55	88	89	0.9887640449438202	4.9443691953990765	948.6411790223924	148.06308553556926	0.864992696462936	20
chr20:65947938-65947980	chr20:65937086-65958785	chr20:65947342-65949379	ACAGCTGTATACTCAAATACTACACCGTCTTGATTACCACAGC	42.62	161	169	0.9526627218934912	4.976276572430418	25.69807514686625	9.416719352658198	0.7318304296843963	20
chr20:65948467-65948510	chr20:65937086-65958785	chr20:65947342-65949379	ACAGCTTTATACTCAAATACTACACCGTCTTGATTACCACAGCT	42.33	344	358	0.9608938547486032	5.259495728769472	35.69932389913973	11.178484756267354	0.7615399465781559	20
chr20:27323276-27323319	chr20:26219829-30013689	chr20:26300000-29600000	TTTTGTAGTGTCTATAAGTGAACATTTGGCGTGCTTTCAGTTGT	42.5	18109	18114	0.999723970409628	5.11158928436255	1387.5238428045768	203.18924571844752	0.8722653084428263	20
chr20:28731346-28731385	chr20:26219829-30013689	chr20:26300000-29600000	TGTTTGCTCAACTAACAGGATTGAACCATCGTTTTGAAGG	42.06	13843	13869	0.9981253154517268	5.076983408200618	833.5932784742322	49.9732427066896	0.9434414483700692	20
chr21:38570583-38570612	chr21:38566935-38574323	chr21:38569670-38571408	GGGGTTACCAGAGAAACCGTGGACAGAACG	42.03	335	335	1.0	5.872395833333332	55.70104468759264	21.62691310199436	0.7203222001434176	21
chr21:44002964-44002988	chr21:43988417-44009277	chr21:44002283-44004274	ACGCCGTGCTGCCGTTCCGGCCACG	49.39	180	180	1.0	5.7346938775510194	29.421209802274408	7.033669998892335	0.8070582035311711	21
chr21:44004265-44004289	chr21:43988417-44009277	chr21:44002283-44004274	ACGCTGTGCTGCCGTTCCGGCCACA	47.09	63	63	1.0	5.257142857142857	26.834486982163657	10.58911488247649	0.7170471479261418	21
chr21:44678061-44678099	chr21:44628188-44700978	chr21:44675550-44680015	CACACAAGTTAGACTCTAGATTAAATTCCTCCCGCGGTT	42.01	886	887	0.9988726042841036	5.716449410988573	60.268482548708704	10.65394936316547	0.8497802588551432	21
chr21:44300132-44300164	chr21:44293870-44304351	chr21:44297413-44300963	GGGTAGAAACAGCACACGTAAGATCGGGTGTGC	43.56	730	730	1.0	5.873205741626794	53.97746350008236	12.856752618042709	0.8076321775762395	21
chr21:44677178-44677217	chr21:44628188-44700978	chr21:44675550-44680015	AAGTTAAACTCTAGATTAAATTCCTCCCGCGGTTAGCCTG	42.02	1149	1150	0.9991304347826088	5.932082491761454	60.97845506741926	16.77769722555591	0.7842267559441508	21
chr21:44299205-44299238	chr21:44293870-44304351	chr21:44297413-44300963	CGTGGATAGAAACAGCACACGTAAGATCGGGTGT	42.78	762	762	1.0	5.911483253588518	53.99216529977706	16.709910127514597	0.7636574311782591	21
chr21:44115948-44115975	chr21:44112337-44120019	chr21:44115660-44116895	CAGTCCATTGACGTAGCGCACACGGTGT	42.68	190	190	1.0	5.922330097087379	26.60882081844043	3.6285744166907263	0.8799971231491897	21
chr21:44300105-44300131	chr21:44293870-44304351	chr21:44297413-44300963	AGATGCGAACACCGGGAACAGTCGTGT	42.08	184	184	1.0	5.220095693779904	35.92859085263574	8.075316414059863	0.8164863777864637	21
chr21:44116087-44116115	chr21:44112337-44120019	chr21:44115660-44116895	CCATTGACGTAGCGCACACGGTGTTGTCA	42.9	173	173	1.0	5.839805825242719	26.019449810584863	4.300236669435387	0.8581701472319275	21
chr21:44116116-44116144	chr21:44112337-44120019	chr21:44115660-44116895	GCATCGCCGTGTCAGTCCATTGACGTAGC	42.99	206	206	1.0	6.0	26.894233177003358	6.224169775697058	0.8120631062860609	21
chr21:44116170-44116197	chr21:44112337-44120019	chr21:44115660-44116895	TGTCAGTCCATTGACGTAGCGCACACGG	42.48	199	199	1.0	5.966019417475728	26.33487592688495	2.7450740664196736	0.9056025176435414	21
chr21:44770145-44770169	chr21:44740843-44773719	chr21:44766785-44770812	GTGGCGGAAGCGCATTCACAGTGCT	42.21	193	193	1.0	5.382936507936506	70.59303384981341	10.824328047714948	0.8670513537230742	21
chr21:44297421-44297454	chr21:44293870-44304351	chr21:44297413-44300963	CGAGTGGATAGAAACAGCACACGTAAGATCGGGT	42.47	642	642	1.0	5.767942583732058	53.982639286850656	19.63853606739772	0.7332488109174903	21
chr21:44297824-44297856	chr21:44293870-44304351	chr21:44297413-44300963	GTAGAAACAGCACACGTAAGATCGGGTGTGCAC	42.33	756	756	1.0	5.904306220095693	53.99169265614464	8.445306342002185	0.8647387530228215	21
chr21:44297952-44297986	chr21:44293870-44304351	chr21:44297413-44300963	ATGGATAGAAACAGCACACGTAAGATCGGGTGTGC	42.96	810	811	0.998766954377312	5.96273429341766	53.99306626302013	12.856575012265823	0.8076792221019913	21
chr21:44297671-44297703	chr21:44293870-44304351	chr21:44297413-44300963	ACACTGGGAACAGTCGCATGGATAGAAACAGCA	42.88	64	64	1.0	5.076555023923445	35.16413988782609	11.017559469522554	0.7614301850551243	21
chr21:44297987-44298014	chr21:44293870-44304351	chr21:44297413-44300963	GTGAGGAGATGCGAACACCGGGAACAGT	42.06	248	250	0.992	5.25665071770335	39.73679284272093	16.936374755222875	0.7011570823890677	21
chr21:44298395-44298426	chr21:44293870-44304351	chr21:44297413-44300963	GAACACCGGGAACAGTCGAGTGGGTAGAAACA	42.82	250	250	1.0	5.2990430622009566	42.70834685410133	17.80320428646427	0.7057883337826157	21
chr21:44299177-44299204	chr21:44293870-44304351	chr21:44297413-44300963	GAGGAGATGCGAACACCGGGAACAGTCG	42.37	274	276	0.9927536231884058	5.291519312114279	43.17457664820682	12.375371331058018	0.7772208295194556	21
chr21:44298427-44298454	chr21:44293870-44304351	chr21:44297413-44300963	GCACACGTAAGATCGGGTGTGCACGAGG	42.89	452	452	1.0	5.54066985645933	52.404280907426106	4.011350415766383	0.9288964721003252	21
chr21:44298546-44298580	chr21:44293870-44304351	chr21:44297413-44300963	GTGGATAGAAACAGCACACGTAAGATCGGGTGTGC	43.32	836	836	1.0	6.0	53.99600642130354	12.296191390186626	0.8145152552468946	21
chr21:44298823-44298850	chr21:44293870-44304351	chr21:44297413-44300963	GCACACGTAAGATCGGGTGTGCGTGAGG	42.89	356	356	1.0	5.425837320574162	50.76393450730119	7.736684294380137	0.8677503853316885	21
chr21:44298942-44298974	chr21:44293870-44304351	chr21:44297413-44300963	GTGGGTAGAAACAGCACACGTAAGATCGGGTGT	42.91	669	669	1.0	5.80023923444976	53.94372499671508	18.14423149447968	0.7483042608275917	21
chr21:44297769-44297797	chr21:44293870-44304351	chr21:44297413-44300963	ACACGTAAGATCGGGTGTGCACGAGGAGA	42.61	451	451	1.0	5.539473684210527	52.668912586362886	16.366821518273355	0.7629224671752393	21
chr21:44768344-44768377	chr21:44740843-44773719	chr21:44766785-44770812	TATATTCAGTGGCGGAAGCGCATTCACAGTGTTG	42.26	504	509	0.9901768172888016	5.950884086444009	98.9095644748148	25.147952242097546	0.7972879603943481	21
chr21:44768310-44768343	chr21:44740843-44773719	chr21:44766785-44770812	TATATTCAGTGGCGGAAGCGCATTCACCATGTTG	42.36	408	408	1.0	5.809523809523809	82.99757733725987	18.67861195376944	0.8162931549263185	21
chr21:44768033-44768066	chr21:44740843-44773719	chr21:44766785-44770812	CCATGTTGTATATTCAGTGGCGGAAGCGCATTCA	42.36	441	441	1.0	5.875	79.1889142192242	15.75858051476832	0.8340284748015944	21
chr21:38570500-38570529	chr21:38566935-38574323	chr21:38569670-38571408	GGTTACCAGAGAAACCGTGGACAGAACGGG	42.03	287	287	1.0	5.747395833333332	53.28315730892811	21.71429403151567	0.7104662406066882	21
chr21:38569890-38569916	chr21:38566935-38574323	chr21:38569670-38571408	GGGGTTACCAGAGAAACCGTGGACGGG	42.26	348	348	1.0	5.90625	51.378711947195605	9.881873242986243	0.8386911712921409	21
chr21:38570328-38570354	chr21:38566935-38574323	chr21:38569670-38571408	GGGTTACCAGAGAAACCGTGGACGGGG	42.26	346	346	1.0	5.901041666666668	51.30902601201488	10.85034288615907	0.8254431620125761	21
chr21:38570298-38570327	chr21:38566935-38574323	chr21:38569670-38571408	GGGGTTACCAGAGAAACCGTGGACAGGAGG	43.09	384	384	1.0	6.0	56.19617421529996	21.16244973420714	0.7264370970711665	21
chr21:38569861-38569889	chr21:38566935-38574323	chr21:38569670-38571408	GGGGTTACCAGAGAAACCGTGGACAGGGG	43.47	332	332	1.0	5.864583333333332	56.75623542264578	20.09344058702931	0.7385357801053107	21
chr21:44770112-44770144	chr21:44740843-44773719	chr21:44766785-44770812	TGGCGGAAGCGCATTCACAGTGTTGTATATTCA	42.03	395	416	0.9495192307692308	5.531326312576312	76.9598390488094	29.38923274672656	0.7236531334920389	21
chr21:44768947-44768980	chr21:44740843-44773719	chr21:44766785-44770812	GTGTTGTATATTCAGTGGCGGAAGCGCATTCACA	42.41	480	480	1.0	5.9523809523809526	90.1443673512774	17.233279246796815	0.8395077579665833	21
chr21:44003244-44003268	chr21:43988417-44009277	chr21:44002283-44004274	TGCTGCCGTTCCGGCCACGCCGGTG	49.36	137	137	1.0	5.559183673469387	27.152140697503523	4.3824770259255725	0.8610264736880083	21
chr21:38570470-38570499	chr21:38566935-38574323	chr21:38569670-38571408	GGGTTACCAGAGAAACCGTGGACAGGAGGG	43.09	371	371	1.0	5.966145833333332	55.847684928119456	21.90369537611358	0.7182854466325008	21
chr21:44003652-44003676	chr21:43988417-44009277	chr21:44002283-44004274	CCGTGCTGCCGTTCCGGCCACGCCG	49.78	179	179	1.0	5.73061224489796	29.7656140707642	8.19845934406587	0.7840468999603379	21
chr21:44769349-44769381	chr21:44740843-44773719	chr21:44766785-44770812	ACAGTGTTGTATATTCAGTGGCGGAAGCGCATT	42.06	415	415	1.0	5.8234126984127	74.25845770030973	18.253334027175697	0.8026918116455354	21
chr21:44002557-44002581	chr21:43988417-44009277	chr21:44002283-44004274	CCGTGCTGCCGTTCCGGCCACACCA	47.33	115	115	1.0	5.469387755102041	28.40818921192898	7.164274436935918	0.7986005549783021	21
chr21:44300663-44300695	chr21:44293870-44304351	chr21:44297413-44300963	TAGAAACAGCACACGTAAGATCGGGTGTGCACG	43.28	769	769	1.0	5.919856459330144	53.99440035363602	8.521125176882679	0.8636958562761685	21
chr21:44549220-44549249	chr21:44539944-44563930	chr21:44549064-44552791	CCTGCTCTGTGAGCATCCTCTGTGGATGGG	43.38	649	651	0.9969278033794164	5.818829248259549	82.12544761476191	15.792845874065588	0.8387140409481548	21
chr21:44549644-44549673	chr21:44539944-44563930	chr21:44549064-44552791	TCTGCTCTGTGAGCATCCTCTGTGGATGGG	42.8	601	602	0.9983388704318936	5.7641879254242525	77.41360611164497	17.564383180630017	0.8150689090018606	21
chr21:44550500-44550529	chr21:44539944-44563930	chr21:44549064-44552791	CCCTGCTCTGTGAGCATCCTCTGTGGATGG	43.38	633	636	0.9952830188679244	5.790039773002862	79.4100629676128	28.432607095367647	0.7363510465870057	21
chr21:44676093-44676117	chr21:44628188-44700978	chr21:44675550-44680015	CCCGCGGTTAGCCTGACCCGTGCCC	47.03	357	357	1.0	5.290953545232274	59.53985251958324	12.334063701564062	0.8283930478532204	21
chr21:44676610-44676634	chr21:44628188-44700978	chr21:44675550-44680015	TCCCGCGGTTAGCCTGACCCGTGCC	46.38	373	373	1.0	5.3039934800326	59.68084442989493	9.900400968145588	0.857714519027215	21
chr21:44676663-44676702	chr21:44628188-44700978	chr21:44675550-44680015	TTAAACTCTAGATTAAATTCCTCCCGCGGTTAGCCTGACC	43.0	1227	1228	0.999185667752443	5.995928338762216	60.96078686942828	14.860048605383954	0.8040110147517371	21
chr21:44300165-44300191	chr21:44293870-44304351	chr21:44297413-44300963	ACGAGGAGATGCGAACACCGGGAACAG	42.13	214	216	0.9907407407407408	5.209684564947723	40.749967437896096	14.23033879139771	0.7411738899370532	21
chr21:44676729-44676770	chr21:44628188-44700978	chr21:44675550-44680015	CACACAAGTTAAACTCTAGATTAAATTCCTCCCGCGGTTAGC	42.46	1104	1105	0.9990950226244344	5.8952306143446656	60.95253975627969	11.08396073595812	0.8461341034028652	21
chr21:44678224-44678257	chr21:44628188-44700978	chr21:44675550-44680015	CTAGATTAAATTCCTCCCGCGGTTAGCCTGACCC	42.74	977	977	1.0	5.796251018744906	60.52625098218251	15.858130480660934	0.7923904052509085	21
chr21:44679990-44680028	chr21:44628188-44700978	chr21:44675550-44680015	AAGTTAGACTCTAGATTAAATTCCTCCCGCGGTTAGCCT	42.4	1085	1085	1.0	5.884270578647107	60.77022537365561	15.725432236505435	0.794427125306305	21
chr21:44299143-44299176	chr21:44293870-44304351	chr21:44297413-44300963	GATAGAAACAGCACACGTAAGATCGGGTGTGCAC	42.14	804	804	1.0	5.961722488038277	53.99476379165616	9.922781668065069	0.8447565281692788	21
chr21:38571406-38571435	chr21:38566935-38574323	chr21:38569670-38571408	GGGGTTACCAGAGAAACCGTGGACAGGAGA	42.51	367	367	1.0	5.955729166666668	56.03095712601971	21.571240922260376	0.7220279648671825	21
chr21:44115861-44115888	chr21:44112337-44120019	chr21:44115660-44116895	CCATTGACGTAGCGCACACGGTGTTGTG	42.08	162	162	1.0	5.7864077669902905	25.998788061932345	4.2221181411789175	0.8602914779324438	21
chr21:44002837-44002861	chr21:43988417-44009277	chr21:44002283-44004274	TGCCGTTCCGGCCACGCCGTGAAGC	47.61	114	114	1.0	5.465306122448982	25.054608884484036	9.305551778685713	0.7291761272624017	21
chr21:44002759-44002783	chr21:43988417-44009277	chr21:44002283-44004274	AACGCCGTGCTGCCGTTCCGGCCAC	47.83	182	182	1.0	5.742857142857143	29.178607423611037	9.902982005412616	0.7466074908903719	21
chr22:20763799-20763823	chr22:20702293-20777230	chr22:20757037-20766395	CGGCGTCGCTAAAGAGGTCGCCGCC	45.38	67	67	1.0	5.080528846153847	51.9228123049625	2.2916670757250515	0.9577296120537608	22
chr22:8535215-8535251	chr22:8318870-11357950	chr22:8400000-8900000	TTTTCAGCGTAGTCCTTACACCGCTCACAAATATCCT	42.15	1238	1247	0.9927826784282278	4.96836080631826	144.7557119630313	38.914946435603866	0.788126493502606	22
chr22:8575540-8575589	chr22:8318870-11357950	chr22:8400000-8900000	AGTTTTATCTGTGTTAGATTAACGGACACAACGAAAAGTAGTTTCTCAGA	42.14	198	198	1.0	5.000711298874855	40.469461544666025	9.252744333311556	0.8139112259818368	22
chr22:8582848-8582882	chr22:8318870-11357950	chr22:8400000-8900000	GCTCCAAACATCCGTTTGCAGATGATACGAAAGGA	42.04	1195	1205	0.991701244813278	4.962799164245437	145.60994911808274	55.99388124166827	0.7222578502514052	22
chr22:9950386-9950422	chr22:8318870-11357950	chr22:8400000-8900000	ATCAGAATTCTCCCTTTGCAGGTTGTACGATAAGCCT	42.16	538	541	0.9944547134935304	4.974206288652863	159.81481215828518	67.38454821285889	0.703412245075065	22
chr22:9952089-9952122	chr22:8318870-11357950	chr22:8400000-8900000	TAGGAATCAAGGGGCTCACATATACCCCTTTGCA	42.08	1079	1082	0.9972273567467652	4.990013003359928	166.01470665035447	22.86810288676985	0.8789296763278227	22
chr22:9953028-9953055	chr22:8318870-11357950	chr22:8400000-8900000	ATTCCGTGTGGCAAACGTGCACATCACC	42.09	55	55	1.0	5.0001975830207925	144.68594763629372	24.96361567545754	0.8528518718932159	22
chr22:9954244-9954272	chr22:8318870-11357950	chr22:8400000-8900000	CACGTCACGAAGACGTTCCTCGGAATGCT	42.15	144	144	1.0	5.000517308272621	28.89550800371429	1.1268985872596688	0.9624647483257236	22
chr22:9958939-9958972	chr22:8318870-11357950	chr22:8400000-8900000	TAGGAAACAAGGGGCTCACATATACCCCTTTGCA	42.35	280	280	1.0	5.0010058771967625	140.94761516451726	22.579610530236543	0.8619213991168386	22
chr22:8811513-8811553	chr22:8318870-11357950	chr22:8400000-8900000	TTTTCAGCATAGTCCTTACACCGCTGACAAATATCCTTCTG	42.19	222	224	0.9910714285714286	4.956154659777434	155.37303995288747	47.15071551206312	0.7671842722656643	22
chr22:9971367-9971396	chr22:8318870-11357950	chr22:8400000-8900000	GCACGTCACGAAGACGTTCCTCAGAATGCT	42.25	432	435	0.993103448275862	4.967069166197175	52.93620503578256	5.6946381546274605	0.9028729957689076	22
chr22:9962012-9962053	chr22:8318870-11357950	chr22:8400000-8900000	TTTTCAACATAGGTCTTACACCGCTCACGAATATCCTTCTGC	43.24	379	380	0.9973684210526316	4.988203631897349	137.9852033469422	26.98243946513526	0.8364379886553132	22
chr22:8491241-8491275	chr22:8318870-11357950	chr22:8400000-8900000	GCCCCAAACATCCGTTTGCAGATGATACGAAAAGA	42.4	1563	1573	0.993642720915448	4.973828554786318	153.14768335980256	61.55766236622381	0.7132923628050969	22
chr22:20285313-20285337	chr22:20280843-20290228	chr22:20283694-20285352	GCGCCGTGGGTAGCAGTGACTGCTC	43.41	63	64	0.984375	5.08508743523316	25.012871787092827	8.643614984568107	0.7431813057848299	22
chr22:10112897-10112933	chr22:8318870-11357950	chr22:8400000-8900000	GCTCCAAACATCCGTTTGCAGATGATACGAAAAGAGT	42.01	1634	1646	0.9927095990279464	4.9694180070665634	156.40352199596532	56.92990621819229	0.7331411832887135	22
chr22:10090020-10090051	chr22:8318870-11357950	chr22:8400000-8900000	TCAATTCCGTGTGACAAACGTGCACATCACCA	42.48	2059	2064	0.997577519379845	4.995284386714	160.80801722663497	48.87881749962872	0.7668961069328091	22
chr22:10090785-10090819	chr22:8318870-11357950	chr22:8400000-8900000	TTCTCCGTAAGCCACAAACGGATCAGAATTCTCCC	42.68	638	638	1.0	5.0022919630411975	138.2184817101382	11.945680355645658	0.9204491924616972	22
chr22:10055628-10055662	chr22:8318870-11357950	chr22:8400000-8900000	CCGCAAAGAGTTTTCTCGAAAAGCTACTGTGTCGT	42.1	155	155	1.0	5.0005568248767815	64.60315784672153	5.409767754012064	0.9227318711852918	22
chr22:10044405-10044433	chr22:8318870-11357950	chr22:8400000-8900000	GCCCCAAACATCCGTTTGCAGATGATGCG	42.52	561	567	0.9894179894179894	4.949105293902036	87.49460120148319	22.811216911039697	0.7932002381980433	22
chr22:10011655-10011689	chr22:8318870-11357950	chr22:8400000-8900000	TTTTAGGTGACGATACTTCCATTTTCAGCACGGGC	42.03	96	97	0.9896907216494846	4.94879848042917	90.18286307127909	29.461417243253656	0.7537582476504304	22
chr22:9973147-9973182	chr22:8318870-11357950	chr22:8400000-8900000	ACCGTAGGACTTAAACCGCTCGCAAATATAACTCCA	42.09	930	930	1.0	5.00334094926068	100.45291149739856	23.206717815095644	0.8123339205841296	22
chr22:10058498-10058536	chr22:8318870-11357950	chr22:8400000-8900000	CCCATATGGCATGTTTCAACTATGTGAAACGAATGCACT	42.15	796	802	0.9925187032418952	4.965453081383133	135.13596420601868	42.10654783088727	0.7624353923503424	22
chr22:20758163-20758188	chr22:20702293-20777230	chr22:20757037-20766395	TCCACTGCATCGCTAACGAGGTCGCC	42.45	75	77	0.974025974025974	4.960274100899102	49.0162986951792	19.23520670846172	0.7181716858155102	22
chr22:39111508-39111546	chr22:39034940-39154581	chr22:39108779-39114742	GAACCTATGCTGCGTGACACTACAATGGTAGATACATGT	42.04	1288	1340	0.9611940298507464	5.450614793898376	70.81197605032615	14.233693924495991	0.8326347016995704	22
chr22:7053753-7053777	chr22:0-8279548	chr22:6700000-7100000	CCTGCAATGTTGACGCCCTGTCGCC	42.46	48	48	1.0	5.000100703878148	75.04651439643015	12.031700190308769	0.8618288139299877	22
chr22:20758567-20758592	chr22:20702293-20777230	chr22:20757037-20766395	GTCCACGGCGTCGCTAAAGAGGTCGC	43.11	78	78	1.0	5.09375	55.4266523273801	14.549281971528954	0.7920816332457917	22
chr22:39111337-39111376	chr22:39034940-39154581	chr22:39108779-39114742	GAAACCTATGCTGCGTGACACTACAATGGTAGATACATGT	42.11	1268	1320	0.9606060606060606	5.4376649376649375	70.8403454213595	15.825339228139566	0.8173978629241575	22
chr22:20766125-20766149	chr22:20702293-20777230	chr22:20757037-20766395	AGGGCGTCGCTAACGAGGTCGCCGT	45.68	160	167	0.9580838323353292	4.98272685398434	112.72983287892563	18.799046987900518	0.857072857254356	22
chr22:39109125-39109164	chr22:39034940-39154581	chr22:39108779-39114742	CGAAACTATGCTGCGTGACACTACAATGGTAGATACATGT	42.17	1361	1413	0.9631988676574664	5.497175519468511	70.96610619431705	16.280584441003583	0.8133959658246039	22
chr22:20763040-20763064	chr22:20702293-20777230	chr22:20757037-20766395	CCGCGGCATCGCTAACGAGGTCGCC	45.43	122	122	1.0	5.146634615384615	68.59444906702632	22.49133282027433	0.7530752620853319	22
chr22:20764505-20764532	chr22:20702293-20777230	chr22:20757037-20766395	GGCGTCGCTAACGAGGTTGAAGTCCAGG	42.55	77	77	1.0	5.0925480769230775	42.62046334547889	8.937201424189407	0.8266562020581038	22
chr22:47102844-47102871	chr22:47082804-47106600	chr22:47101735-47104211	AGGTTCCCCTGTGTGTAGGTTCCCCTGT	42.51	141	141	1.0	5.481228668941982	75.99760398679929	29.709658510749712	0.7189440175745864	22
chr22:39110735-39110768	chr22:39034940-39154581	chr22:39108779-39114742	GACAGCGAAACTATGCTGCGTGACACTACAATGG	42.45	783	783	1.0	5.391891891891892	70.92134778598155	10.959171952113856	0.8661565414195211	22
chr22:47348450-47348480	chr22:47344173-47352248	chr22:47347373-47349067	CCAGAATCCTTTTCCATAGAGGTCCGCGCAG	42.12	261	262	0.9961832061068704	5.776647737851424	31.21591386591457	9.089012835874312	0.7744937510214872	22
chr22:49890229-49890269	chr22:49885095-49894994	chr22:49888307-49891481	GCACAGTCATACTGACTCACGTCTAAGAGATTTTCTGTGTG	42.1	952	953	0.9989506820566632	5.936395348957896	57.82321596945396	2.3661512088807006	0.960688219202072	22
chr22:47702797-47702827	chr22:47698397-47710920	chr22:47701050-47703521	CCGTCCACACTCAAATATGCGTGTGTCCACA	42.27	113	113	1.0	5.223762376237624	34.747713858433485	14.69632515813718	0.7027685146593332	22
chr22:49888332-49888373	chr22:49885095-49894994	chr22:49888307-49891481	CACAGTCATACTGACTCACATCTAAGAGACTTTCTGTGTGCA	42.59	206	210	0.9809523809523808	5.108520559559135	37.0236350671659	4.1129654006012615	0.9000168863291462	22
chr22:49888539-49888587	chr22:49885095-49894994	chr22:49888307-49891481	ACTGACTCATATCTAAGAGATTTTCTATGTGCACAGTCATACTGACTCA	42.24	461	472	0.9766949152542372	5.3394587503562505	53.644234379955776	8.519927865625169	0.8629447006465397	22
chr22:49888647-49888687	chr22:49885095-49894994	chr22:49888307-49891481	ACAGTCATACTGACTCACGTCTAAGAGATTTTCTGTGTGCA	42.53	941	942	0.9989384288747346	5.9254537665299525	57.06880083738489	3.512314672013538	0.9420229448982556	22
chr22:49888759-49888808	chr22:49885095-49894994	chr22:49888307-49891481	TTCTATGTGCAGAGTCATACTAACTCACGTCTAAGAGATTTTCTATGTGC	42.67	294	294	1.0	5.29080118694362	48.04875087491757	11.227199418075696	0.8105943580392871	22
chr22:49889045-49889094	chr22:49885095-49894994	chr22:49888307-49891481	TTCTATGTACACAGTCATACTGACTCATGTCTAAGAGATTTTCTGTGTGC	42.77	386	390	0.9897435897435898	5.330518146541887	35.215242930794666	5.32720249522835	0.8686018458124637	22
chr22:49889461-49889501	chr22:49885095-49894994	chr22:49888307-49891481	AGTCATACTGACTCACGTCTAAGAGATTTTCTGTGTGCACA	42.53	939	940	0.998936170212766	5.923464233853147	59.3056991447527	9.145400219578628	0.8663951301804199	22
chr22:49890270-49890312	chr22:49885095-49894994	chr22:49888307-49891481	CACAGTCATACTGACTCATGTCTAAGAGATTTTCTGTGTGCAC	42.04	438	439	0.9977220956719818	5.421844899724894	39.365876776863374	12.730996067416848	0.7556284020065784	22
chr22:49890587-49890632	chr22:49885095-49894994	chr22:49888307-49891481	TTTTCTATGTGCACAGTCATACTGACTCACGTCTAAGAGATTTTCT	42.1	1011	1016	0.9950787401574804	5.975393700787403	69.54460538388891	11.550523824834103	0.8575682172587047	22
chr22:20762662-20762687	chr22:20702293-20777230	chr22:20757037-20766395	CCACGGCGTCGCTAAAGAGGTTGCCG	43.59	41	41	1.0	5.049278846153847	45.53142545040246	5.15427510188408	0.8983090882493177	22
chr22:49891444-49891490	chr22:49885095-49894994	chr22:49888307-49891481	CATACTGACTCACGTCTAAGAGATTTTCTATGTGCAGAGTCATACTG	42.05	582	583	0.9982847341337908	5.567091326455302	65.09693598606839	11.894910797618904	0.8455042800695729	22
chr22:47702009-47702042	chr22:47698397-47710920	chr22:47701050-47703521	GTCCACACTCAAATATGTGCGTGTCCACACTGAC	42.28	436	438	0.9954337899543378	5.840535286405352	70.61095809475982	15.944362506898848	0.8157899202952833	22
chr22:20761523-20761547	chr22:20702293-20777230	chr22:20757037-20766395	CCACGGCGTCGCTAAAGAGGTCGCC	43.33	70	70	1.0	5.084134615384615	58.44776314684145	5.146385513585279	0.9190745434605092	22
chr22:39114646-39114679	chr22:39034940-39154581	chr22:39108779-39114742	GGACAGCGAACCTATGCTGTGTGACACTACAATG	42.02	152	153	0.9934640522875816	5.043396337513983	60.00393923410468	7.995282485780338	0.8824209706588116	22
chr22:20760742-20760766	chr22:20702293-20777230	chr22:20757037-20766395	GCGTCGCTAAAGAGGTCGCCGCCCA	44.87	64	64	1.0	5.0769230769230775	76.84770037845514	19.37974676424243	0.7986047916713013	22
chr22:39114394-39114433	chr22:39034940-39154581	chr22:39108779-39114742	CAGCGAAACTATGCTGTGTGACACTACAATGGTAGATACA	42.02	564	588	0.9591836734693876	5.078200649629221	70.56818132514465	15.970982909031523	0.8154479182880271	22
chrX:114133644-114133679	chrX:114058011-114302052	chrX:114100000-114400000	ACGAGGTCAACATAGGCTTTCCGTCACAGAATATGT	42.1	1064	1066	0.99812382739212	5.1669532436891386	55.99928474744571	10.951451937365665	0.836425221294837	X
chrX:87645922-87645968	chrX:87617898-87651883	chrX:87623073-87649400	TGAAATACCGACGTATACCTTATATTAGTCGGTGTCGTGAAATACCG	42.87	398	404	0.9851485148514852	5.132603281118132	42.2137063422731	9.25233408031586	0.8202244819235225	X
chrX:87648780-87648829	chrX:87617898-87651883	chrX:87623073-87649400	TTCGTCGGTGTCGTAAAATACCGACGTATATGTTATATTTATAGGTGTCA	42.44	1617	2021	0.8000989609104404	4.840931394988793	119.3251506228634	37.60881009875526	0.7603526354281684	X
chrX:114133950-114133979	chrX:114058011-114302052	chrX:114100000-114400000	CCGCTATTCCGGAATTGTGGGTTCACCTGA	42.03	728	728	1.0	5.120649651972157	55.99734131150414	10.224542291581605	0.8456017597919071	X
chrX:87647840-87647889	chrX:87617898-87651883	chrX:87623073-87649400	TATATTCGTCGGTGTCGTAAAATACCGACGTATATGTTATATTCATCGGT	42.38	1854	2313	0.8015564202334631	4.971399564784778	131.6859313006115	29.49194414187523	0.8170223793997157	X
chrX:87643385-87643433	chrX:87617898-87651883	chrX:87623073-87649400	TATATTCGTCGGTGTCGTAAAATACCGACGTATATCTTAGATTCGTTGG	42.7	1894	2232	0.8485663082437276	5.2272390256261225	131.49932606158058	27.97528154923137	0.8245784581737091	X
chrX:87640310-87640359	chrX:87617898-87651883	chrX:87623073-87649400	TATGTTGTATTCGTCGGTGTCGTAAAATACCGACGTATATGTTTTATTCG	42.37	1700	2037	0.8345606283750614	5.056379025451192	127.7514200942092	27.439621994432105	0.8231881065740942	X
chrX:87640823-87640872	chrX:87617898-87651883	chrX:87623073-87649400	TTATATTTGTAGGTGTCGTAAAATACCGACGTATATAGCATAGGTGTCGT	42.28	1437	1686	0.8523131672597865	5.0084473331804285	131.00550175481078	36.02302781059357	0.7843300907675906	X
chrX:87640542-87640591	chrX:87617898-87651883	chrX:87623073-87649400	TAGGTGTCGTAAAATACCGACGTATATAGTATAGGTGTCATGAAATACCG	42.16	1338	1616	0.8279702970297029	4.83527768057471	150.56312678702602	36.04741089296324	0.8068307859721221	X
chrX:87639383-87639426	chrX:87617898-87651883	chrX:87623073-87649400	CTGTCGTAAAATACCGACGTATATCTTAGATTCGACAGTGTCGT	42.13	1079	1259	0.8570293884034949	4.8459577528282844	81.89810187374884	16.114082288960404	0.8355910295580237	X
chrX:114134169-114134199	chrX:114058011-114302052	chrX:114100000-114400000	TAACGCATCGTTAGGGATGCGGTTAGGTCGG	43.04	784	791	0.991150442477876	5.085682606820934	55.996213108934185	7.378749129107217	0.8835699640909914	X
chrX:87639291-87639338	chrX:87617898-87651883	chrX:87623073-87649400	TGTACGTTATATTCGTCGCTGTCGTAAAATACCGACGTATATCTTAGA	42.36	1066	1235	0.8631578947368421	4.869843527738265	95.6468983316498	18.993317016279036	0.8343223888873986	X
chrX:87642259-87642308	chrX:87617898-87651883	chrX:87623073-87649400	ATGTTATATTCGTCGCTGTCGTAAAATACCGACGTATATCTTAGATTCGA	42.43	1176	1356	0.8672566371681416	4.947509797067319	100.23643651590903	20.215735055564387	0.8321679485573338	X
chrX:114134333-114134358	chrX:114058011-114302052	chrX:114100000-114400000	CGAGATGCTGATCCGCCATGTGCGGG	43.45	504	506	0.9960474308300395	5.063763836284768	55.88681197685565	4.361948465471214	0.9276010255904484	X
chrX:114136094-114136122	chrX:114058011-114302052	chrX:114100000-114400000	GGGCGGTGTTACTCGTGGTGGTAGAAGTG	42.09	660	660	1.0	5.109380178985749	54.99917253625475	13.779618997034827	0.7996530806976252	X
chrX:114135009-114135036	chrX:114058011-114302052	chrX:114100000-114400000	GACGGTTCTTGACGAGGTGGACGCAAGG	42.68	616	616	1.0	5.102088167053363	55.998966637666	13.764150839093102	0.8027016088597461	X
chrX:114262873-114262899	chrX:114058011-114302052	chrX:114100000-114400000	ATCAGAGGCGCACCGACCGATGAGTTT	42.02	505	505	1.0	5.083692409678489	55.999373714711545	10.359245230476771	0.8438899815104136	X
chrX:87639242-87639290	chrX:87617898-87651883	chrX:87623073-87649400	GAAATTCTGTCGTATATGTTATATTCGTCGGTGTCGTAAAATACCGACG	42.54	1421	1727	0.8228141285466126	4.852636131298552	101.94192559282922	21.55848189333428	0.8254379695407109	X
chrX:114220118-114220143	chrX:114058011-114302052	chrX:114100000-114400000	CTTGCCGTGACCCGTGAGAATGCCCA	43.0	504	507	0.9940828402366864	5.053940883318003	55.99894003958197	18.73061984736357	0.7493546077924165	X
chrX:114197364-114197389	chrX:114058011-114302052	chrX:114100000-114400000	CCCGCCTTGTTGAGACTTGCCACCCT	42.88	502	502	1.0	5.083195227046735	55.997147307809136	10.57670683349358	0.8411282181283275	X
chrX:114136622-114136660	chrX:114058011-114302052	chrX:114100000-114400000	GAGGTCAACATAGGCTTTCCGTCACAGAATATGTTTGGG	42.79	1232	1234	0.9983792544570502	5.196072606391978	55.99972968455398	13.557302006337748	0.8050908488075543	X
chrX:114136069-114136093	chrX:114058011-114302052	chrX:114100000-114400000	GGGGACCTCGAGAGCGGTCCCGTGG	45.71	336	336	1.0	5.05568445475638	53.90317593937532	2.3993302339437554	0.9573850189446672	X
chrX:114134548-114134573	chrX:114058011-114302052	chrX:114100000-114400000	TGCTCGGACGGATCCGAGGTCTCTGG	42.92	454	454	1.0	5.0752403049386805	55.53887546357426	1.3150340439622643	0.976869945174343	X
chrX:114135992-114136016	chrX:114058011-114302052	chrX:114100000-114400000	TTTAAGGGCGAGAGCGGTCCGCCGT	44.13	440	440	1.0	5.072920119323832	54.99881491641794	10.493414194213248	0.8397761942643991	X
chrX:114135810-114135843	chrX:114058011-114302052	chrX:114100000-114400000	CCTCTTAGGCCGGAAACCTTACAAGCATAGGACC	42.73	935	936	0.998931623931624	5.149613373221261	54.999083027519134	16.77865542705221	0.7662415145933924	X
chrX:114135638-114135662	chrX:114058011-114302052	chrX:114100000-114400000	GTGGAGGTCGGCACCGCTTCGCTCA	44.68	424	424	1.0	5.070268478621147	52.99922682663947	20.58658960580896	0.7202369885410268	X
chrX:114135534-114135558	chrX:114058011-114302052	chrX:114100000-114400000	ACCCGGTCTGGTACAGCAGCAGACG	42.16	448	450	0.9955555555555556	5.052023717452952	55.96680737664321	20.773403223307103	0.7293022385408916	X
chrX:114135507-114135533	chrX:114058011-114302052	chrX:114100000-114400000	AGGCTCGGAGGATGCATCCTTTGCAGG	42.48	560	560	1.0	5.092807424593968	55.95499717497253	14.80565732708	0.7907642682042951	X
chrX:114135404-114135428	chrX:114058011-114302052	chrX:114100000-114400000	TCCGCGCCAGAAGGGTCCGCTGCTC	46.51	427	427	1.0	5.0707656612529	55.99933793018674	23.55510604411509	0.7039121277533659	X
chrX:114135239-114135265	chrX:114058011-114302052	chrX:114100000-114400000	ATCAGAGGCGCACCGACCGATGAGTTC	42.18	559	559	1.0	5.09264169705005	55.99955557602279	9.588865636121591	0.8538024630123875	X
chrX:114135937-114135961	chrX:114058011-114302052	chrX:114100000-114400000	CGTGCGCTGAGGCACTGTCACGCAA	43.87	436	436	1.0	5.0722572091481615	54.99341671960043	19.100447524080924	0.7422128307242418	X
chrX:87637475-87637522	chrX:87617898-87651883	chrX:87623073-87649400	TATATTCGTCGGTGTCGTAAAATACCGACGTATATCTTAGATTCGTCG	42.6	1924	2265	0.8494481236203091	5.2472406181015465	132.11208354174286	27.657307625865364	0.8268923263477226	X
chrX:87634675-87634724	chrX:87617898-87651883	chrX:87623073-87649400	TTATATTCGTCGATGTCGTAAAATACCGACGTATATCTTAGATTCGACGG	42.5	1074	1256	0.8550955414012739	4.833689765218428	115.26392909317543	22.83245042678411	0.8346629324667845	X
chrX:87636866-87636915	chrX:87617898-87651883	chrX:87623073-87649400	ATATTTGTAGGTGTCGTAAAATACCGACGTATATAGTATACGTGTCGTGA	42.08	1401	1668	0.8399280575539568	4.9278107659402615	106.91494617459496	24.836605342265496	0.8114890864181807	X
chrX:87637429-87637474	chrX:87617898-87651883	chrX:87623073-87649400	CGTATATGTTATATTCGTCGGTGTCGTAAAATACCGACGTGTATGT	42.29	1522	1842	0.8262757871878393	4.922439226999488	121.69507269431992	26.13383357667861	0.8232156738765941	X
chrX:8973246-8973279	chrX:8908726-9047089	chrX:8972293-8996879	ACCATTACGTTTCCGAAATCATGGGACGACCAGC	43.41	425	425	1.0	5.587828492392807	26.61020982540068	1.8330777700108136	0.935553238567734	X
chrX:8975200-8975237	chrX:8908726-9047089	chrX:8972293-8996879	GGCAGATTCCAGATAGCTGATCTACCATTACGTTTCCG	42.32	432	432	1.0	5.597510373443984	25.682539243149325	9.379621960114369	0.7324859153507832	X
chrX:8980094-8980133	chrX:8908726-9047089	chrX:8972293-8996879	GATAGCTGATCTACCATTACGTTTCCGAAATCATGGGACG	42.28	579	579	1.0	5.800829875518673	26.474513767037287	2.0865221053760323	0.9269451530155678	X
chrX:8995797-8995833	chrX:8908726-9047089	chrX:8972293-8996879	TGATCTACCATTACGTTTCCGAAATCATGGGACGACC	42.34	507	507	1.0	5.7012448132780085	27.44338390084413	2.3841000845418794	0.9200703590785608	X
chrX:49373509-49373554	chrX:49361909-49386974	chrX:49373296-49375329	GATAGATACTATCCAGGACTCTCCTGGATAGATACTATCCAGGACT	42.06	2284	2287	0.9986882378662004	5.993441189331001	77.83216178068892	5.457461727781293	0.9344760908034806	X
chrX:57821715-57821764	chrX:57591797-61130884	chrX:57800000-61100000	AATGCATTCATCATGAAGAACTTTCTCAGAGTGTTTGTGTTTAGTTATGG	42.21	36341	36372	0.9991476960299132	5.56530199398077	1504.9394991824274	58.29148316904511	0.9627108956851912	X
chrX:57837679-57837722	chrX:57591797-61130884	chrX:57800000-61100000	TTCTCTCTCGTCTTTCTGTGAAGATAAAGGAAAAGGCTTTCAGG	42.79	37678	37692	0.9996285683964768	5.588660826466359	1498.8323358227976	100.54564488103208	0.9371345322405992	X
chrX:57845199-57845242	chrX:57591797-61130884	chrX:57800000-61100000	AACATCACAAAGAATGTTCTGAGTTTGCTTCCGTTCAGTTATGG	42.8	36176	36199	0.9993646233321364	5.563800626260242	1584.2367344381732	272.2221194599466	0.853364851643038	X
chrX:57858720-57858764	chrX:57591797-61130884	chrX:57800000-61100000	TCATCTCTGCGAGTTAAATGCATTCATCATGAAGAACTTTCTCAG	42.16	34922	34948	0.9992560375414902	5.543604065146524	1503.3808389824555	30.376933359873565	0.9801944388431802	X
chrX:58026898-58026941	chrX:57591797-61130884	chrX:57800000-61100000	GACAATGCTTCTCTCTCGTCTTTCTGTGAAGATAAAGGAAAAGG	42.15	38053	38078	0.9993434529124428	5.593112531390831	1502.7382873008362	317.7999180039015	0.8254362819314164	X
chrX:58183358-58183407	chrX:57591797-61130884	chrX:57800000-61100000	AGTTAAATGCATTCATCATGAAGAACTTTCTCAGAGTGTTTGTGTTTAGG	42.18	35662	35692	0.99915947551272	5.5547190921627685	1504.6392948849443	73.50832314512839	0.9534211360804856	X
chrX:58360208-58360252	chrX:57591797-61130884	chrX:57800000-61100000	GGTTCATCTCTGCGAGTTAAATGCATTCATCATGAAGAACTTTCT	42.44	34679	34696	0.9995100299746368	5.541065548352927	1503.8857070178233	30.712607726363373	0.9799865492935308	X
chrX:58384422-58384465	chrX:57591797-61130884	chrX:57800000-61100000	CATCTTTCTGTGAAGATAAAGGAAAAGGCTTTCAGGCCTTTTCC	42.95	33870	33887	0.9994983326939534	5.528327804837999	1473.6084282001864	47.2516368541189	0.9689309766625822	X
chrX:8995834-8995860	chrX:8908726-9047089	chrX:8972293-8996879	AGCTGCAAGCGAGACGATGCTCAGTGG	42.74	168	168	1.0	5.232365145228216	25.766271512910148	7.274888844299077	0.779823445494953	X
chrX:58768949-58768993	chrX:57591797-61130884	chrX:57800000-61100000	GACAATGCTTCTCTCTCGTCTTTCTGTGAAGATAAAGGAAAAGTC	42.04	36685	36707	0.9994006592747976	5.571958237209346	1502.2707992408432	316.798196296128	0.8258459700685447	X
[truncated: 59 more rows]
