# Supplementary material for: Tigerfish designs oligonucleotide-based in situ hybridization probes targeting intervals of highly repetitive DNA at the scale of genomes
Source: Nat Commun. 2024 Feb 3;15:1027. doi: 10.1038/s41467-024-45385-x (PMC10838309; doi:10.1038/s41467-024-45385-x)
Supplement: Supplementary file 8 — Supplementary Software [file 41467_2024_45385_MOESM8_ESM.zip]

Archive with 1,276 entries (1,007 files):
- TigerFISH-master/
- __MACOSX/._TigerFISH-master
- TigerFISH-master/sun_grid_run_template/
- __MACOSX/TigerFISH-master/._sun_grid_run_template
- TigerFISH-master/LICENSE
- __MACOSX/TigerFISH-master/._LICENSE
- TigerFISH-master/requirements/
- __MACOSX/TigerFISH-master/._requirements
- TigerFISH-master/docs/
- __MACOSX/TigerFISH-master/._docs
- TigerFISH-master/.readthedocs.yml
- __MACOSX/TigerFISH-master/._.readthedocs.yml
- TigerFISH-master/README.md
- __MACOSX/TigerFISH-master/._README.md
- TigerFISH-master/setup.py
- __MACOSX/TigerFISH-master/._setup.py
- TigerFISH-master/snakemake_env.yml
- __MACOSX/TigerFISH-master/._snakemake_env.yml
- TigerFISH-master/workflow/
- __MACOSX/TigerFISH-master/._workflow
- TigerFISH-master/example_run/
- __MACOSX/TigerFISH-master/._example_run
- TigerFISH-master/setup.cfg
- __MACOSX/TigerFISH-master/._setup.cfg
- TigerFISH-master/shared_conda_envs/
- __MACOSX/TigerFISH-master/._shared_conda_envs
- TigerFISH-master/sun_grid_run_template/run_pipeline.sh
- __MACOSX/TigerFISH-master/sun_grid_run_template/._run_pipeline.sh
- TigerFISH-master/sun_grid_run_template/config.yml
- __MACOSX/TigerFISH-master/sun_grid_run_template/._config.yml
- TigerFISH-master/sun_grid_run_template/data/
- __MACOSX/TigerFISH-master/sun_grid_run_template/._data
- TigerFISH-master/requirements/docs.txt
- __MACOSX/TigerFISH-master/requirements/._docs.txt
- TigerFISH-master/docs/requirements.txt
- __MACOSX/TigerFISH-master/docs/._requirements.txt
- TigerFISH-master/docs/Makefile
- __MACOSX/TigerFISH-master/docs/._Makefile
- TigerFISH-master/docs/source/
- __MACOSX/TigerFISH-master/docs/._source
- TigerFISH-master/docs/make.bat
- __MACOSX/TigerFISH-master/docs/._make.bat
- TigerFISH-master/workflow/main_pipeline/
- __MACOSX/TigerFISH-master/workflow/._main_pipeline
- TigerFISH-master/workflow/README.md
- __MACOSX/TigerFISH-master/workflow/._README.md
- TigerFISH-master/workflow/scripts/
- __MACOSX/TigerFISH-master/workflow/._scripts
- TigerFISH-master/example_run/probe_design_chm13/
- __MACOSX/TigerFISH-master/example_run/._probe_design_chm13
- TigerFISH-master/example_run/probe_candidate_binding_test/
- __MACOSX/TigerFISH-master/example_run/._probe_candidate_binding_test
- TigerFISH-master/example_run/README.md
- __MACOSX/TigerFISH-master/example_run/._README.md
- TigerFISH-master/example_run/repeat_discovery_test/
- __MACOSX/TigerFISH-master/example_run/._repeat_discovery_test
- TigerFISH-master/example_run/probe_design_test/
- __MACOSX/TigerFISH-master/example_run/._probe_design_test
- TigerFISH-master/shared_conda_envs/README.md
- __MACOSX/TigerFISH-master/shared_conda_envs/._README.md
- TigerFISH-master/shared_conda_envs/tigerfish.yml
- __MACOSX/TigerFISH-master/shared_conda_envs/._tigerfish.yml
- TigerFISH-master/shared_conda_envs/chromomap_env.yml
- __MACOSX/TigerFISH-master/shared_conda_envs/._chromomap_env.yml
- TigerFISH-master/sun_grid_run_template/data/chm13.chrom.sizes
- __MACOSX/TigerFISH-master/sun_grid_run_template/data/._chm13.chrom.sizes
- TigerFISH-master/docs/source/index.rst
- __MACOSX/TigerFISH-master/docs/source/._index.rst
- TigerFISH-master/docs/source/imgs/
- __MACOSX/TigerFISH-master/docs/source/._imgs
- TigerFISH-master/docs/source/cli.rst
- __MACOSX/TigerFISH-master/docs/source/._cli.rst
- TigerFISH-master/docs/source/conf.py
- __MACOSX/TigerFISH-master/docs/source/._conf.py
- TigerFISH-master/docs/source/snakemake_view.rst
- __MACOSX/TigerFISH-master/docs/source/._snakemake_view.rst
- TigerFISH-master/docs/source/_static/
- __MACOSX/TigerFISH-master/docs/source/.__static
- TigerFISH-master/docs/source/tutorials.rst
- __MACOSX/TigerFISH-master/docs/source/._tutorials.rst
- TigerFISH-master/docs/source/faq.rst
- __MACOSX/TigerFISH-master/docs/source/._faq.rst
- TigerFISH-master/docs/source/parameters.rst
- __MACOSX/TigerFISH-master/docs/source/._parameters.rst
- TigerFISH-master/workflow/main_pipeline/Snakefile
- __MACOSX/TigerFISH-master/workflow/main_pipeline/._Snakefile
- TigerFISH-master/workflow/scripts/get_region_bed.py
- __MACOSX/TigerFISH-master/workflow/scripts/._get_region_bed.py
- TigerFISH-master/workflow/scripts/split_rm_alignments.py
- __MACOSX/TigerFISH-master/workflow/scripts/._split_rm_alignments.py
- TigerFISH-master/workflow/scripts/split_filter.py
- __MACOSX/TigerFISH-master/workflow/scripts/._split_filter.py
- TigerFISH-master/workflow/scripts/get_alignments.py
- __MACOSX/TigerFISH-master/workflow/scripts/._get_alignments.py
- TigerFISH-master/workflow/scripts/probe_mer_filter.py
- __MACOSX/TigerFISH-master/workflow/scripts/._probe_mer_filter.py
- TigerFISH-master/workflow/scripts/__pycache__/
- __MACOSX/TigerFISH-master/workflow/scripts/.___pycache__
- TigerFISH-master/workflow/scripts/finish_summary.py
- __MACOSX/TigerFISH-master/workflow/scripts/._finish_summary.py
- TigerFISH-master/workflow/scripts/kmer_filter.py
- __MACOSX/TigerFISH-master/workflow/scripts/._kmer_filter.py
- TigerFISH-master/workflow/scripts/make_chromomap.R
- __MACOSX/TigerFISH-master/workflow/scripts/._make_chromomap.R
- TigerFISH-master/workflow/scripts/alignment_filter.py
- __MACOSX/TigerFISH-master/workflow/scripts/._alignment_filter.py
- TigerFISH-master/workflow/scripts/check_repeatID.py
- __MACOSX/TigerFISH-master/workflow/scripts/._check_repeatID.py
- TigerFISH-master/workflow/scripts/generate_jf_idx.py
- __MACOSX/TigerFISH-master/workflow/scripts/._generate_jf_idx.py
- TigerFISH-master/workflow/scripts/repeat_ID.py
- __MACOSX/TigerFISH-master/workflow/scripts/._repeat_ID.py
- TigerFISH-master/workflow/scripts/make_derived_beds.py
- __MACOSX/TigerFISH-master/workflow/scripts/._make_derived_beds.py
- TigerFISH-master/workflow/scripts/refactoredBlockparse.py
- __MACOSX/TigerFISH-master/workflow/scripts/._refactoredBlockparse.py
- TigerFISH-master/workflow/scripts/generate_alignments.py
- __MACOSX/TigerFISH-master/workflow/scripts/._generate_alignments.py
- TigerFISH-master/workflow/scripts/check_defined_coords.py
- __MACOSX/TigerFISH-master/workflow/scripts/._check_defined_coords.py
- TigerFISH-master/workflow/scripts/collapse_repeat.py
- __MACOSX/TigerFISH-master/workflow/scripts/._collapse_repeat.py
- TigerFISH-master/workflow/scripts/split_filter_region.py
- __MACOSX/TigerFISH-master/workflow/scripts/._split_filter_region.py
- TigerFISH-master/workflow/scripts/design_probes.py
- __MACOSX/TigerFISH-master/workflow/scripts/._design_probes.py
- TigerFISH-master/workflow/scripts/split_bed.py
- __MACOSX/TigerFISH-master/workflow/scripts/._split_bed.py
- TigerFISH-master/example_run/probe_design_chm13/run_pipeline.sh
- __MACOSX/TigerFISH-master/example_run/probe_design_chm13/._run_pipeline.sh
- TigerFISH-master/example_run/probe_design_chm13/expected_output/
- __MACOSX/TigerFISH-master/example_run/probe_design_chm13/._expected_output
- TigerFISH-master/example_run/probe_design_chm13/config.yml
- __MACOSX/TigerFISH-master/example_run/probe_design_chm13/._config.yml
- TigerFISH-master/example_run/probe_design_chm13/run_check_defined_coords.sh
- __MACOSX/TigerFISH-master/example_run/probe_design_chm13/._run_check_defined_coords.sh
- TigerFISH-master/example_run/probe_design_chm13/data/
- __MACOSX/TigerFISH-master/example_run/probe_design_chm13/._data
- TigerFISH-master/example_run/probe_candidate_binding_test/run_pipeline.sh
- __MACOSX/TigerFISH-master/example_run/probe_candidate_binding_test/._run_pipeline.sh
- TigerFISH-master/example_run/probe_candidate_binding_test/run_check.sh
- __MACOSX/TigerFISH-master/example_run/probe_candidate_binding_test/._run_check.sh
- TigerFISH-master/example_run/probe_candidate_binding_test/expected_output/
- __MACOSX/TigerFISH-master/example_run/probe_candidate_binding_test/._expected_output
- TigerFISH-master/example_run/probe_candidate_binding_test/config.yml
- __MACOSX/TigerFISH-master/example_run/probe_candidate_binding_test/._config.yml
- TigerFISH-master/example_run/probe_candidate_binding_test/data/
- __MACOSX/TigerFISH-master/example_run/probe_candidate_binding_test/._data
- TigerFISH-master/example_run/repeat_discovery_test/run_pipeline.sh
- __MACOSX/TigerFISH-master/example_run/repeat_discovery_test/._run_pipeline.sh
- TigerFISH-master/example_run/repeat_discovery_test/expected_output/
- __MACOSX/TigerFISH-master/example_run/repeat_discovery_test/._expected_output
- TigerFISH-master/example_run/repeat_discovery_test/config.yml
- __MACOSX/TigerFISH-master/example_run/repeat_discovery_test/._config.yml
- TigerFISH-master/example_run/repeat_discovery_test/pipeline_output/
- __MACOSX/TigerFISH-master/example_run/repeat_discovery_test/._pipeline_output
- TigerFISH-master/example_run/repeat_discovery_test/data/
- __MACOSX/TigerFISH-master/example_run/repeat_discovery_test/._data
- TigerFISH-master/example_run/repeat_discovery_test/run_check_repeatID.sh
- __MACOSX/TigerFISH-master/example_run/repeat_discovery_test/._run_check_repeatID.sh
- TigerFISH-master/example_run/probe_design_test/run_pipeline.sh
- __MACOSX/TigerFISH-master/example_run/probe_design_test/._run_pipeline.sh
- TigerFISH-master/example_run/probe_design_test/expected_output/
- __MACOSX/TigerFISH-master/example_run/probe_design_test/._expected_output
- TigerFISH-master/example_run/probe_design_test/config.yml
- __MACOSX/TigerFISH-master/example_run/probe_design_test/._config.yml
- TigerFISH-master/example_run/probe_design_test/run_check_defined_coords.sh
- __MACOSX/TigerFISH-master/example_run/probe_design_test/._run_check_defined_coords.sh
- TigerFISH-master/example_run/probe_design_test/pipeline_output/
- __MACOSX/TigerFISH-master/example_run/probe_design_test/._pipeline_output
- TigerFISH-master/example_run/probe_design_test/data/
- __MACOSX/TigerFISH-master/example_run/probe_design_test/._data
- TigerFISH-master/docs/source/imgs/chm13_yaml.png
- __MACOSX/TigerFISH-master/docs/source/imgs/._chm13_yaml.png
- TigerFISH-master/docs/source/imgs/rd_params.png
- __MACOSX/TigerFISH-master/docs/source/imgs/._rd_params.png
- TigerFISH-master/docs/source/imgs/chm13_chr9_yaml.png
- __MACOSX/TigerFISH-master/docs/source/imgs/._chm13_chr9_yaml.png
- TigerFISH-master/docs/source/imgs/step_6_repeat_disc.png
- __MACOSX/TigerFISH-master/docs/source/imgs/._step_6_repeat_disc.png
- TigerFISH-master/docs/source/imgs/repeat_discovery_config.png
- __MACOSX/TigerFISH-master/docs/source/imgs/._repeat_discovery_config.png
- TigerFISH-master/docs/source/imgs/step_2_probe_design.png
- __MACOSX/TigerFISH-master/docs/source/imgs/._step_2_probe_design.png
- TigerFISH-master/docs/source/imgs/genome_wide_binding_chr9.png
- __MACOSX/TigerFISH-master/docs/source/imgs/._genome_wide_binding_chr9.png
- TigerFISH-master/docs/source/imgs/sample_out_probe.png
- __MACOSX/TigerFISH-master/docs/source/imgs/._sample_out_probe.png
- TigerFISH-master/docs/source/imgs/chrom_sizes_repeat_disc.png
- __MACOSX/TigerFISH-master/docs/source/imgs/._chrom_sizes_repeat_disc.png
- TigerFISH-master/docs/source/imgs/tiger.jpg
- __MACOSX/TigerFISH-master/docs/source/imgs/._tiger.jpg
- TigerFISH-master/docs/source/imgs/bt2_repeat_disc.png
- __MACOSX/TigerFISH-master/docs/source/imgs/._bt2_repeat_disc.png
- TigerFISH-master/docs/source/imgs/step_3_probe_design.png
- __MACOSX/TigerFISH-master/docs/source/imgs/._step_3_probe_design.png
- TigerFISH-master/docs/source/imgs/step_7_repeat_disc.png
- __MACOSX/TigerFISH-master/docs/source/imgs/._step_7_repeat_disc.png
- TigerFISH-master/docs/source/imgs/repeat_disc_fasta.png
- __MACOSX/TigerFISH-master/docs/source/imgs/._repeat_disc_fasta.png
- TigerFISH-master/docs/source/imgs/check_repeat_disc.png
- __MACOSX/TigerFISH-master/docs/source/imgs/._check_repeat_disc.png
- TigerFISH-master/docs/source/imgs/tigerfish_fish.jpg
- __MACOSX/TigerFISH-master/docs/source/imgs/._tigerfish_fish.jpg
- TigerFISH-master/docs/source/imgs/tigerfish_postprocess_overview.png
- __MACOSX/TigerFISH-master/docs/source/imgs/._tigerfish_postprocess_overview.png
- TigerFISH-master/docs/source/imgs/tigerfish_main_overview.png
- __MACOSX/TigerFISH-master/docs/source/imgs/._tigerfish_main_overview.png
- TigerFISH-master/docs/source/imgs/step_4_probe_design.png
- __MACOSX/TigerFISH-master/docs/source/imgs/._step_4_probe_design.png
- TigerFISH-master/docs/source/imgs/chr9_genome_view.png
- __MACOSX/TigerFISH-master/docs/source/imgs/._chr9_genome_view.png
- TigerFISH-master/docs/source/imgs/step_2_repeat_disc.png
- __MACOSX/TigerFISH-master/docs/source/imgs/._step_2_repeat_disc.png
- TigerFISH-master/docs/source/imgs/step_5_repeat_disc.png
- __MACOSX/TigerFISH-master/docs/source/imgs/._step_5_repeat_disc.png
- TigerFISH-master/docs/source/imgs/run_pipeline_repeat_disc.png
- __MACOSX/TigerFISH-master/docs/source/imgs/._run_pipeline_repeat_disc.png
- TigerFISH-master/docs/source/imgs/chm13_probe_design_dir.png
- __MACOSX/TigerFISH-master/docs/source/imgs/._chm13_probe_design_dir.png
- TigerFISH-master/docs/source/imgs/step_4_repeat_disc.png
- __MACOSX/TigerFISH-master/docs/source/imgs/._step_4_repeat_disc.png
- TigerFISH-master/docs/source/imgs/postprocess_step_3.png
- __MACOSX/TigerFISH-master/docs/source/imgs/._postprocess_step_3.png
- TigerFISH-master/docs/source/imgs/pd_params.png
- __MACOSX/TigerFISH-master/docs/source/imgs/._pd_params.png
- TigerFISH-master/docs/source/imgs/DAG.pdf
- __MACOSX/TigerFISH-master/docs/source/imgs/._DAG.pdf
- TigerFISH-master/docs/source/imgs/postprocess_step_2.png
- __MACOSX/TigerFISH-master/docs/source/imgs/._postprocess_step_2.png
- TigerFISH-master/docs/source/imgs/genome_threshold_chr9.png
- __MACOSX/TigerFISH-master/docs/source/imgs/._genome_threshold_chr9.png
- TigerFISH-master/docs/source/imgs/postprocess_config.png
- __MACOSX/TigerFISH-master/docs/source/imgs/._postprocess_config.png
- TigerFISH-master/docs/source/imgs/probe_design_config.png
- __MACOSX/TigerFISH-master/docs/source/imgs/._probe_design_config.png
- TigerFISH-master/docs/source/imgs/tigerfish_logo.png
- __MACOSX/TigerFISH-master/docs/source/imgs/._tigerfish_logo.png
- TigerFISH-master/docs/source/imgs/tutorials_summary.png
- __MACOSX/TigerFISH-master/docs/source/imgs/._tutorials_summary.png
- TigerFISH-master/docs/source/imgs/snakemake.svg
- __MACOSX/TigerFISH-master/docs/source/imgs/._snakemake.svg
- TigerFISH-master/docs/source/imgs/postprocess_run.png
- __MACOSX/TigerFISH-master/docs/source/imgs/._postprocess_run.png
- TigerFISH-master/docs/source/imgs/step_1_probe_design.png
- __MACOSX/TigerFISH-master/docs/source/imgs/._step_1_probe_design.png
- TigerFISH-master/docs/source/_static/probe_design_video.mp4
- __MACOSX/TigerFISH-master/docs/source/_static/._probe_design_video.mp4
- TigerFISH-master/docs/source/_static/postprocess_video.mp4
- __MACOSX/TigerFISH-master/docs/source/_static/._postprocess_video.mp4
- TigerFISH-master/docs/source/_static/tigerfish.png
- __MACOSX/TigerFISH-master/docs/source/_static/._tigerfish.png
- TigerFISH-master/docs/source/_static/repeat_disc_video.mp4
- __MACOSX/TigerFISH-master/docs/source/_static/._repeat_disc_video.mp4
- TigerFISH-master/workflow/scripts/__pycache__/refactoredBlockparse.cpython-37.pyc
- __MACOSX/TigerFISH-master/workflow/scripts/__pycache__/._refactoredBlockparse.cpython-37.pyc
- TigerFISH-master/example_run/probe_design_chm13/expected_output/finished/
- __MACOSX/TigerFISH-master/example_run/probe_design_chm13/expected_output/._finished
- TigerFISH-master/example_run/probe_design_chm13/expected_output/00_logs/
- __MACOSX/TigerFISH-master/example_run/probe_design_chm13/expected_output/._00_logs
- TigerFISH-master/example_run/probe_design_chm13/expected_output/01_reference_files/
- __MACOSX/TigerFISH-master/example_run/probe_design_chm13/expected_output/._01_reference_files
- TigerFISH-master/example_run/probe_design_chm13/expected_output/benchmarks/
- __MACOSX/TigerFISH-master/example_run/probe_design_chm13/expected_output/._benchmarks
- TigerFISH-master/example_run/probe_design_chm13/expected_output/03_core_output/
- __MACOSX/TigerFISH-master/example_run/probe_design_chm13/expected_output/._03_core_output
- TigerFISH-master/example_run/probe_design_chm13/expected_output/04_supplementary_output/
- __MACOSX/TigerFISH-master/example_run/probe_design_chm13/expected_output/._04_supplementary_output
- TigerFISH-master/example_run/probe_design_chm13/data/chm13.chrom.sizes
- __MACOSX/TigerFISH-master/example_run/probe_design_chm13/data/._chm13.chrom.sizes
- TigerFISH-master/example_run/probe_design_chm13/data/chm13_chr9_hsat_array.bed
- __MACOSX/TigerFISH-master/example_run/probe_design_chm13/data/._chm13_chr9_hsat_array.bed
- TigerFISH-master/example_run/probe_candidate_binding_test/expected_output/finished/
- __MACOSX/TigerFISH-master/example_run/probe_candidate_binding_test/expected_output/._finished
- TigerFISH-master/example_run/probe_candidate_binding_test/expected_output/01_reference_files/
- __MACOSX/TigerFISH-master/example_run/probe_candidate_binding_test/expected_output/._01_reference_files
- TigerFISH-master/example_run/probe_candidate_binding_test/expected_output/benchmarks/
- __MACOSX/TigerFISH-master/example_run/probe_candidate_binding_test/expected_output/._benchmarks
- TigerFISH-master/example_run/probe_candidate_binding_test/expected_output/pipeline.pdf
- __MACOSX/TigerFISH-master/example_run/probe_candidate_binding_test/expected_output/._pipeline.pdf
- TigerFISH-master/example_run/probe_candidate_binding_test/expected_output/02_intermediate_files/
- __MACOSX/TigerFISH-master/example_run/probe_candidate_binding_test/expected_output/._02_intermediate_files
- TigerFISH-master/example_run/probe_candidate_binding_test/expected_output/03_core_output/
- __MACOSX/TigerFISH-master/example_run/probe_candidate_binding_test/expected_output/._03_core_output
- TigerFISH-master/example_run/probe_candidate_binding_test/expected_output/pipeline.svg
- __MACOSX/TigerFISH-master/example_run/probe_candidate_binding_test/expected_output/._pipeline.svg
- TigerFISH-master/example_run/probe_candidate_binding_test/expected_output/04_supplementary_output/
- __MACOSX/TigerFISH-master/example_run/probe_candidate_binding_test/expected_output/._04_supplementary_output
- TigerFISH-master/example_run/probe_candidate_binding_test/data/bt2/
- __MACOSX/TigerFISH-master/example_run/probe_candidate_binding_test/data/._bt2
- TigerFISH-master/example_run/probe_candidate_binding_test/data/chr4_X_probe_test.tsv
- __MACOSX/TigerFISH-master/example_run/probe_candidate_binding_test/data/._chr4_X_probe_test.tsv
- TigerFISH-master/example_run/probe_candidate_binding_test/data/example.fa
- __MACOSX/TigerFISH-master/example_run/probe_candidate_binding_test/data/._example.fa
- TigerFISH-master/example_run/probe_candidate_binding_test/data/test_chrom.sizes
- __MACOSX/TigerFISH-master/example_run/probe_candidate_binding_test/data/._test_chrom.sizes
- TigerFISH-master/example_run/probe_candidate_binding_test/data/dxz4_synthetic.bed
- __MACOSX/TigerFISH-master/example_run/probe_candidate_binding_test/data/._dxz4_synthetic.bed
- TigerFISH-master/example_run/repeat_discovery_test/expected_output/finished/
- __MACOSX/TigerFISH-master/example_run/repeat_discovery_test/expected_output/._finished
[truncated: 976 more entries]
