# Supplementary material for: Tigerfish designs oligonucleotide-based in situ hybridization probes targeting intervals of highly repetitive DNA at the scale of genomes
Source: Nat Commun. 2024 Feb 3;15:1027. doi: 10.1038/s41467-024-45385-x (PMC10838309; doi:10.1038/s41467-024-45385-x)
Supplement: Supplementary file 8 — Supplementary Software [file 41467_2024_45385_MOESM8_ESM.zip › TigerFISH-master/snakemake_env.yml]

name: snakemake_env
channels:
  - bioconda
  - conda-forge
  - defaults
  - beliveau-lab
dependencies:
  - biopython=1.77
  - gffread=0.12.1
  - pandas=1.1.0
  - pip=20.1.1
  - python=3.8.3
  - snakemake=7.19
  - nupack=4
