# Supplementary material for: Tigerfish designs oligonucleotide-based in situ hybridization probes targeting intervals of highly repetitive DNA at the scale of genomes
Source: Nat Commun. 2024 Feb 3;15:1027. doi: 10.1038/s41467-024-45385-x (PMC10838309; doi:10.1038/s41467-024-45385-x)
Supplement: Supplementary file 8 — Supplementary Software [file 41467_2024_45385_MOESM8_ESM.zip › TigerFISH-master/setup.cfg]

[metadata]
name = Tigerfish
author = Robin Aguilar
author_email = eaguil@uw.edu
description = Fast and efficient repeat specific oligo design workflow for repetitive DNA
long_description = file: README.md
long_description_content_type = text/markdown
url = https://github.com/beliveau-lab/TigerFISH
license = MIT
classifiers =
    Programming Language :: Python :: 3

[options]
packages = find:
python_requires = >=3.6
install_requires =
    numpy>=1.18.1
    pandas>=1.0.3
    biopython>=1.77

[options.extras_require]
docs =
    numpydoc>=1.0.0
    sphinx-argparse>=0.2.5
    sphinx-rtd-theme>=0.5.0
    nbsphinx>=0.7.1
    ipykernel>=5.3.0
    recommonmark>=0.5.0
