# Supplementary material for: Tigerfish designs oligonucleotide-based in situ hybridization probes targeting intervals of highly repetitive DNA at the scale of genomes
Source: Nat Commun. 2024 Feb 3;15:1027. doi: 10.1038/s41467-024-45385-x (PMC10838309; doi:10.1038/s41467-024-45385-x)
Supplement: Supplementary file 8 — Supplementary Software [file 41467_2024_45385_MOESM8_ESM.zip › TigerFISH-master/docs/requirements.txt]

# Packages required to build docs, independent of application dependencies

Sphinx==4.4.0
Pygments==2.11.2

sphinx_rtd_theme==1.0.0
sphinx-tabs==3.2.0
sphinx-intl==2.0.1

readthedocs-sphinx-search==0.1.1

# Docs
sphinxemoji==0.2.0
sphinxcontrib-httpdomain==1.8.0
sphinx-prompt==1.4.0
sphinx-notfound-page==0.8
sphinx-autobuild==2021.3.14

# Linting
rstcheck==3.3.1

# Markdown
myst_parser==0.16.1
