# Supplementary material for: Tigerfish designs oligonucleotide-based in situ hybridization probes targeting intervals of highly repetitive DNA at the scale of genomes
Source: Nat Commun. 2024 Feb 3;15:1027. doi: 10.1038/s41467-024-45385-x (PMC10838309; doi:10.1038/s41467-024-45385-x)
Supplement: Supplementary file 8 — Supplementary Software [file 41467_2024_45385_MOESM8_ESM.zip › TigerFISH-master/workflow/README.md]

<div align="center">
    <a href="#readme"><img src="../docs/source/imgs/tigerfish_logo.png" width="200"></a>
</div>

## Snakefiles, Scripts, and Conda Environments

Here, each directory contains specific file paths to Snakemake files for each implementation of Tigerfish in the main workflow, conda environments used to run scripts, and detailed scripts used in each pipeline.

* [scripts used in Snakefiles](scripts/)
* [Snakemake file](main_pipeline/Snakefile)
* [conda environments used](../shared_conda_envs)
