# Supplementary material for: Tigerfish designs oligonucleotide-based in situ hybridization probes targeting intervals of highly repetitive DNA at the scale of genomes
Source: Nat Commun. 2024 Feb 3;15:1027. doi: 10.1038/s41467-024-45385-x (PMC10838309; doi:10.1038/s41467-024-45385-x)
Supplement: Supplementary file 8 — Supplementary Software [file 41467_2024_45385_MOESM8_ESM.zip › TigerFISH-master/shared_conda_envs/tigerfish.yml]

name: tigerfish
channels:
  - beliveau-lab
  - bioconda
  - conda-forge
  - defaults
dependencies:
  - bedtools=2.29.2
  - biopython=1.77
  - bowtie2=2.3.5.1
  - jellyfish=2.2.10
  - numpy=1.18.5
  - pandas=1.0.5
  - pip=20.1.1
  - pybedtools=0.8.1
  - sam2pairwise=1.0.0
  - samtools=1.9
  - scikit-learn=0.23.1
  - scipy=1.5.0
  - zip=3.0
  - nupack=4
  - python=3.7.8
  - matplotlib=3.3.4
  - seaborn=0.11.1
  - pytest=6.2
