# Supplementary material for: Tigerfish designs oligonucleotide-based in situ hybridization probes targeting intervals of highly repetitive DNA at the scale of genomes
Source: Nat Commun. 2024 Feb 3;15:1027. doi: 10.1038/s41467-024-45385-x (PMC10838309; doi:10.1038/s41467-024-45385-x)
Supplement: Supplementary file 8 — Supplementary Software [file 41467_2024_45385_MOESM8_ESM.zip › TigerFISH-master/shared_conda_envs/chromomap_env.yml]

name: chromomap_env
channels:
  - conda-forge
dependencies:
 - r-base=4.1.0
 - r-tidyverse=1.3.1
 - r-htmlwidgets
 - r-optparse
 - r-readr
 - r-splitstackshape
