# Supplementary material for: Tigerfish designs oligonucleotide-based in situ hybridization probes targeting intervals of highly repetitive DNA at the scale of genomes
Source: Nat Commun. 2024 Feb 3;15:1027. doi: 10.1038/s41467-024-45385-x (PMC10838309; doi:10.1038/s41467-024-45385-x)
Supplement: Supplementary file 8 — Supplementary Software [file 41467_2024_45385_MOESM8_ESM.zip › TigerFISH-master/example_run/probe_design_chm13/run_pipeline.sh]

# configure file paths
CONFIG_FILE='config.yml'
SNAKE_FILE='../../workflow/main_pipeline/Snakefile'
CONDA_ENVS='../../shared_conda_envs'

# activate conda environment
source activate snakemake_env                

# run the pipeline
snakemake --configfile config.yml --snakefile $SNAKE_FILE \
    --use-conda --conda-frontend mamba --conda-prefix $CONDA_ENVS --cores \
    --restart-times 3

# export PDF and svg visualizations of the DAG structure of pipeline steps
echo -e "Exporting pipeline DAG to svg and pdf..."
snakemake --configfile config.yml --snakefile $SNAKE_FILE --dag > dag.dot
dot -Tpdf dag.dot > pipeline_output/pipeline.pdf
dot -Tsvg dag.dot > pipeline_output/pipeline.svg
rm dag.dot

# success
echo -e "\nDONE!\n"
