# Supplementary material for: Tigerfish designs oligonucleotide-based in situ hybridization probes targeting intervals of highly repetitive DNA at the scale of genomes
Source: Nat Commun. 2024 Feb 3;15:1027. doi: 10.1038/s41467-024-45385-x (PMC10838309; doi:10.1038/s41467-024-45385-x)
Supplement: Supplementary file 8 — Supplementary Software [file 41467_2024_45385_MOESM8_ESM.zip › TigerFISH-master/example_run/probe_design_chm13/expected_output/03_core_output/chm13_final_probes.txt]

chr9:64884529-64884568	chr9:49055551-76694047	chr9:49100000-76600000	AAGGGAATTGAGTGCCATCAATCCGAATGTAATGGAATGG	42.92	139697	139734	0.9997352111869696	5.004241040918825	11884.31263683296	605.3486339459517	0.9515320214998751
chr9:72105216-72105261	chr9:49055551-76694047	chr9:49100000-76600000	AATTGAATAGAATCAATCCGAATGTTTGGAATGAAATGGGAACGGA	42.4	130619	130653	0.9997397687002976	5.0039021962837404	8895.082554407785	349.44011060793406	0.9622003078719976
