# Supplementary material for: Tigerfish designs oligonucleotide-based in situ hybridization probes targeting intervals of highly repetitive DNA at the scale of genomes
Source: Nat Commun. 2024 Feb 3;15:1027. doi: 10.1038/s41467-024-45385-x (PMC10838309; doi:10.1038/s41467-024-45385-x)
Supplement: Supplementary file 8 — Supplementary Software [file 41467_2024_45385_MOESM8_ESM.zip › TigerFISH-master/example_run/probe_candidate_binding_test/expected_output/03_core_output/chm13_final_probe_summary.txt]

repeat_coords	probe_count	on_target_sum	off_target_sum
chr4:3998-109828	10	324.23321762554974	0.0
chrX:0-182000	35	3019.0838155281194	5.83137351999409
