# Supplementary material for: Tigerfish designs oligonucleotide-based in situ hybridization probes targeting intervals of highly repetitive DNA at the scale of genomes
Source: Nat Commun. 2024 Feb 3;15:1027. doi: 10.1038/s41467-024-45385-x (PMC10838309; doi:10.1038/s41467-024-45385-x)
Supplement: Supplementary file 8 — Supplementary Software [file 41467_2024_45385_MOESM8_ESM.zip › TigerFISH-master/example_run/probe_design_chm13/expected_output/01_reference_files/02_generate_genome_bins/genome_bins_tigerfish_threshold.bed]

chr1	0	100000
chr1	100000	200000
chr1	200000	300000
chr1	300000	400000
chr1	400000	500000
chr1	500000	600000
chr1	600000	700000
chr1	700000	800000
chr1	800000	900000
chr1	900000	1000000
chr1	1000000	1100000
chr1	1100000	1200000
chr1	1200000	1300000
chr1	1300000	1400000
chr1	1400000	1500000
chr1	1500000	1600000
chr1	1600000	1700000
chr1	1700000	1800000
chr1	1800000	1900000
chr1	1900000	2000000
chr1	2000000	2100000
chr1	2100000	2200000
chr1	2200000	2300000
chr1	2300000	2400000
chr1	2400000	2500000
chr1	2500000	2600000
chr1	2600000	2700000
chr1	2700000	2800000
chr1	2800000	2900000
chr1	2900000	3000000
chr1	3000000	3100000
chr1	3100000	3200000
chr1	3200000	3300000
chr1	3300000	3400000
chr1	3400000	3500000
chr1	3500000	3600000
chr1	3600000	3700000
chr1	3700000	3800000
chr1	3800000	3900000
chr1	3900000	4000000
chr1	4000000	4100000
chr1	4100000	4200000
chr1	4200000	4300000
chr1	4300000	4400000
chr1	4400000	4500000
chr1	4500000	4600000
chr1	4600000	4700000
chr1	4700000	4800000
chr1	4800000	4900000
chr1	4900000	5000000
chr1	5000000	5100000
chr1	5100000	5200000
chr1	5200000	5300000
chr1	5300000	5400000
chr1	5400000	5500000
chr1	5500000	5600000
chr1	5600000	5700000
chr1	5700000	5800000
chr1	5800000	5900000
chr1	5900000	6000000
chr1	6000000	6100000
chr1	6100000	6200000
chr1	6200000	6300000
chr1	6300000	6400000
chr1	6400000	6500000
chr1	6500000	6600000
chr1	6600000	6700000
chr1	6700000	6800000
chr1	6800000	6900000
chr1	6900000	7000000
chr1	7000000	7100000
chr1	7100000	7200000
chr1	7200000	7300000
chr1	7300000	7400000
chr1	7400000	7500000
chr1	7500000	7600000
chr1	7600000	7700000
chr1	7700000	7800000
chr1	7800000	7900000
chr1	7900000	8000000
chr1	8000000	8100000
chr1	8100000	8200000
chr1	8200000	8300000
chr1	8300000	8400000
chr1	8400000	8500000
chr1	8500000	8600000
chr1	8600000	8700000
chr1	8700000	8800000
chr1	8800000	8900000
chr1	8900000	9000000
chr1	9000000	9100000
chr1	9100000	9200000
chr1	9200000	9300000
chr1	9300000	9400000
chr1	9400000	9500000
chr1	9500000	9600000
chr1	9600000	9700000
chr1	9700000	9800000
chr1	9800000	9900000
chr1	9900000	10000000
chr1	10000000	10100000
chr1	10100000	10200000
chr1	10200000	10300000
chr1	10300000	10400000
chr1	10400000	10500000
chr1	10500000	10600000
chr1	10600000	10700000
chr1	10700000	10800000
chr1	10800000	10900000
chr1	10900000	11000000
chr1	11000000	11100000
chr1	11100000	11200000
chr1	11200000	11300000
chr1	11300000	11400000
chr1	11400000	11500000
chr1	11500000	11600000
chr1	11600000	11700000
chr1	11700000	11800000
chr1	11800000	11900000
chr1	11900000	12000000
chr1	12000000	12100000
chr1	12100000	12200000
chr1	12200000	12300000
chr1	12300000	12400000
chr1	12400000	12500000
chr1	12500000	12600000
chr1	12600000	12700000
chr1	12700000	12800000
chr1	12800000	12900000
chr1	12900000	13000000
chr1	13000000	13100000
chr1	13100000	13200000
chr1	13200000	13300000
chr1	13300000	13400000
chr1	13400000	13500000
chr1	13500000	13600000
chr1	13600000	13700000
chr1	13700000	13800000
chr1	13800000	13900000
chr1	13900000	14000000
chr1	14000000	14100000
chr1	14100000	14200000
chr1	14200000	14300000
chr1	14300000	14400000
chr1	14400000	14500000
chr1	14500000	14600000
chr1	14600000	14700000
chr1	14700000	14800000
chr1	14800000	14900000
chr1	14900000	15000000
chr1	15000000	15100000
chr1	15100000	15200000
chr1	15200000	15300000
chr1	15300000	15400000
chr1	15400000	15500000
chr1	15500000	15600000
chr1	15600000	15700000
chr1	15700000	15800000
chr1	15800000	15900000
chr1	15900000	16000000
chr1	16000000	16100000
chr1	16100000	16200000
chr1	16200000	16300000
chr1	16300000	16400000
chr1	16400000	16500000
chr1	16500000	16600000
chr1	16600000	16700000
chr1	16700000	16800000
chr1	16800000	16900000
chr1	16900000	17000000
chr1	17000000	17100000
chr1	17100000	17200000
chr1	17200000	17300000
chr1	17300000	17400000
chr1	17400000	17500000
chr1	17500000	17600000
chr1	17600000	17700000
chr1	17700000	17800000
chr1	17800000	17900000
chr1	17900000	18000000
chr1	18000000	18100000
chr1	18100000	18200000
chr1	18200000	18300000
chr1	18300000	18400000
chr1	18400000	18500000
chr1	18500000	18600000
chr1	18600000	18700000
chr1	18700000	18800000
chr1	18800000	18900000
chr1	18900000	19000000
chr1	19000000	19100000
chr1	19100000	19200000
chr1	19200000	19300000
chr1	19300000	19400000
chr1	19400000	19500000
chr1	19500000	19600000
chr1	19600000	19700000
chr1	19700000	19800000
chr1	19800000	19900000
chr1	19900000	20000000
chr1	20000000	20100000
chr1	20100000	20200000
chr1	20200000	20300000
chr1	20300000	20400000
chr1	20400000	20500000
chr1	20500000	20600000
chr1	20600000	20700000
chr1	20700000	20800000
chr1	20800000	20900000
chr1	20900000	21000000
chr1	21000000	21100000
chr1	21100000	21200000
chr1	21200000	21300000
chr1	21300000	21400000
chr1	21400000	21500000
chr1	21500000	21600000
chr1	21600000	21700000
chr1	21700000	21800000
chr1	21800000	21900000
chr1	21900000	22000000
chr1	22000000	22100000
chr1	22100000	22200000
chr1	22200000	22300000
chr1	22300000	22400000
chr1	22400000	22500000
chr1	22500000	22600000
chr1	22600000	22700000
chr1	22700000	22800000
chr1	22800000	22900000
chr1	22900000	23000000
chr1	23000000	23100000
chr1	23100000	23200000
chr1	23200000	23300000
chr1	23300000	23400000
chr1	23400000	23500000
chr1	23500000	23600000
chr1	23600000	23700000
chr1	23700000	23800000
chr1	23800000	23900000
chr1	23900000	24000000
chr1	24000000	24100000
chr1	24100000	24200000
chr1	24200000	24300000
chr1	24300000	24400000
chr1	24400000	24500000
chr1	24500000	24600000
chr1	24600000	24700000
chr1	24700000	24800000
chr1	24800000	24900000
chr1	24900000	25000000
chr1	25000000	25100000
chr1	25100000	25200000
chr1	25200000	25300000
chr1	25300000	25400000
chr1	25400000	25500000
chr1	25500000	25600000
chr1	25600000	25700000
chr1	25700000	25800000
chr1	25800000	25900000
chr1	25900000	26000000
chr1	26000000	26100000
chr1	26100000	26200000
chr1	26200000	26300000
chr1	26300000	26400000
chr1	26400000	26500000
chr1	26500000	26600000
chr1	26600000	26700000
chr1	26700000	26800000
chr1	26800000	26900000
chr1	26900000	27000000
chr1	27000000	27100000
chr1	27100000	27200000
chr1	27200000	27300000
chr1	27300000	27400000
chr1	27400000	27500000
chr1	27500000	27600000
chr1	27600000	27700000
chr1	27700000	27800000
chr1	27800000	27900000
chr1	27900000	28000000
chr1	28000000	28100000
chr1	28100000	28200000
chr1	28200000	28300000
chr1	28300000	28400000
chr1	28400000	28500000
chr1	28500000	28600000
chr1	28600000	28700000
chr1	28700000	28800000
chr1	28800000	28900000
chr1	28900000	29000000
chr1	29000000	29100000
chr1	29100000	29200000
chr1	29200000	29300000
chr1	29300000	29400000
chr1	29400000	29500000
chr1	29500000	29600000
chr1	29600000	29700000
chr1	29700000	29800000
chr1	29800000	29900000
chr1	29900000	30000000
chr1	30000000	30100000
chr1	30100000	30200000
chr1	30200000	30300000
chr1	30300000	30400000
chr1	30400000	30500000
chr1	30500000	30600000
chr1	30600000	30700000
chr1	30700000	30800000
chr1	30800000	30900000
chr1	30900000	31000000
chr1	31000000	31100000
chr1	31100000	31200000
chr1	31200000	31300000
chr1	31300000	31400000
chr1	31400000	31500000
chr1	31500000	31600000
chr1	31600000	31700000
chr1	31700000	31800000
chr1	31800000	31900000
chr1	31900000	32000000
chr1	32000000	32100000
chr1	32100000	32200000
chr1	32200000	32300000
chr1	32300000	32400000
chr1	32400000	32500000
chr1	32500000	32600000
chr1	32600000	32700000
chr1	32700000	32800000
chr1	32800000	32900000
chr1	32900000	33000000
chr1	33000000	33100000
chr1	33100000	33200000
chr1	33200000	33300000
chr1	33300000	33400000
chr1	33400000	33500000
chr1	33500000	33600000
chr1	33600000	33700000
chr1	33700000	33800000
chr1	33800000	33900000
chr1	33900000	34000000
chr1	34000000	34100000
chr1	34100000	34200000
chr1	34200000	34300000
chr1	34300000	34400000
chr1	34400000	34500000
chr1	34500000	34600000
chr1	34600000	34700000
chr1	34700000	34800000
chr1	34800000	34900000
chr1	34900000	35000000
chr1	35000000	35100000
chr1	35100000	35200000
chr1	35200000	35300000
chr1	35300000	35400000
chr1	35400000	35500000
chr1	35500000	35600000
chr1	35600000	35700000
chr1	35700000	35800000
chr1	35800000	35900000
chr1	35900000	36000000
chr1	36000000	36100000
chr1	36100000	36200000
chr1	36200000	36300000
chr1	36300000	36400000
chr1	36400000	36500000
chr1	36500000	36600000
chr1	36600000	36700000
chr1	36700000	36800000
chr1	36800000	36900000
chr1	36900000	37000000
chr1	37000000	37100000
chr1	37100000	37200000
chr1	37200000	37300000
chr1	37300000	37400000
chr1	37400000	37500000
chr1	37500000	37600000
chr1	37600000	37700000
chr1	37700000	37800000
chr1	37800000	37900000
chr1	37900000	38000000
chr1	38000000	38100000
chr1	38100000	38200000
chr1	38200000	38300000
chr1	38300000	38400000
chr1	38400000	38500000
chr1	38500000	38600000
chr1	38600000	38700000
chr1	38700000	38800000
chr1	38800000	38900000
chr1	38900000	39000000
chr1	39000000	39100000
chr1	39100000	39200000
chr1	39200000	39300000
chr1	39300000	39400000
chr1	39400000	39500000
chr1	39500000	39600000
chr1	39600000	39700000
chr1	39700000	39800000
chr1	39800000	39900000
chr1	39900000	40000000
chr1	40000000	40100000
chr1	40100000	40200000
chr1	40200000	40300000
chr1	40300000	40400000
chr1	40400000	40500000
chr1	40500000	40600000
chr1	40600000	40700000
chr1	40700000	40800000
chr1	40800000	40900000
chr1	40900000	41000000
chr1	41000000	41100000
chr1	41100000	41200000
chr1	41200000	41300000
chr1	41300000	41400000
chr1	41400000	41500000
chr1	41500000	41600000
chr1	41600000	41700000
chr1	41700000	41800000
chr1	41800000	41900000
chr1	41900000	42000000
chr1	42000000	42100000
chr1	42100000	42200000
chr1	42200000	42300000
chr1	42300000	42400000
chr1	42400000	42500000
chr1	42500000	42600000
chr1	42600000	42700000
chr1	42700000	42800000
chr1	42800000	42900000
chr1	42900000	43000000
chr1	43000000	43100000
chr1	43100000	43200000
chr1	43200000	43300000
chr1	43300000	43400000
chr1	43400000	43500000
chr1	43500000	43600000
chr1	43600000	43700000
chr1	43700000	43800000
chr1	43800000	43900000
chr1	43900000	44000000
chr1	44000000	44100000
chr1	44100000	44200000
chr1	44200000	44300000
chr1	44300000	44400000
chr1	44400000	44500000
chr1	44500000	44600000
chr1	44600000	44700000
chr1	44700000	44800000
chr1	44800000	44900000
chr1	44900000	45000000
chr1	45000000	45100000
chr1	45100000	45200000
chr1	45200000	45300000
chr1	45300000	45400000
chr1	45400000	45500000
chr1	45500000	45600000
chr1	45600000	45700000
chr1	45700000	45800000
chr1	45800000	45900000
chr1	45900000	46000000
chr1	46000000	46100000
chr1	46100000	46200000
chr1	46200000	46300000
chr1	46300000	46400000
chr1	46400000	46500000
chr1	46500000	46600000
chr1	46600000	46700000
chr1	46700000	46800000
chr1	46800000	46900000
chr1	46900000	47000000
chr1	47000000	47100000
chr1	47100000	47200000
chr1	47200000	47300000
chr1	47300000	47400000
chr1	47400000	47500000
chr1	47500000	47600000
chr1	47600000	47700000
chr1	47700000	47800000
chr1	47800000	47900000
chr1	47900000	48000000
chr1	48000000	48100000
chr1	48100000	48200000
chr1	48200000	48300000
chr1	48300000	48400000
chr1	48400000	48500000
chr1	48500000	48600000
chr1	48600000	48700000
chr1	48700000	48800000
chr1	48800000	48900000
chr1	48900000	49000000
chr1	49000000	49100000
chr1	49100000	49200000
chr1	49200000	49300000
chr1	49300000	49400000
chr1	49400000	49500000
chr1	49500000	49600000
chr1	49600000	49700000
chr1	49700000	49800000
chr1	49800000	49900000
chr1	49900000	50000000
chr1	50000000	50100000
chr1	50100000	50200000
chr1	50200000	50300000
chr1	50300000	50400000
chr1	50400000	50500000
chr1	50500000	50600000
chr1	50600000	50700000
chr1	50700000	50800000
chr1	50800000	50900000
chr1	50900000	51000000
chr1	51000000	51100000
chr1	51100000	51200000
chr1	51200000	51300000
chr1	51300000	51400000
chr1	51400000	51500000
chr1	51500000	51600000
chr1	51600000	51700000
chr1	51700000	51800000
chr1	51800000	51900000
chr1	51900000	52000000
chr1	52000000	52100000
chr1	52100000	52200000
chr1	52200000	52300000
chr1	52300000	52400000
chr1	52400000	52500000
chr1	52500000	52600000
chr1	52600000	52700000
chr1	52700000	52800000
chr1	52800000	52900000
chr1	52900000	53000000
chr1	53000000	53100000
chr1	53100000	53200000
chr1	53200000	53300000
chr1	53300000	53400000
chr1	53400000	53500000
chr1	53500000	53600000
chr1	53600000	53700000
chr1	53700000	53800000
chr1	53800000	53900000
chr1	53900000	54000000
chr1	54000000	54100000
chr1	54100000	54200000
chr1	54200000	54300000
chr1	54300000	54400000
chr1	54400000	54500000
chr1	54500000	54600000
chr1	54600000	54700000
chr1	54700000	54800000
chr1	54800000	54900000
chr1	54900000	55000000
chr1	55000000	55100000
chr1	55100000	55200000
chr1	55200000	55300000
chr1	55300000	55400000
chr1	55400000	55500000
chr1	55500000	55600000
chr1	55600000	55700000
chr1	55700000	55800000
chr1	55800000	55900000
chr1	55900000	56000000
chr1	56000000	56100000
chr1	56100000	56200000
chr1	56200000	56300000
chr1	56300000	56400000
chr1	56400000	56500000
chr1	56500000	56600000
chr1	56600000	56700000
chr1	56700000	56800000
chr1	56800000	56900000
chr1	56900000	57000000
chr1	57000000	57100000
chr1	57100000	57200000
chr1	57200000	57300000
chr1	57300000	57400000
chr1	57400000	57500000
chr1	57500000	57600000
chr1	57600000	57700000
chr1	57700000	57800000
chr1	57800000	57900000
chr1	57900000	58000000
chr1	58000000	58100000
chr1	58100000	58200000
chr1	58200000	58300000
chr1	58300000	58400000
chr1	58400000	58500000
chr1	58500000	58600000
chr1	58600000	58700000
chr1	58700000	58800000
chr1	58800000	58900000
chr1	58900000	59000000
chr1	59000000	59100000
chr1	59100000	59200000
chr1	59200000	59300000
chr1	59300000	59400000
chr1	59400000	59500000
chr1	59500000	59600000
chr1	59600000	59700000
chr1	59700000	59800000
chr1	59800000	59900000
chr1	59900000	60000000
chr1	60000000	60100000
chr1	60100000	60200000
chr1	60200000	60300000
chr1	60300000	60400000
chr1	60400000	60500000
chr1	60500000	60600000
chr1	60600000	60700000
chr1	60700000	60800000
chr1	60800000	60900000
chr1	60900000	61000000
chr1	61000000	61100000
chr1	61100000	61200000
chr1	61200000	61300000
chr1	61300000	61400000
chr1	61400000	61500000
chr1	61500000	61600000
chr1	61600000	61700000
chr1	61700000	61800000
chr1	61800000	61900000
chr1	61900000	62000000
chr1	62000000	62100000
chr1	62100000	62200000
chr1	62200000	62300000
chr1	62300000	62400000
chr1	62400000	62500000
chr1	62500000	62600000
chr1	62600000	62700000
chr1	62700000	62800000
chr1	62800000	62900000
chr1	62900000	63000000
chr1	63000000	63100000
chr1	63100000	63200000
chr1	63200000	63300000
chr1	63300000	63400000
chr1	63400000	63500000
chr1	63500000	63600000
chr1	63600000	63700000
chr1	63700000	63800000
chr1	63800000	63900000
chr1	63900000	64000000
chr1	64000000	64100000
chr1	64100000	64200000
chr1	64200000	64300000
chr1	64300000	64400000
chr1	64400000	64500000
chr1	64500000	64600000
chr1	64600000	64700000
chr1	64700000	64800000
chr1	64800000	64900000
chr1	64900000	65000000
chr1	65000000	65100000
chr1	65100000	65200000
chr1	65200000	65300000
chr1	65300000	65400000
chr1	65400000	65500000
chr1	65500000	65600000
chr1	65600000	65700000
chr1	65700000	65800000
chr1	65800000	65900000
chr1	65900000	66000000
chr1	66000000	66100000
chr1	66100000	66200000
chr1	66200000	66300000
chr1	66300000	66400000
chr1	66400000	66500000
chr1	66500000	66600000
chr1	66600000	66700000
chr1	66700000	66800000
chr1	66800000	66900000
chr1	66900000	67000000
chr1	67000000	67100000
chr1	67100000	67200000
chr1	67200000	67300000
chr1	67300000	67400000
chr1	67400000	67500000
chr1	67500000	67600000
chr1	67600000	67700000
chr1	67700000	67800000
chr1	67800000	67900000
chr1	67900000	68000000
chr1	68000000	68100000
chr1	68100000	68200000
chr1	68200000	68300000
chr1	68300000	68400000
chr1	68400000	68500000
chr1	68500000	68600000
chr1	68600000	68700000
chr1	68700000	68800000
chr1	68800000	68900000
chr1	68900000	69000000
chr1	69000000	69100000
chr1	69100000	69200000
chr1	69200000	69300000
chr1	69300000	69400000
chr1	69400000	69500000
chr1	69500000	69600000
chr1	69600000	69700000
chr1	69700000	69800000
chr1	69800000	69900000
chr1	69900000	70000000
chr1	70000000	70100000
chr1	70100000	70200000
chr1	70200000	70300000
chr1	70300000	70400000
chr1	70400000	70500000
chr1	70500000	70600000
chr1	70600000	70700000
chr1	70700000	70800000
chr1	70800000	70900000
chr1	70900000	71000000
chr1	71000000	71100000
chr1	71100000	71200000
chr1	71200000	71300000
chr1	71300000	71400000
chr1	71400000	71500000
chr1	71500000	71600000
chr1	71600000	71700000
chr1	71700000	71800000
chr1	71800000	71900000
chr1	71900000	72000000
chr1	72000000	72100000
chr1	72100000	72200000
chr1	72200000	72300000
chr1	72300000	72400000
chr1	72400000	72500000
chr1	72500000	72600000
chr1	72600000	72700000
chr1	72700000	72800000
chr1	72800000	72900000
chr1	72900000	73000000
chr1	73000000	73100000
chr1	73100000	73200000
chr1	73200000	73300000
chr1	73300000	73400000
chr1	73400000	73500000
chr1	73500000	73600000
chr1	73600000	73700000
chr1	73700000	73800000
chr1	73800000	73900000
chr1	73900000	74000000
chr1	74000000	74100000
chr1	74100000	74200000
chr1	74200000	74300000
chr1	74300000	74400000
chr1	74400000	74500000
chr1	74500000	74600000
chr1	74600000	74700000
chr1	74700000	74800000
chr1	74800000	74900000
chr1	74900000	75000000
chr1	75000000	75100000
chr1	75100000	75200000
chr1	75200000	75300000
chr1	75300000	75400000
chr1	75400000	75500000
chr1	75500000	75600000
chr1	75600000	75700000
chr1	75700000	75800000
chr1	75800000	75900000
chr1	75900000	76000000
chr1	76000000	76100000
chr1	76100000	76200000
chr1	76200000	76300000
chr1	76300000	76400000
chr1	76400000	76500000
chr1	76500000	76600000
chr1	76600000	76700000
chr1	76700000	76800000
chr1	76800000	76900000
chr1	76900000	77000000
chr1	77000000	77100000
chr1	77100000	77200000
chr1	77200000	77300000
chr1	77300000	77400000
chr1	77400000	77500000
chr1	77500000	77600000
chr1	77600000	77700000
chr1	77700000	77800000
chr1	77800000	77900000
chr1	77900000	78000000
chr1	78000000	78100000
chr1	78100000	78200000
chr1	78200000	78300000
chr1	78300000	78400000
chr1	78400000	78500000
chr1	78500000	78600000
chr1	78600000	78700000
chr1	78700000	78800000
chr1	78800000	78900000
chr1	78900000	79000000
chr1	79000000	79100000
chr1	79100000	79200000
chr1	79200000	79300000
chr1	79300000	79400000
chr1	79400000	79500000
chr1	79500000	79600000
chr1	79600000	79700000
chr1	79700000	79800000
chr1	79800000	79900000
chr1	79900000	80000000
chr1	80000000	80100000
chr1	80100000	80200000
chr1	80200000	80300000
chr1	80300000	80400000
chr1	80400000	80500000
chr1	80500000	80600000
chr1	80600000	80700000
chr1	80700000	80800000
chr1	80800000	80900000
chr1	80900000	81000000
chr1	81000000	81100000
chr1	81100000	81200000
chr1	81200000	81300000
chr1	81300000	81400000
chr1	81400000	81500000
chr1	81500000	81600000
chr1	81600000	81700000
chr1	81700000	81800000
chr1	81800000	81900000
chr1	81900000	82000000
chr1	82000000	82100000
chr1	82100000	82200000
chr1	82200000	82300000
chr1	82300000	82400000
chr1	82400000	82500000
chr1	82500000	82600000
chr1	82600000	82700000
chr1	82700000	82800000
chr1	82800000	82900000
chr1	82900000	83000000
chr1	83000000	83100000
chr1	83100000	83200000
chr1	83200000	83300000
chr1	83300000	83400000
chr1	83400000	83500000
chr1	83500000	83600000
chr1	83600000	83700000
chr1	83700000	83800000
chr1	83800000	83900000
chr1	83900000	84000000
chr1	84000000	84100000
chr1	84100000	84200000
chr1	84200000	84300000
chr1	84300000	84400000
chr1	84400000	84500000
chr1	84500000	84600000
chr1	84600000	84700000
chr1	84700000	84800000
chr1	84800000	84900000
chr1	84900000	85000000
chr1	85000000	85100000
chr1	85100000	85200000
chr1	85200000	85300000
chr1	85300000	85400000
chr1	85400000	85500000
chr1	85500000	85600000
chr1	85600000	85700000
chr1	85700000	85800000
chr1	85800000	85900000
chr1	85900000	86000000
chr1	86000000	86100000
chr1	86100000	86200000
chr1	86200000	86300000
chr1	86300000	86400000
chr1	86400000	86500000
chr1	86500000	86600000
chr1	86600000	86700000
chr1	86700000	86800000
chr1	86800000	86900000
chr1	86900000	87000000
chr1	87000000	87100000
chr1	87100000	87200000
chr1	87200000	87300000
chr1	87300000	87400000
chr1	87400000	87500000
chr1	87500000	87600000
chr1	87600000	87700000
chr1	87700000	87800000
chr1	87800000	87900000
chr1	87900000	88000000
chr1	88000000	88100000
chr1	88100000	88200000
chr1	88200000	88300000
chr1	88300000	88400000
chr1	88400000	88500000
chr1	88500000	88600000
chr1	88600000	88700000
chr1	88700000	88800000
chr1	88800000	88900000
chr1	88900000	89000000
chr1	89000000	89100000
chr1	89100000	89200000
chr1	89200000	89300000
chr1	89300000	89400000
chr1	89400000	89500000
chr1	89500000	89600000
chr1	89600000	89700000
chr1	89700000	89800000
chr1	89800000	89900000
chr1	89900000	90000000
chr1	90000000	90100000
chr1	90100000	90200000
chr1	90200000	90300000
chr1	90300000	90400000
chr1	90400000	90500000
chr1	90500000	90600000
chr1	90600000	90700000
chr1	90700000	90800000
chr1	90800000	90900000
chr1	90900000	91000000
chr1	91000000	91100000
chr1	91100000	91200000
chr1	91200000	91300000
chr1	91300000	91400000
chr1	91400000	91500000
chr1	91500000	91600000
chr1	91600000	91700000
chr1	91700000	91800000
chr1	91800000	91900000
chr1	91900000	92000000
chr1	92000000	92100000
chr1	92100000	92200000
chr1	92200000	92300000
chr1	92300000	92400000
chr1	92400000	92500000
chr1	92500000	92600000
chr1	92600000	92700000
chr1	92700000	92800000
chr1	92800000	92900000
chr1	92900000	93000000
chr1	93000000	93100000
chr1	93100000	93200000
chr1	93200000	93300000
chr1	93300000	93400000
chr1	93400000	93500000
chr1	93500000	93600000
chr1	93600000	93700000
chr1	93700000	93800000
chr1	93800000	93900000
chr1	93900000	94000000
chr1	94000000	94100000
chr1	94100000	94200000
chr1	94200000	94300000
chr1	94300000	94400000
chr1	94400000	94500000
chr1	94500000	94600000
chr1	94600000	94700000
chr1	94700000	94800000
chr1	94800000	94900000
chr1	94900000	95000000
chr1	95000000	95100000
chr1	95100000	95200000
chr1	95200000	95300000
chr1	95300000	95400000
chr1	95400000	95500000
chr1	95500000	95600000
chr1	95600000	95700000
chr1	95700000	95800000
chr1	95800000	95900000
chr1	95900000	96000000
chr1	96000000	96100000
chr1	96100000	96200000
chr1	96200000	96300000
chr1	96300000	96400000
chr1	96400000	96500000
chr1	96500000	96600000
chr1	96600000	96700000
chr1	96700000	96800000
chr1	96800000	96900000
chr1	96900000	97000000
chr1	97000000	97100000
chr1	97100000	97200000
chr1	97200000	97300000
chr1	97300000	97400000
chr1	97400000	97500000
chr1	97500000	97600000
chr1	97600000	97700000
chr1	97700000	97800000
chr1	97800000	97900000
chr1	97900000	98000000
chr1	98000000	98100000
chr1	98100000	98200000
chr1	98200000	98300000
chr1	98300000	98400000
chr1	98400000	98500000
chr1	98500000	98600000
chr1	98600000	98700000
chr1	98700000	98800000
chr1	98800000	98900000
chr1	98900000	99000000
chr1	99000000	99100000
chr1	99100000	99200000
chr1	99200000	99300000
chr1	99300000	99400000
chr1	99400000	99500000
chr1	99500000	99600000
chr1	99600000	99700000
chr1	99700000	99800000
chr1	99800000	99900000
chr1	99900000	100000000
chr1	100000000	100100000
chr1	100100000	100200000
chr1	100200000	100300000
chr1	100300000	100400000
chr1	100400000	100500000
chr1	100500000	100600000
chr1	100600000	100700000
chr1	100700000	100800000
chr1	100800000	100900000
chr1	100900000	101000000
chr1	101000000	101100000
chr1	101100000	101200000
chr1	101200000	101300000
chr1	101300000	101400000
chr1	101400000	101500000
chr1	101500000	101600000
chr1	101600000	101700000
chr1	101700000	101800000
chr1	101800000	101900000
chr1	101900000	102000000
chr1	102000000	102100000
chr1	102100000	102200000
chr1	102200000	102300000
chr1	102300000	102400000
chr1	102400000	102500000
chr1	102500000	102600000
chr1	102600000	102700000
chr1	102700000	102800000
chr1	102800000	102900000
chr1	102900000	103000000
chr1	103000000	103100000
chr1	103100000	103200000
chr1	103200000	103300000
chr1	103300000	103400000
chr1	103400000	103500000
chr1	103500000	103600000
chr1	103600000	103700000
chr1	103700000	103800000
chr1	103800000	103900000
chr1	103900000	104000000
chr1	104000000	104100000
chr1	104100000	104200000
chr1	104200000	104300000
chr1	104300000	104400000
chr1	104400000	104500000
chr1	104500000	104600000
chr1	104600000	104700000
chr1	104700000	104800000
chr1	104800000	104900000
chr1	104900000	105000000
chr1	105000000	105100000
chr1	105100000	105200000
chr1	105200000	105300000
chr1	105300000	105400000
chr1	105400000	105500000
chr1	105500000	105600000
chr1	105600000	105700000
chr1	105700000	105800000
chr1	105800000	105900000
chr1	105900000	106000000
chr1	106000000	106100000
chr1	106100000	106200000
chr1	106200000	106300000
chr1	106300000	106400000
chr1	106400000	106500000
chr1	106500000	106600000
chr1	106600000	106700000
chr1	106700000	106800000
chr1	106800000	106900000
chr1	106900000	107000000
chr1	107000000	107100000
chr1	107100000	107200000
chr1	107200000	107300000
chr1	107300000	107400000
chr1	107400000	107500000
chr1	107500000	107600000
chr1	107600000	107700000
chr1	107700000	107800000
chr1	107800000	107900000
chr1	107900000	108000000
chr1	108000000	108100000
chr1	108100000	108200000
chr1	108200000	108300000
chr1	108300000	108400000
chr1	108400000	108500000
chr1	108500000	108600000
chr1	108600000	108700000
chr1	108700000	108800000
chr1	108800000	108900000
chr1	108900000	109000000
chr1	109000000	109100000
chr1	109100000	109200000
chr1	109200000	109300000
chr1	109300000	109400000
chr1	109400000	109500000
chr1	109500000	109600000
chr1	109600000	109700000
chr1	109700000	109800000
chr1	109800000	109900000
chr1	109900000	110000000
chr1	110000000	110100000
chr1	110100000	110200000
chr1	110200000	110300000
chr1	110300000	110400000
chr1	110400000	110500000
chr1	110500000	110600000
chr1	110600000	110700000
chr1	110700000	110800000
chr1	110800000	110900000
chr1	110900000	111000000
chr1	111000000	111100000
chr1	111100000	111200000
chr1	111200000	111300000
chr1	111300000	111400000
chr1	111400000	111500000
chr1	111500000	111600000
chr1	111600000	111700000
chr1	111700000	111800000
chr1	111800000	111900000
chr1	111900000	112000000
chr1	112000000	112100000
chr1	112100000	112200000
chr1	112200000	112300000
chr1	112300000	112400000
chr1	112400000	112500000
chr1	112500000	112600000
chr1	112600000	112700000
chr1	112700000	112800000
chr1	112800000	112900000
chr1	112900000	113000000
chr1	113000000	113100000
chr1	113100000	113200000
chr1	113200000	113300000
chr1	113300000	113400000
chr1	113400000	113500000
chr1	113500000	113600000
chr1	113600000	113700000
chr1	113700000	113800000
chr1	113800000	113900000
chr1	113900000	114000000
chr1	114000000	114100000
chr1	114100000	114200000
chr1	114200000	114300000
chr1	114300000	114400000
chr1	114400000	114500000
chr1	114500000	114600000
chr1	114600000	114700000
chr1	114700000	114800000
chr1	114800000	114900000
chr1	114900000	115000000
chr1	115000000	115100000
chr1	115100000	115200000
chr1	115200000	115300000
chr1	115300000	115400000
chr1	115400000	115500000
chr1	115500000	115600000
chr1	115600000	115700000
chr1	115700000	115800000
chr1	115800000	115900000
chr1	115900000	116000000
chr1	116000000	116100000
chr1	116100000	116200000
chr1	116200000	116300000
chr1	116300000	116400000
chr1	116400000	116500000
chr1	116500000	116600000
chr1	116600000	116700000
chr1	116700000	116800000
chr1	116800000	116900000
chr1	116900000	117000000
chr1	117000000	117100000
chr1	117100000	117200000
chr1	117200000	117300000
chr1	117300000	117400000
chr1	117400000	117500000
chr1	117500000	117600000
chr1	117600000	117700000
chr1	117700000	117800000
chr1	117800000	117900000
chr1	117900000	118000000
chr1	118000000	118100000
chr1	118100000	118200000
chr1	118200000	118300000
chr1	118300000	118400000
chr1	118400000	118500000
chr1	118500000	118600000
chr1	118600000	118700000
chr1	118700000	118800000
chr1	118800000	118900000
chr1	118900000	119000000
chr1	119000000	119100000
chr1	119100000	119200000
chr1	119200000	119300000
chr1	119300000	119400000
chr1	119400000	119500000
chr1	119500000	119600000
chr1	119600000	119700000
chr1	119700000	119800000
chr1	119800000	119900000
chr1	119900000	120000000
chr1	120000000	120100000
chr1	120100000	120200000
chr1	120200000	120300000
chr1	120300000	120400000
chr1	120400000	120500000
chr1	120500000	120600000
chr1	120600000	120700000
chr1	120700000	120800000
chr1	120800000	120900000
chr1	120900000	121000000
chr1	121000000	121100000
chr1	121100000	121200000
chr1	121200000	121300000
chr1	121300000	121400000
chr1	121400000	121500000
chr1	121500000	121600000
chr1	121600000	121700000
chr1	121700000	121800000
chr1	121800000	121900000
chr1	121900000	122000000
chr1	122000000	122100000
chr1	122100000	122200000
chr1	122200000	122300000
chr1	122300000	122400000
chr1	122400000	122500000
chr1	122500000	122600000
chr1	122600000	122700000
chr1	122700000	122800000
chr1	122800000	122900000
chr1	122900000	123000000
chr1	123000000	123100000
chr1	123100000	123200000
chr1	123200000	123300000
chr1	123300000	123400000
chr1	123400000	123500000
chr1	123500000	123600000
chr1	123600000	123700000
chr1	123700000	123800000
chr1	123800000	123900000
chr1	123900000	124000000
chr1	124000000	124100000
chr1	124100000	124200000
chr1	124200000	124300000
chr1	124300000	124400000
chr1	124400000	124500000
chr1	124500000	124600000
chr1	124600000	124700000
chr1	124700000	124800000
chr1	124800000	124900000
chr1	124900000	125000000
chr1	125000000	125100000
chr1	125100000	125200000
chr1	125200000	125300000
chr1	125300000	125400000
chr1	125400000	125500000
chr1	125500000	125600000
chr1	125600000	125700000
chr1	125700000	125800000
chr1	125800000	125900000
chr1	125900000	126000000
chr1	126000000	126100000
chr1	126100000	126200000
chr1	126200000	126300000
chr1	126300000	126400000
chr1	126400000	126500000
chr1	126500000	126600000
chr1	126600000	126700000
chr1	126700000	126800000
chr1	126800000	126900000
chr1	126900000	127000000
chr1	127000000	127100000
chr1	127100000	127200000
chr1	127200000	127300000
chr1	127300000	127400000
chr1	127400000	127500000
chr1	127500000	127600000
chr1	127600000	127700000
chr1	127700000	127800000
chr1	127800000	127900000
chr1	127900000	128000000
chr1	128000000	128100000
chr1	128100000	128200000
chr1	128200000	128300000
chr1	128300000	128400000
chr1	128400000	128500000
chr1	128500000	128600000
chr1	128600000	128700000
chr1	128700000	128800000
chr1	128800000	128900000
chr1	128900000	129000000
chr1	129000000	129100000
chr1	129100000	129200000
chr1	129200000	129300000
chr1	129300000	129400000
chr1	129400000	129500000
chr1	129500000	129600000
chr1	129600000	129700000
chr1	129700000	129800000
chr1	129800000	129900000
chr1	129900000	130000000
chr1	130000000	130100000
chr1	130100000	130200000
chr1	130200000	130300000
chr1	130300000	130400000
chr1	130400000	130500000
chr1	130500000	130600000
chr1	130600000	130700000
chr1	130700000	130800000
chr1	130800000	130900000
chr1	130900000	131000000
chr1	131000000	131100000
chr1	131100000	131200000
chr1	131200000	131300000
chr1	131300000	131400000
chr1	131400000	131500000
chr1	131500000	131600000
chr1	131600000	131700000
chr1	131700000	131800000
chr1	131800000	131900000
chr1	131900000	132000000
chr1	132000000	132100000
chr1	132100000	132200000
chr1	132200000	132300000
chr1	132300000	132400000
chr1	132400000	132500000
chr1	132500000	132600000
chr1	132600000	132700000
chr1	132700000	132800000
chr1	132800000	132900000
chr1	132900000	133000000
chr1	133000000	133100000
chr1	133100000	133200000
chr1	133200000	133300000
chr1	133300000	133400000
chr1	133400000	133500000
chr1	133500000	133600000
chr1	133600000	133700000
chr1	133700000	133800000
chr1	133800000	133900000
chr1	133900000	134000000
chr1	134000000	134100000
chr1	134100000	134200000
chr1	134200000	134300000
chr1	134300000	134400000
chr1	134400000	134500000
chr1	134500000	134600000
chr1	134600000	134700000
chr1	134700000	134800000
chr1	134800000	134900000
chr1	134900000	135000000
chr1	135000000	135100000
chr1	135100000	135200000
chr1	135200000	135300000
chr1	135300000	135400000
chr1	135400000	135500000
chr1	135500000	135600000
chr1	135600000	135700000
chr1	135700000	135800000
chr1	135800000	135900000
chr1	135900000	136000000
chr1	136000000	136100000
chr1	136100000	136200000
chr1	136200000	136300000
chr1	136300000	136400000
chr1	136400000	136500000
chr1	136500000	136600000
chr1	136600000	136700000
chr1	136700000	136800000
chr1	136800000	136900000
chr1	136900000	137000000
chr1	137000000	137100000
chr1	137100000	137200000
chr1	137200000	137300000
chr1	137300000	137400000
chr1	137400000	137500000
chr1	137500000	137600000
chr1	137600000	137700000
chr1	137700000	137800000
chr1	137800000	137900000
chr1	137900000	138000000
chr1	138000000	138100000
chr1	138100000	138200000
chr1	138200000	138300000
chr1	138300000	138400000
chr1	138400000	138500000
chr1	138500000	138600000
chr1	138600000	138700000
chr1	138700000	138800000
chr1	138800000	138900000
chr1	138900000	139000000
chr1	139000000	139100000
chr1	139100000	139200000
chr1	139200000	139300000
chr1	139300000	139400000
chr1	139400000	139500000
chr1	139500000	139600000
chr1	139600000	139700000
chr1	139700000	139800000
chr1	139800000	139900000
chr1	139900000	140000000
chr1	140000000	140100000
chr1	140100000	140200000
chr1	140200000	140300000
chr1	140300000	140400000
chr1	140400000	140500000
chr1	140500000	140600000
chr1	140600000	140700000
chr1	140700000	140800000
chr1	140800000	140900000
chr1	140900000	141000000
chr1	141000000	141100000
chr1	141100000	141200000
chr1	141200000	141300000
chr1	141300000	141400000
chr1	141400000	141500000
chr1	141500000	141600000
chr1	141600000	141700000
chr1	141700000	141800000
chr1	141800000	141900000
chr1	141900000	142000000
chr1	142000000	142100000
chr1	142100000	142200000
chr1	142200000	142300000
chr1	142300000	142400000
chr1	142400000	142500000
chr1	142500000	142600000
chr1	142600000	142700000
chr1	142700000	142800000
chr1	142800000	142900000
chr1	142900000	143000000
chr1	143000000	143100000
chr1	143100000	143200000
chr1	143200000	143300000
chr1	143300000	143400000
chr1	143400000	143500000
chr1	143500000	143600000
chr1	143600000	143700000
chr1	143700000	143800000
chr1	143800000	143900000
chr1	143900000	144000000
chr1	144000000	144100000
chr1	144100000	144200000
chr1	144200000	144300000
chr1	144300000	144400000
chr1	144400000	144500000
chr1	144500000	144600000
chr1	144600000	144700000
chr1	144700000	144800000
chr1	144800000	144900000
chr1	144900000	145000000
chr1	145000000	145100000
chr1	145100000	145200000
chr1	145200000	145300000
chr1	145300000	145400000
chr1	145400000	145500000
chr1	145500000	145600000
chr1	145600000	145700000
chr1	145700000	145800000
chr1	145800000	145900000
chr1	145900000	146000000
chr1	146000000	146100000
chr1	146100000	146200000
chr1	146200000	146300000
chr1	146300000	146400000
chr1	146400000	146500000
chr1	146500000	146600000
chr1	146600000	146700000
chr1	146700000	146800000
chr1	146800000	146900000
chr1	146900000	147000000
chr1	147000000	147100000
chr1	147100000	147200000
chr1	147200000	147300000
chr1	147300000	147400000
chr1	147400000	147500000
chr1	147500000	147600000
chr1	147600000	147700000
chr1	147700000	147800000
chr1	147800000	147900000
chr1	147900000	148000000
chr1	148000000	148100000
chr1	148100000	148200000
chr1	148200000	148300000
chr1	148300000	148400000
chr1	148400000	148500000
chr1	148500000	148600000
chr1	148600000	148700000
chr1	148700000	148800000
chr1	148800000	148900000
chr1	148900000	149000000
chr1	149000000	149100000
chr1	149100000	149200000
chr1	149200000	149300000
chr1	149300000	149400000
chr1	149400000	149500000
chr1	149500000	149600000
chr1	149600000	149700000
chr1	149700000	149800000
chr1	149800000	149900000
chr1	149900000	150000000
chr1	150000000	150100000
chr1	150100000	150200000
chr1	150200000	150300000
chr1	150300000	150400000
chr1	150400000	150500000
chr1	150500000	150600000
chr1	150600000	150700000
chr1	150700000	150800000
chr1	150800000	150900000
chr1	150900000	151000000
chr1	151000000	151100000
chr1	151100000	151200000
chr1	151200000	151300000
chr1	151300000	151400000
chr1	151400000	151500000
chr1	151500000	151600000
chr1	151600000	151700000
chr1	151700000	151800000
chr1	151800000	151900000
chr1	151900000	152000000
chr1	152000000	152100000
chr1	152100000	152200000
chr1	152200000	152300000
chr1	152300000	152400000
chr1	152400000	152500000
chr1	152500000	152600000
chr1	152600000	152700000
chr1	152700000	152800000
chr1	152800000	152900000
chr1	152900000	153000000
chr1	153000000	153100000
chr1	153100000	153200000
chr1	153200000	153300000
chr1	153300000	153400000
chr1	153400000	153500000
chr1	153500000	153600000
chr1	153600000	153700000
chr1	153700000	153800000
chr1	153800000	153900000
chr1	153900000	154000000
chr1	154000000	154100000
chr1	154100000	154200000
chr1	154200000	154300000
chr1	154300000	154400000
chr1	154400000	154500000
chr1	154500000	154600000
chr1	154600000	154700000
chr1	154700000	154800000
chr1	154800000	154900000
chr1	154900000	155000000
chr1	155000000	155100000
chr1	155100000	155200000
chr1	155200000	155300000
chr1	155300000	155400000
chr1	155400000	155500000
chr1	155500000	155600000
chr1	155600000	155700000
chr1	155700000	155800000
chr1	155800000	155900000
chr1	155900000	156000000
chr1	156000000	156100000
chr1	156100000	156200000
chr1	156200000	156300000
chr1	156300000	156400000
chr1	156400000	156500000
chr1	156500000	156600000
chr1	156600000	156700000
chr1	156700000	156800000
chr1	156800000	156900000
chr1	156900000	157000000
chr1	157000000	157100000
chr1	157100000	157200000
chr1	157200000	157300000
chr1	157300000	157400000
chr1	157400000	157500000
chr1	157500000	157600000
chr1	157600000	157700000
chr1	157700000	157800000
chr1	157800000	157900000
chr1	157900000	158000000
chr1	158000000	158100000
chr1	158100000	158200000
chr1	158200000	158300000
chr1	158300000	158400000
chr1	158400000	158500000
chr1	158500000	158600000
chr1	158600000	158700000
chr1	158700000	158800000
chr1	158800000	158900000
chr1	158900000	159000000
chr1	159000000	159100000
chr1	159100000	159200000
chr1	159200000	159300000
chr1	159300000	159400000
chr1	159400000	159500000
chr1	159500000	159600000
chr1	159600000	159700000
chr1	159700000	159800000
chr1	159800000	159900000
chr1	159900000	160000000
chr1	160000000	160100000
chr1	160100000	160200000
chr1	160200000	160300000
chr1	160300000	160400000
chr1	160400000	160500000
chr1	160500000	160600000
chr1	160600000	160700000
chr1	160700000	160800000
chr1	160800000	160900000
chr1	160900000	161000000
chr1	161000000	161100000
chr1	161100000	161200000
chr1	161200000	161300000
chr1	161300000	161400000
chr1	161400000	161500000
chr1	161500000	161600000
chr1	161600000	161700000
chr1	161700000	161800000
chr1	161800000	161900000
chr1	161900000	162000000
chr1	162000000	162100000
chr1	162100000	162200000
chr1	162200000	162300000
chr1	162300000	162400000
chr1	162400000	162500000
chr1	162500000	162600000
chr1	162600000	162700000
chr1	162700000	162800000
chr1	162800000	162900000
chr1	162900000	163000000
chr1	163000000	163100000
chr1	163100000	163200000
chr1	163200000	163300000
chr1	163300000	163400000
chr1	163400000	163500000
chr1	163500000	163600000
chr1	163600000	163700000
chr1	163700000	163800000
chr1	163800000	163900000
chr1	163900000	164000000
chr1	164000000	164100000
chr1	164100000	164200000
chr1	164200000	164300000
chr1	164300000	164400000
chr1	164400000	164500000
chr1	164500000	164600000
chr1	164600000	164700000
chr1	164700000	164800000
chr1	164800000	164900000
chr1	164900000	165000000
chr1	165000000	165100000
chr1	165100000	165200000
chr1	165200000	165300000
chr1	165300000	165400000
chr1	165400000	165500000
chr1	165500000	165600000
chr1	165600000	165700000
chr1	165700000	165800000
chr1	165800000	165900000
chr1	165900000	166000000
chr1	166000000	166100000
chr1	166100000	166200000
chr1	166200000	166300000
chr1	166300000	166400000
chr1	166400000	166500000
chr1	166500000	166600000
chr1	166600000	166700000
chr1	166700000	166800000
chr1	166800000	166900000
chr1	166900000	167000000
chr1	167000000	167100000
chr1	167100000	167200000
chr1	167200000	167300000
chr1	167300000	167400000
chr1	167400000	167500000
chr1	167500000	167600000
chr1	167600000	167700000
chr1	167700000	167800000
chr1	167800000	167900000
chr1	167900000	168000000
chr1	168000000	168100000
chr1	168100000	168200000
chr1	168200000	168300000
chr1	168300000	168400000
chr1	168400000	168500000
chr1	168500000	168600000
chr1	168600000	168700000
chr1	168700000	168800000
chr1	168800000	168900000
chr1	168900000	169000000
chr1	169000000	169100000
chr1	169100000	169200000
chr1	169200000	169300000
chr1	169300000	169400000
chr1	169400000	169500000
chr1	169500000	169600000
chr1	169600000	169700000
chr1	169700000	169800000
chr1	169800000	169900000
chr1	169900000	170000000
chr1	170000000	170100000
chr1	170100000	170200000
chr1	170200000	170300000
chr1	170300000	170400000
chr1	170400000	170500000
chr1	170500000	170600000
chr1	170600000	170700000
chr1	170700000	170800000
chr1	170800000	170900000
chr1	170900000	171000000
chr1	171000000	171100000
chr1	171100000	171200000
chr1	171200000	171300000
chr1	171300000	171400000
chr1	171400000	171500000
chr1	171500000	171600000
chr1	171600000	171700000
chr1	171700000	171800000
chr1	171800000	171900000
chr1	171900000	172000000
chr1	172000000	172100000
chr1	172100000	172200000
chr1	172200000	172300000
chr1	172300000	172400000
chr1	172400000	172500000
chr1	172500000	172600000
chr1	172600000	172700000
chr1	172700000	172800000
chr1	172800000	172900000
chr1	172900000	173000000
chr1	173000000	173100000
chr1	173100000	173200000
chr1	173200000	173300000
chr1	173300000	173400000
chr1	173400000	173500000
chr1	173500000	173600000
chr1	173600000	173700000
chr1	173700000	173800000
chr1	173800000	173900000
chr1	173900000	174000000
chr1	174000000	174100000
chr1	174100000	174200000
chr1	174200000	174300000
chr1	174300000	174400000
chr1	174400000	174500000
chr1	174500000	174600000
chr1	174600000	174700000
chr1	174700000	174800000
chr1	174800000	174900000
chr1	174900000	175000000
chr1	175000000	175100000
chr1	175100000	175200000
chr1	175200000	175300000
chr1	175300000	175400000
chr1	175400000	175500000
chr1	175500000	175600000
chr1	175600000	175700000
chr1	175700000	175800000
chr1	175800000	175900000
chr1	175900000	176000000
chr1	176000000	176100000
chr1	176100000	176200000
chr1	176200000	176300000
chr1	176300000	176400000
chr1	176400000	176500000
chr1	176500000	176600000
chr1	176600000	176700000
chr1	176700000	176800000
chr1	176800000	176900000
chr1	176900000	177000000
chr1	177000000	177100000
chr1	177100000	177200000
chr1	177200000	177300000
chr1	177300000	177400000
chr1	177400000	177500000
chr1	177500000	177600000
chr1	177600000	177700000
chr1	177700000	177800000
chr1	177800000	177900000
chr1	177900000	178000000
chr1	178000000	178100000
chr1	178100000	178200000
chr1	178200000	178300000
chr1	178300000	178400000
chr1	178400000	178500000
chr1	178500000	178600000
chr1	178600000	178700000
chr1	178700000	178800000
chr1	178800000	178900000
chr1	178900000	179000000
chr1	179000000	179100000
chr1	179100000	179200000
chr1	179200000	179300000
chr1	179300000	179400000
chr1	179400000	179500000
chr1	179500000	179600000
chr1	179600000	179700000
chr1	179700000	179800000
chr1	179800000	179900000
chr1	179900000	180000000
chr1	180000000	180100000
chr1	180100000	180200000
chr1	180200000	180300000
chr1	180300000	180400000
chr1	180400000	180500000
chr1	180500000	180600000
chr1	180600000	180700000
chr1	180700000	180800000
chr1	180800000	180900000
chr1	180900000	181000000
chr1	181000000	181100000
chr1	181100000	181200000
chr1	181200000	181300000
chr1	181300000	181400000
chr1	181400000	181500000
chr1	181500000	181600000
chr1	181600000	181700000
chr1	181700000	181800000
chr1	181800000	181900000
chr1	181900000	182000000
chr1	182000000	182100000
chr1	182100000	182200000
chr1	182200000	182300000
chr1	182300000	182400000
chr1	182400000	182500000
chr1	182500000	182600000
chr1	182600000	182700000
chr1	182700000	182800000
chr1	182800000	182900000
chr1	182900000	183000000
chr1	183000000	183100000
chr1	183100000	183200000
chr1	183200000	183300000
chr1	183300000	183400000
chr1	183400000	183500000
chr1	183500000	183600000
chr1	183600000	183700000
chr1	183700000	183800000
chr1	183800000	183900000
chr1	183900000	184000000
chr1	184000000	184100000
chr1	184100000	184200000
chr1	184200000	184300000
chr1	184300000	184400000
chr1	184400000	184500000
chr1	184500000	184600000
chr1	184600000	184700000
chr1	184700000	184800000
chr1	184800000	184900000
chr1	184900000	185000000
chr1	185000000	185100000
chr1	185100000	185200000
chr1	185200000	185300000
chr1	185300000	185400000
chr1	185400000	185500000
chr1	185500000	185600000
chr1	185600000	185700000
chr1	185700000	185800000
chr1	185800000	185900000
chr1	185900000	186000000
chr1	186000000	186100000
chr1	186100000	186200000
chr1	186200000	186300000
chr1	186300000	186400000
chr1	186400000	186500000
chr1	186500000	186600000
chr1	186600000	186700000
chr1	186700000	186800000
chr1	186800000	186900000
chr1	186900000	187000000
chr1	187000000	187100000
chr1	187100000	187200000
chr1	187200000	187300000
chr1	187300000	187400000
chr1	187400000	187500000
chr1	187500000	187600000
chr1	187600000	187700000
chr1	187700000	187800000
chr1	187800000	187900000
chr1	187900000	188000000
chr1	188000000	188100000
chr1	188100000	188200000
chr1	188200000	188300000
chr1	188300000	188400000
chr1	188400000	188500000
chr1	188500000	188600000
chr1	188600000	188700000
chr1	188700000	188800000
chr1	188800000	188900000
chr1	188900000	189000000
chr1	189000000	189100000
chr1	189100000	189200000
chr1	189200000	189300000
chr1	189300000	189400000
chr1	189400000	189500000
chr1	189500000	189600000
chr1	189600000	189700000
chr1	189700000	189800000
chr1	189800000	189900000
chr1	189900000	190000000
chr1	190000000	190100000
chr1	190100000	190200000
chr1	190200000	190300000
chr1	190300000	190400000
chr1	190400000	190500000
chr1	190500000	190600000
chr1	190600000	190700000
chr1	190700000	190800000
chr1	190800000	190900000
chr1	190900000	191000000
chr1	191000000	191100000
chr1	191100000	191200000
chr1	191200000	191300000
chr1	191300000	191400000
chr1	191400000	191500000
chr1	191500000	191600000
chr1	191600000	191700000
chr1	191700000	191800000
chr1	191800000	191900000
chr1	191900000	192000000
chr1	192000000	192100000
chr1	192100000	192200000
chr1	192200000	192300000
chr1	192300000	192400000
chr1	192400000	192500000
chr1	192500000	192600000
chr1	192600000	192700000
chr1	192700000	192800000
chr1	192800000	192900000
chr1	192900000	193000000
chr1	193000000	193100000
chr1	193100000	193200000
chr1	193200000	193300000
chr1	193300000	193400000
chr1	193400000	193500000
chr1	193500000	193600000
chr1	193600000	193700000
chr1	193700000	193800000
chr1	193800000	193900000
chr1	193900000	194000000
chr1	194000000	194100000
chr1	194100000	194200000
chr1	194200000	194300000
chr1	194300000	194400000
chr1	194400000	194500000
chr1	194500000	194600000
chr1	194600000	194700000
chr1	194700000	194800000
chr1	194800000	194900000
chr1	194900000	195000000
chr1	195000000	195100000
chr1	195100000	195200000
chr1	195200000	195300000
chr1	195300000	195400000
chr1	195400000	195500000
chr1	195500000	195600000
chr1	195600000	195700000
chr1	195700000	195800000
chr1	195800000	195900000
chr1	195900000	196000000
chr1	196000000	196100000
chr1	196100000	196200000
chr1	196200000	196300000
chr1	196300000	196400000
chr1	196400000	196500000
chr1	196500000	196600000
chr1	196600000	196700000
chr1	196700000	196800000
chr1	196800000	196900000
chr1	196900000	197000000
chr1	197000000	197100000
chr1	197100000	197200000
chr1	197200000	197300000
chr1	197300000	197400000
chr1	197400000	197500000
chr1	197500000	197600000
chr1	197600000	197700000
chr1	197700000	197800000
chr1	197800000	197900000
chr1	197900000	198000000
chr1	198000000	198100000
chr1	198100000	198200000
chr1	198200000	198300000
chr1	198300000	198400000
chr1	198400000	198500000
chr1	198500000	198600000
chr1	198600000	198700000
chr1	198700000	198800000
chr1	198800000	198900000
chr1	198900000	199000000
chr1	199000000	199100000
chr1	199100000	199200000
chr1	199200000	199300000
chr1	199300000	199400000
chr1	199400000	199500000
chr1	199500000	199600000
chr1	199600000	199700000
chr1	199700000	199800000
chr1	199800000	199900000
chr1	199900000	200000000
[truncated: 29,185 more rows]
