# Supplementary material for: Tigerfish designs oligonucleotide-based in situ hybridization probes targeting intervals of highly repetitive DNA at the scale of genomes
Source: Nat Commun. 2024 Feb 3;15:1027. doi: 10.1038/s41467-024-45385-x (PMC10838309; doi:10.1038/s41467-024-45385-x)
Supplement: Supplementary file 8 — Supplementary Software [file 41467_2024_45385_MOESM8_ESM.zip › TigerFISH-master/example_run/probe_candidate_binding_test/expected_output/02_intermediate_files/05_bedtools_intersect/chr4_repeat_intersect.txt]

chr4	507	110000	chr4	100000	110000
chr4	507	110000	chr4	0	100000
chrX	10524	181991	chrX	0	100000
chrX	10524	181991	chrX	100000	182000
