# Supplementary material for: Tigerfish designs oligonucleotide-based in situ hybridization probes targeting intervals of highly repetitive DNA at the scale of genomes
Source: Nat Commun. 2024 Feb 3;15:1027. doi: 10.1038/s41467-024-45385-x (PMC10838309; doi:10.1038/s41467-024-45385-x)
Supplement: Supplementary file 8 — Supplementary Software [file 41467_2024_45385_MOESM8_ESM.zip › TigerFISH-master/example_run/probe_candidate_binding_test/expected_output/02_intermediate_files/05_bedtools_intersect/chrX_intersect.txt]

chrX	123214	123255	chrX	100000	182000
chrX	87546	87587	chrX	0	100000
chrX	114300	114341	chrX	100000	182000
chrX	96486	96527	chrX	0	100000
chrX	155905	155944	chrX	100000	182000
chrX	25241	25282	chrX	0	100000
chrX	51950	51991	chrX	0	100000
chrX	129160	129201	chrX	100000	182000
chrX	108352	108393	chrX	100000	182000
chrX	93490	93531	chrX	0	100000
chrX	135084	135125	chrX	100000	182000
chrX	54909	54950	chrX	0	100000
chrX	120246	120287	chrX	100000	182000
chrX	78643	78684	chrX	0	100000
chrX	43062	43103	chrX	0	100000
chrX	57868	57909	chrX	0	100000
chrX	31184	31225	chrX	0	100000
chrX	28208	28249	chrX	0	100000
chrX	34165	34206	chrX	0	100000
chrX	81601	81640	chrX	0	100000
chrX	149957	149996	chrX	100000	182000
chrX	84573	84612	chrX	0	100000
chrX	46046	46085	chrX	0	100000
chrX	132123	132162	chrX	100000	182000
chrX	176717	176756	chrX	100000	182000
chrX	167799	167838	chrX	100000	182000
chrX	90526	90565	chrX	0	100000
chrX	102432	102471	chrX	100000	182000
chrX	173745	173784	chrX	100000	182000
chrX	117282	117321	chrX	100000	182000
chrX	66790	66829	chrX	0	100000
chrX	158883	158922	chrX	100000	182000
chrX	105391	105430	chrX	100000	182000
chrX	164827	164866	chrX	100000	182000
chrX	152933	152972	chrX	100000	182000
chrX	161855	161894	chrX	100000	182000
chrX	72723	72762	chrX	0	100000
chrX	123225	123259	chrX	100000	182000
chrX	120257	120291	chrX	100000	182000
chrX	57885	57919	chrX	0	100000
chrX	57881	57915	chrX	0	100000
chrX	96497	96531	chrX	0	100000
chrX	93501	93535	chrX	0	100000
chrX	144001	144042	chrX	100000	182000
chrX	111326	111367	chrX	100000	182000
chrX	170771	170812	chrX	100000	182000
chrX	111326	111361	chrX	100000	182000
chrX	22269	22308	chrX	0	100000
chrX	99462	99501	chrX	0	100000
chrX	37122	37161	chrX	0	100000
chrX	60854	60893	chrX	0	100000
chrX	146977	147016	chrX	100000	182000
chrX	126190	126229	chrX	100000	182000
chrX	49001	49040	chrX	0	100000
chrX	141024	141063	chrX	100000	182000
chrX	75672	75711	chrX	0	100000
chrX	40090	40129	chrX	0	100000
chrX	63822	63861	chrX	0	100000
chrX	138051	138090	chrX	100000	182000
chrX	19320	19359	chrX	0	100000
chrX	69751	69790	chrX	0	100000
chrX	16367	16406	chrX	0	100000
chrX	135091	135121	chrX	100000	182000
chrX	123231	123265	chrX	100000	182000
chrX	25256	25290	chrX	0	100000
chrX	54924	54958	chrX	0	100000
chrX	87559	87593	chrX	0	100000
chrX	51965	51999	chrX	0	100000
chrX	34178	34212	chrX	0	100000
chrX	34176	34206	chrX	0	100000
chrX	28219	28249	chrX	0	100000
chrX	96503	96537	chrX	0	100000
chrX	114315	114349	chrX	100000	182000
chrX	123229	123259	chrX	100000	182000
chrX	123221	123251	chrX	100000	182000
chrX	54922	54952	chrX	0	100000
chrX	114313	114343	chrX	100000	182000
chrX	96501	96531	chrX	0	100000
chrX	114311	114345	chrX	100000	182000
chrX	114307	114337	chrX	100000	182000
chrX	28221	28255	chrX	0	100000
chrX	93505	93535	chrX	0	100000
chrX	96493	96523	chrX	0	100000
chrX	87557	87587	chrX	0	100000
chrX	51963	51993	chrX	0	100000
chrX	31195	31225	chrX	0	100000
chrX	120261	120291	chrX	100000	182000
chrX	43073	43103	chrX	0	100000
chrX	43075	43109	chrX	0	100000
chrX	120263	120297	chrX	100000	182000
chrX	129167	129197	chrX	100000	182000
chrX	108359	108389	chrX	100000	182000
chrX	57889	57919	chrX	0	100000
chrX	54920	54954	chrX	0	100000
chrX	93507	93541	chrX	0	100000
chrX	57891	57925	chrX	0	100000
chrX	87553	87583	chrX	0	100000
chrX	25252	25286	chrX	0	100000
chrX	78650	78680	chrX	0	100000
chrX	25254	25284	chrX	0	100000
chrX	31197	31231	chrX	0	100000
chrX	51961	51995	chrX	0	100000
chrX	138051	138084	chrX	100000	182000
chrX	146977	147010	chrX	100000	182000
chrX	141024	141057	chrX	100000	182000
chrX	155916	155944	chrX	100000	182000
chrX	155912	155940	chrX	100000	182000
chrX	46057	46085	chrX	0	100000
chrX	54919	54946	chrX	0	100000
chrX	51960	51987	chrX	0	100000
chrX	28218	28245	chrX	0	100000
chrX	43072	43099	chrX	0	100000
chrX	57878	57905	chrX	0	100000
chrX	31194	31221	chrX	0	100000
chrX	93500	93527	chrX	0	100000
chrX	34175	34202	chrX	0	100000
chrX	120256	120283	chrX	100000	182000
chrX	25251	25278	chrX	0	100000
chrX	13421	13452	chrX	0	100000
chrX	111327	111357	chrX	100000	182000
chrX	105398	105424	chrX	100000	182000
chrX	96493	96519	chrX	0	100000
chrX	16380	16414	chrX	0	100000
chrX	123239	123273	chrX	100000	182000
chrX	120267	120301	chrX	100000	182000
chrX	19333	19367	chrX	0	100000
chrX	72730	72756	chrX	0	100000
chrX	155920	155954	chrX	100000	182000
chrX	84590	84624	chrX	0	100000
chrX	111341	111375	chrX	100000	182000
chrX	43077	43103	chrX	0	100000
chrX	25258	25284	chrX	0	100000
chrX	90533	90559	chrX	0	100000
chrX	155928	155962	chrX	100000	182000
chrX	51977	52011	chrX	0	100000
chrX	54926	54952	chrX	0	100000
chrX	49014	49048	chrX	0	100000
chrX	43079	43113	chrX	0	100000
chrX	167806	167832	chrX	100000	182000
chrX	96507	96541	chrX	0	100000
chrX	57899	57933	chrX	0	100000
chrX	132140	132174	chrX	100000	182000
chrX	129167	129193	chrX	100000	182000
chrX	164834	164860	chrX	100000	182000
chrX	87563	87597	chrX	0	100000
chrX	93519	93553	chrX	0	100000
chrX	108363	108389	chrX	100000	182000
chrX	105408	105442	chrX	100000	182000
chrX	28225	28259	chrX	0	100000
chrX	81618	81652	chrX	0	100000
chrX	117299	117333	chrX	100000	182000
chrX	31199	31225	chrX	0	100000
chrX	75689	75723	chrX	0	100000
chrX	111335	111361	chrX	100000	182000
chrX	28233	28267	chrX	0	100000
chrX	63835	63869	chrX	0	100000
chrX	13422	13452	chrX	0	100000
chrX	129171	129197	chrX	100000	182000
chrX	96511	96545	chrX	0	100000
chrX	87553	87579	chrX	0	100000
chrX	78654	78680	chrX	0	100000
chrX	114323	114357	chrX	100000	182000
chrX	78650	78676	chrX	0	100000
chrX	93511	93545	chrX	0	100000
chrX	161862	161888	chrX	100000	182000
chrX	111345	111379	chrX	100000	182000
chrX	93515	93549	chrX	0	100000
chrX	31201	31235	chrX	0	100000
chrX	63839	63873	chrX	0	100000
chrX	176734	176768	chrX	100000	182000
chrX	152950	152984	chrX	100000	182000
chrX	135091	135117	chrX	100000	182000
chrX	173762	173796	chrX	100000	182000
chrX	138064	138098	chrX	100000	182000
chrX	146990	147024	chrX	100000	182000
chrX	123233	123259	chrX	100000	182000
chrX	87561	87587	chrX	0	100000
chrX	66797	66823	chrX	0	100000
chrX	22286	22320	chrX	0	100000
chrX	84580	84606	chrX	0	100000
chrX	34190	34224	chrX	0	100000
chrX	40103	40137	chrX	0	100000
chrX	161872	161906	chrX	100000	182000
chrX	87567	87601	chrX	0	100000
chrX	75685	75719	chrX	0	100000
chrX	111337	111371	chrX	100000	182000
chrX	28229	28263	chrX	0	100000
chrX	120271	120305	chrX	100000	182000
chrX	138068	138102	chrX	100000	182000
chrX	57893	57919	chrX	0	100000
chrX	176724	176750	chrX	100000	182000
chrX	146994	147028	chrX	100000	182000
chrX	57903	57937	chrX	0	100000
chrX	149964	149990	chrX	100000	182000
chrX	129181	129215	chrX	100000	182000
chrX	46061	46095	chrX	0	100000
chrX	13424	13458	chrX	0	100000
chrX	164844	164878	chrX	100000	182000
chrX	54928	54962	chrX	0	100000
chrX	96515	96549	chrX	0	100000
chrX	46065	46099	chrX	0	100000
chrX	57895	57929	chrX	0	100000
chrX	25268	25302	chrX	0	100000
chrX	54936	54970	chrX	0	100000
chrX	108359	108385	chrX	100000	182000
chrX	25260	25294	chrX	0	100000
chrX	99475	99509	chrX	0	100000
chrX	99479	99513	chrX	0	100000
chrX	158900	158934	chrX	100000	182000
chrX	25264	25298	chrX	0	100000
chrX	46069	46103	chrX	0	100000
chrX	60867	60901	chrX	0	100000
chrX	60871	60905	chrX	0	100000
chrX	87571	87605	chrX	0	100000
chrX	102449	102483	chrX	100000	182000
chrX	114319	114353	chrX	100000	182000
chrX	167816	167850	chrX	100000	182000
chrX	43083	43117	chrX	0	100000
chrX	155924	155958	chrX	100000	182000
chrX	120265	120291	chrX	100000	182000
chrX	102439	102465	chrX	100000	182000
chrX	34182	34216	chrX	0	100000
chrX	34186	34220	chrX	0	100000
chrX	126203	126237	chrX	100000	182000
chrX	114327	114361	chrX	100000	182000
chrX	28223	28249	chrX	0	100000
chrX	43087	43121	chrX	0	100000
chrX	51973	52007	chrX	0	100000
chrX	16384	16418	chrX	0	100000
chrX	158890	158916	chrX	100000	182000
chrX	114307	114333	chrX	100000	182000
chrX	135095	135121	chrX	100000	182000
chrX	51967	51993	chrX	0	100000
chrX	126207	126241	chrX	100000	182000
chrX	69768	69802	chrX	0	100000
chrX	66807	66841	chrX	0	100000
chrX	37135	37169	chrX	0	100000
chrX	34180	34206	chrX	0	100000
chrX	51969	52003	chrX	0	100000
chrX	123235	123269	chrX	100000	182000
chrX	54932	54966	chrX	0	100000
chrX	141041	141075	chrX	100000	182000
chrX	120275	120309	chrX	100000	182000
chrX	123243	123277	chrX	100000	182000
chrX	49018	49052	chrX	0	100000
chrX	40107	40141	chrX	0	100000
chrX	149974	150008	chrX	100000	182000
chrX	31205	31239	chrX	0	100000
chrX	123221	123247	chrX	100000	182000
chrX	117289	117315	chrX	100000	182000
chrX	69764	69798	chrX	0	100000
chrX	90543	90577	chrX	0	100000
chrX	173752	173778	chrX	100000	182000
chrX	19337	19371	chrX	0	100000
chrX	37139	37173	chrX	0	100000
chrX	132130	132156	chrX	100000	182000
chrX	96505	96531	chrX	0	100000
chrX	22282	22316	chrX	0	100000
chrX	81608	81634	chrX	0	100000
chrX	152940	152966	chrX	100000	182000
chrX	114317	114343	chrX	100000	182000
chrX	141037	141071	chrX	100000	182000
chrX	72740	72774	chrX	0	100000
chrX	93509	93535	chrX	0	100000
chrX	46056	46081	chrX	0	100000
chrX	28227	28255	chrX	0	100000
chrX	141025	141053	chrX	100000	182000
chrX	96509	96537	chrX	0	100000
chrX	114321	114349	chrX	100000	182000
chrX	75683	75711	chrX	0	100000
chrX	146988	147016	chrX	100000	182000
chrX	138062	138090	chrX	100000	182000
chrX	16378	16406	chrX	0	100000
chrX	40101	40129	chrX	0	100000
chrX	57897	57925	chrX	0	100000
chrX	144008	144036	chrX	100000	182000
chrX	69762	69790	chrX	0	100000
chrX	13408	13448	chrX	0	100000
chrX	126201	126229	chrX	100000	182000
chrX	34184	34212	chrX	0	100000
chrX	31203	31231	chrX	0	100000
chrX	138060	138084	chrX	100000	182000
chrX	138052	138080	chrX	100000	182000
chrX	19331	19359	chrX	0	100000
chrX	63833	63861	chrX	0	100000
chrX	22280	22308	chrX	0	100000
chrX	49012	49040	chrX	0	100000
chrX	170778	170802	chrX	100000	182000
chrX	141033	141057	chrX	100000	182000
chrX	141035	141063	chrX	100000	182000
chrX	146978	147006	chrX	100000	182000
chrX	155922	155950	chrX	100000	182000
chrX	93513	93541	chrX	0	100000
chrX	46063	46091	chrX	0	100000
chrX	43081	43109	chrX	0	100000
chrX	120269	120297	chrX	100000	182000
chrX	37133	37161	chrX	0	100000
chrX	60865	60893	chrX	0	100000
chrX	87565	87593	chrX	0	100000
chrX	146986	147010	chrX	100000	182000
chrX	111339	111367	chrX	100000	182000
chrX	123237	123265	chrX	100000	182000
chrX	155912	155936	chrX	100000	182000
chrX	99473	99501	chrX	0	100000
chrX	25262	25290	chrX	0	100000
chrX	51971	51999	chrX	0	100000
chrX	54930	54958	chrX	0	100000
chrX	69761	69784	chrX	0	100000
chrX	49011	49034	chrX	0	100000
chrX	99472	99495	chrX	0	100000
chrX	75682	75705	chrX	0	100000
chrX	120256	120279	chrX	100000	182000
chrX	51960	51983	chrX	0	100000
chrX	43072	43095	chrX	0	100000
chrX	63832	63855	chrX	0	100000
chrX	13421	13444	chrX	0	100000
chrX	54919	54942	chrX	0	100000
chrX	22279	22302	chrX	0	100000
chrX	19330	19353	chrX	0	100000
chrX	93500	93523	chrX	0	100000
chrX	25251	25274	chrX	0	100000
chrX	60864	60887	chrX	0	100000
chrX	28218	28241	chrX	0	100000
chrX	37132	37155	chrX	0	100000
chrX	31194	31217	chrX	0	100000
chrX	40100	40123	chrX	0	100000
chrX	16377	16400	chrX	0	100000
chrX	13421	13444	chrX	0	100000
chrX	126200	126223	chrX	100000	182000
chrX	13421	13444	chrX	0	100000
chrX	34175	34198	chrX	0	100000
chrX	57878	57901	chrX	0	100000
chrX	120281	120315	chrX	100000	182000
chrX	34194	34224	chrX	0	100000
chrX	146998	147028	chrX	100000	182000
chrX	34196	34230	chrX	0	100000
chrX	72744	72774	chrX	0	100000
chrX	129175	129197	chrX	100000	182000
chrX	129187	129221	chrX	100000	182000
chrX	120279	120309	chrX	100000	182000
chrX	46073	46103	chrX	0	100000
chrX	51983	52017	chrX	0	100000
chrX	126213	126247	chrX	100000	182000
chrX	87577	87611	chrX	0	100000
chrX	108371	108405	chrX	100000	182000
chrX	105412	105442	chrX	100000	182000
chrX	173768	173802	chrX	100000	182000
chrX	84580	84602	chrX	0	100000
chrX	129185	129215	chrX	100000	182000
chrX	111351	111385	chrX	100000	182000
chrX	132130	132152	chrX	100000	182000
chrX	123249	123283	chrX	100000	182000
chrX	37143	37173	chrX	0	100000
chrX	28239	28273	chrX	0	100000
chrX	81608	81630	chrX	0	100000
chrX	93523	93553	chrX	0	100000
chrX	54942	54976	chrX	0	100000
chrX	135103	135137	chrX	100000	182000
chrX	108367	108389	chrX	100000	182000
chrX	66797	66819	chrX	0	100000
chrX	57907	57937	chrX	0	100000
chrX	108373	108403	chrX	100000	182000
chrX	111327	111353	chrX	100000	182000
chrX	51981	52011	chrX	0	100000
chrX	66811	66841	chrX	0	100000
chrX	123247	123277	chrX	100000	182000
chrX	78662	78696	chrX	0	100000
chrX	176724	176746	chrX	100000	182000
chrX	167820	167850	chrX	100000	182000
chrX	135101	135127	chrX	100000	182000
chrX	40113	40147	chrX	0	100000
chrX	60875	60905	chrX	0	100000
chrX	49022	49052	chrX	0	100000
chrX	158904	158934	chrX	100000	182000
chrX	22290	22320	chrX	0	100000
chrX	49024	49058	chrX	0	100000
chrX	96521	96555	chrX	0	100000
chrX	155932	155962	chrX	100000	182000
chrX	152954	152984	chrX	100000	182000
chrX	135099	135121	chrX	100000	182000
chrX	99483	99513	chrX	0	100000
chrX	144008	144030	chrX	100000	182000
chrX	78660	78686	chrX	0	100000
chrX	105398	105420	chrX	100000	182000
chrX	114331	114361	chrX	100000	182000
chrX	117303	117333	chrX	100000	182000
chrX	149978	150008	chrX	100000	182000
chrX	102453	102483	chrX	100000	182000
chrX	149964	149986	chrX	100000	182000
chrX	108375	108409	chrX	100000	182000
chrX	164848	164878	chrX	100000	182000
chrX	60877	60911	chrX	0	100000
chrX	161862	161884	chrX	100000	182000
chrX	37145	37179	chrX	0	100000
chrX	152956	152990	chrX	100000	182000
chrX	66813	66847	chrX	0	100000
chrX	90533	90555	chrX	0	100000
chrX	75693	75723	chrX	0	100000
chrX	114307	114329	chrX	100000	182000
chrX	167822	167856	chrX	100000	182000
chrX	78664	78694	chrX	0	100000
chrX	78658	78680	chrX	0	100000
chrX	123221	123243	chrX	100000	182000
chrX	81624	81658	chrX	0	100000
chrX	126211	126241	chrX	100000	182000
chrX	57909	57943	chrX	0	100000
chrX	141047	141081	chrX	100000	182000
chrX	173766	173796	chrX	100000	182000
chrX	108359	108381	chrX	100000	182000
chrX	176738	176768	chrX	100000	182000
chrX	54940	54970	chrX	0	100000
chrX	164834	164856	chrX	100000	182000
chrX	69772	69802	chrX	0	100000
chrX	132146	132180	chrX	100000	182000
chrX	176740	176774	chrX	100000	182000
chrX	31209	31239	chrX	0	100000
chrX	138074	138108	chrX	100000	182000
chrX	19343	19377	chrX	0	100000
chrX	149980	150014	chrX	100000	182000
chrX	132144	132174	chrX	100000	182000
chrX	114333	114367	chrX	100000	182000
chrX	117305	117339	chrX	100000	182000
chrX	96519	96549	chrX	0	100000
chrX	16390	16424	chrX	0	100000
chrX	72730	72752	chrX	0	100000
chrX	129177	129203	chrX	100000	182000
chrX	25274	25308	chrX	0	100000
chrX	158906	158940	chrX	100000	182000
chrX	28237	28267	chrX	0	100000
chrX	22292	22326	chrX	0	100000
chrX	96493	96515	chrX	0	100000
chrX	144018	144048	chrX	100000	182000
chrX	78650	78672	chrX	0	100000
chrX	40111	40141	chrX	0	100000
chrX	90549	90583	chrX	0	100000
chrX	13426	13452	chrX	0	100000
chrX	170792	170826	chrX	100000	182000
chrX	43091	43121	chrX	0	100000
chrX	108369	108395	chrX	100000	182000
chrX	167806	167828	chrX	100000	182000
chrX	129167	129189	chrX	100000	182000
chrX	135105	135135	chrX	100000	182000
chrX	72746	72780	chrX	0	100000
chrX	87553	87575	chrX	0	100000
chrX	63843	63873	chrX	0	100000
chrX	31211	31245	chrX	0	100000
chrX	93525	93559	chrX	0	100000
chrX	90547	90577	chrX	0	100000
chrX	25272	25302	chrX	0	100000
chrX	75695	75729	chrX	0	100000
chrX	99485	99519	chrX	0	100000
chrX	46075	46109	chrX	0	100000
chrX	102455	102489	chrX	100000	182000
chrX	161878	161912	chrX	100000	182000
chrX	63845	63879	chrX	0	100000
chrX	16388	16418	chrX	0	100000
chrX	69774	69808	chrX	0	100000
chrX	43093	43127	chrX	0	100000
chrX	152940	152962	chrX	100000	182000
chrX	147000	147034	chrX	100000	182000
chrX	164850	164884	chrX	100000	182000
chrX	87575	87605	chrX	0	100000
chrX	173752	173774	chrX	100000	182000
chrX	170790	170820	chrX	100000	182000
chrX	102439	102461	chrX	100000	182000
chrX	135107	135141	chrX	100000	182000
chrX	78666	78700	chrX	0	100000
chrX	105414	105448	chrX	100000	182000
chrX	144008	144030	chrX	100000	182000
chrX	135091	135113	chrX	100000	182000
chrX	111349	111379	chrX	100000	182000
chrX	117289	117311	chrX	100000	182000
chrX	144020	144054	chrX	100000	182000
chrX	81622	81652	chrX	0	100000
chrX	84594	84624	chrX	0	100000
chrX	155934	155968	chrX	100000	182000
chrX	84596	84630	chrX	0	100000
chrX	138072	138102	chrX	100000	182000
chrX	19341	19371	chrX	0	100000
chrX	141045	141075	chrX	100000	182000
chrX	158890	158912	chrX	100000	182000
chrX	161876	161906	chrX	100000	182000
chrX	13428	13462	chrX	0	100000
chrX	46056	46077	chrX	0	100000
chrX	13404	13440	chrX	0	100000
chrX	13400	13436	chrX	0	100000
chrX	149972	149996	chrX	100000	182000
chrX	126205	126229	chrX	100000	182000
chrX	16382	16406	chrX	0	100000
chrX	81614	81634	chrX	0	100000
chrX	69766	69790	chrX	0	100000
chrX	49016	49040	chrX	0	100000
chrX	51975	51999	chrX	0	100000
chrX	170778	170798	chrX	100000	182000
chrX	25266	25290	chrX	0	100000
chrX	161870	161894	chrX	100000	182000
chrX	60869	60893	chrX	0	100000
chrX	146992	147016	chrX	100000	182000
chrX	164842	164866	chrX	100000	182000
chrX	173760	173784	chrX	100000	182000
chrX	176730	176750	chrX	100000	182000
chrX	46059	46092	chrX	0	100000
chrX	13430	13458	chrX	0	100000
chrX	84586	84606	chrX	0	100000
chrX	138066	138090	chrX	100000	182000
chrX	141039	141063	chrX	100000	182000
chrX	141025	141049	chrX	100000	182000
chrX	149970	149990	chrX	100000	182000
chrX	132138	132162	chrX	100000	182000
chrX	57901	57925	chrX	0	100000
chrX	66805	66829	chrX	0	100000
chrX	81616	81640	chrX	0	100000
chrX	90541	90565	chrX	0	100000
chrX	22284	22308	chrX	0	100000
chrX	34188	34212	chrX	0	100000
chrX	152946	152966	chrX	100000	182000
chrX	72736	72756	chrX	0	100000
chrX	37137	37161	chrX	0	100000
chrX	158898	158922	chrX	100000	182000
chrX	152948	152972	chrX	100000	182000
chrX	105404	105424	chrX	100000	182000
chrX	96513	96537	chrX	0	100000
chrX	75687	75711	chrX	0	100000
chrX	117297	117321	chrX	100000	182000
chrX	167814	167838	chrX	100000	182000
chrX	63837	63861	chrX	0	100000
chrX	102447	102471	chrX	100000	182000
chrX	66803	66823	chrX	0	100000
chrX	93517	93541	chrX	0	100000
chrX	28231	28255	chrX	0	100000
chrX	117295	117315	chrX	100000	182000
chrX	99477	99501	chrX	0	100000
chrX	31207	31231	chrX	0	100000
chrX	176732	176756	chrX	100000	182000
chrX	84588	84612	chrX	0	100000
chrX	19335	19359	chrX	0	100000
chrX	123241	123265	chrX	100000	182000
chrX	87569	87593	chrX	0	100000
chrX	138052	138076	chrX	100000	182000
chrX	164840	164860	chrX	100000	182000
chrX	72738	72762	chrX	0	100000
chrX	155912	155932	chrX	100000	182000
chrX	111343	111367	chrX	100000	182000
chrX	40105	40129	chrX	0	100000
chrX	90539	90559	chrX	0	100000
chrX	120273	120297	chrX	100000	182000
chrX	158896	158916	chrX	100000	182000
chrX	54934	54958	chrX	0	100000
chrX	102445	102465	chrX	100000	182000
chrX	155926	155950	chrX	100000	182000
chrX	114325	114349	chrX	100000	182000
chrX	146978	147002	chrX	100000	182000
chrX	105406	105430	chrX	100000	182000
chrX	46067	46091	chrX	0	100000
chrX	43085	43109	chrX	0	100000
chrX	170782	170802	chrX	100000	182000
chrX	167812	167832	chrX	100000	182000
chrX	173758	173778	chrX	100000	182000
chrX	132136	132156	chrX	100000	182000
chrX	161868	161888	chrX	100000	182000
chrX	63832	63851	chrX	0	100000
chrX	120256	120275	chrX	100000	182000
chrX	51960	51979	chrX	0	100000
chrX	28218	28237	chrX	0	100000
chrX	31194	31213	chrX	0	100000
chrX	37132	37151	chrX	0	100000
chrX	22279	22298	chrX	0	100000
chrX	16377	16396	chrX	0	100000
chrX	69761	69780	chrX	0	100000
chrX	43072	43091	chrX	0	100000
chrX	75682	75701	chrX	0	100000
chrX	25251	25270	chrX	0	100000
chrX	93500	93519	chrX	0	100000
chrX	40100	40119	chrX	0	100000
chrX	34175	34194	chrX	0	100000
chrX	49011	49030	chrX	0	100000
chrX	126200	126219	chrX	100000	182000
chrX	57878	57897	chrX	0	100000
chrX	54919	54938	chrX	0	100000
chrX	19330	19349	chrX	0	100000
chrX	60864	60883	chrX	0	100000
chrX	99472	99491	chrX	0	100000
chrX	144024	144054	chrX	100000	182000
chrX	138086	138120	chrX	100000	182000
chrX	102459	102489	chrX	100000	182000
chrX	63851	63885	chrX	0	100000
chrX	25286	25320	chrX	0	100000
chrX	90553	90583	chrX	0	100000
chrX	96523	96549	chrX	0	100000
chrX	96525	96555	chrX	0	100000
chrX	164834	164852	chrX	100000	182000
chrX	111363	111397	chrX	100000	182000
chrX	141049	141075	chrX	100000	182000
chrX	149982	150008	chrX	100000	182000
chrX	75699	75729	chrX	0	100000
chrX	170794	170820	chrX	100000	182000
chrX	167828	167862	chrX	100000	182000
chrX	90551	90577	chrX	0	100000
chrX	129199	129233	chrX	100000	182000
chrX	149984	150014	chrX	100000	182000
chrX	132158	132192	chrX	100000	182000
chrX	132130	132148	chrX	100000	182000
chrX	149964	149982	chrX	100000	182000
chrX	16402	16436	chrX	0	100000
chrX	114345	114379	chrX	100000	182000
chrX	49036	49070	chrX	0	100000
chrX	144026	144060	chrX	100000	182000
chrX	176752	176786	chrX	100000	182000
chrX	93527	93553	chrX	0	100000
chrX	117289	117307	chrX	100000	182000
chrX	28251	28285	chrX	0	100000
chrX	123255	123289	chrX	100000	182000
chrX	63847	63873	chrX	0	100000
chrX	164862	164896	chrX	100000	182000
chrX	60889	60923	chrX	0	100000
chrX	120287	120321	chrX	100000	182000
chrX	87579	87605	chrX	0	100000
chrX	69776	69802	chrX	0	100000
chrX	102439	102457	chrX	100000	182000
chrX	117317	117351	chrX	100000	182000
chrX	132148	132174	chrX	100000	182000
chrX	138080	138114	chrX	100000	182000
chrX	78650	78668	chrX	0	100000
chrX	40125	40159	chrX	0	100000
chrX	141053	141087	chrX	100000	182000
chrX	117307	117333	chrX	100000	182000
chrX	99487	99513	chrX	0	100000
chrX	22298	22332	chrX	0	100000
chrX	108379	108409	chrX	100000	182000
chrX	57921	57955	chrX	0	100000
chrX	123253	123283	chrX	100000	182000
chrX	66819	66853	chrX	0	100000
chrX	81628	81658	chrX	0	100000
chrX	176724	176742	chrX	100000	182000
chrX	54946	54976	chrX	0	100000
chrX	90561	90595	chrX	0	100000
chrX	105398	105416	chrX	100000	182000
chrX	155940	155974	chrX	100000	182000
chrX	155938	155968	chrX	100000	182000
chrX	81608	81626	chrX	0	100000
chrX	93529	93559	chrX	0	100000
chrX	176746	176780	chrX	100000	182000
chrX	135113	135147	chrX	100000	182000
chrX	167824	167850	chrX	100000	182000
chrX	132152	132186	chrX	100000	182000
chrX	13432	13462	chrX	0	100000
chrX	138078	138108	chrX	100000	182000
chrX	161890	161924	chrX	100000	182000
chrX	72752	72786	chrX	0	100000
chrX	105416	105442	chrX	100000	182000
chrX	135109	135135	chrX	100000	182000
chrX	161882	161912	chrX	100000	182000
chrX	81626	81652	chrX	0	100000
chrX	167826	167856	chrX	100000	182000
chrX	19345	19371	chrX	0	100000
chrX	54944	54970	chrX	0	100000
chrX	117311	117345	chrX	100000	182000
chrX	120293	120327	chrX	100000	182000
chrX	176744	176774	chrX	100000	182000
chrX	170804	170838	chrX	100000	182000
chrX	43095	43121	chrX	0	100000
chrX	167806	167824	chrX	100000	182000
chrX	96527	96561	chrX	0	100000
chrX	81630	81664	chrX	0	100000
chrX	135111	135141	chrX	100000	182000
chrX	158910	158940	chrX	100000	182000
chrX	170798	170832	chrX	100000	182000
chrX	147006	147040	chrX	100000	182000
chrX	132150	132180	chrX	100000	182000
chrX	46079	46109	chrX	0	100000
chrX	108359	108377	chrX	100000	182000
chrX	46081	46115	chrX	0	100000
chrX	28243	28273	chrX	0	100000
chrX	114335	114361	chrX	100000	182000
chrX	37151	37185	chrX	0	100000
chrX	40115	40141	chrX	0	100000
chrX	126215	126241	chrX	100000	182000
chrX	49030	49064	chrX	0	100000
chrX	16392	16418	chrX	0	100000
chrX	63849	63879	chrX	0	100000
chrX	22296	22326	chrX	0	100000
chrX	87581	87611	chrX	0	100000
chrX	37149	37179	chrX	0	100000
chrX	57911	57937	chrX	0	100000
chrX	31215	31245	chrX	0	100000
chrX	66797	66815	chrX	0	100000
chrX	16396	16430	chrX	0	100000
chrX	34208	34242	chrX	0	100000
chrX	19355	19389	chrX	0	100000
chrX	63857	63891	chrX	0	100000
chrX	152960	152990	chrX	100000	182000
chrX	34202	34236	chrX	0	100000
chrX	96533	96567	chrX	0	100000
chrX	138076	138102	chrX	100000	182000
chrX	141059	141093	chrX	100000	182000
chrX	25280	25314	chrX	0	100000
chrX	93537	93571	chrX	0	100000
chrX	49026	49052	chrX	0	100000
chrX	90533	90551	chrX	0	100000
chrX	84600	84630	chrX	0	100000
chrX	40117	40147	chrX	0	100000
chrX	144022	144048	chrX	100000	182000
chrX	22294	22320	chrX	0	100000
chrX	105420	105454	chrX	100000	182000
chrX	96493	96511	chrX	0	100000
chrX	46077	46103	chrX	0	100000
chrX	135091	135109	chrX	100000	182000
chrX	22304	22338	chrX	0	100000
chrX	69786	69820	chrX	0	100000
chrX	84602	84636	chrX	0	100000
chrX	25276	25302	chrX	0	100000
chrX	108381	108415	chrX	100000	182000
chrX	129167	129185	chrX	100000	182000
chrX	66815	66841	chrX	0	100000
chrX	72750	72780	chrX	0	100000
chrX	144008	144026	chrX	100000	182000
chrX	176742	176768	chrX	100000	182000
chrX	102467	102501	chrX	100000	182000
chrX	152958	152984	chrX	100000	182000
chrX	60883	60917	chrX	0	100000
chrX	170796	170826	chrX	100000	182000
chrX	34200	34230	chrX	0	100000
chrX	60879	60905	chrX	0	100000
chrX	16394	16424	chrX	0	100000
chrX	51989	52023	chrX	0	100000
chrX	84598	84624	chrX	0	100000
chrX	158918	158952	chrX	100000	182000
chrX	164852	164878	chrX	100000	182000
chrX	51995	52029	chrX	0	100000
chrX	173772	173802	chrX	100000	182000
chrX	158912	158946	chrX	100000	182000
chrX	129193	129227	chrX	100000	182000
chrX	126225	126259	chrX	100000	182000
chrX	114337	114367	chrX	100000	182000
chrX	144032	144066	chrX	100000	182000
chrX	111327	111349	chrX	100000	182000
chrX	147012	147046	chrX	100000	182000
chrX	108377	108403	chrX	100000	182000
chrX	164856	164890	chrX	100000	182000
chrX	54954	54988	chrX	0	100000
chrX	158908	158934	chrX	100000	182000
chrX	123251	123277	chrX	100000	182000
chrX	152962	152996	chrX	100000	182000
chrX	51985	52011	chrX	0	100000
chrX	155946	155980	chrX	100000	182000
chrX	123261	123295	chrX	100000	182000
chrX	102461	102495	chrX	100000	182000
chrX	161884	161918	chrX	100000	182000
chrX	81636	81670	chrX	0	100000
chrX	120283	120309	chrX	100000	182000
chrX	87553	87571	chrX	0	100000
chrX	43105	43139	chrX	0	100000
chrX	111355	111385	chrX	100000	182000
chrX	43099	43133	chrX	0	100000
chrX	72748	72774	chrX	0	100000
chrX	129189	129215	chrX	100000	182000
chrX	99497	99531	chrX	0	100000
chrX	164854	164884	chrX	100000	182000
chrX	114307	114325	chrX	100000	182000
chrX	99489	99519	chrX	0	100000
chrX	173780	173814	chrX	100000	182000
chrX	75707	75741	chrX	0	100000
chrX	28241	28267	chrX	0	100000
chrX	161880	161906	chrX	100000	182000
chrX	69778	69808	chrX	0	100000
chrX	84608	84642	chrX	0	100000
chrX	66817	66847	chrX	0	100000
chrX	72758	72792	chrX	0	100000
chrX	31217	31251	chrX	0	100000
chrX	28245	28279	chrX	0	100000
chrX	120285	120315	chrX	100000	182000
chrX	152940	152958	chrX	100000	182000
chrX	78672	78706	chrX	0	100000
chrX	147004	147034	chrX	100000	182000
chrX	46087	46121	chrX	0	100000
chrX	57915	57949	chrX	0	100000
chrX	54948	54982	chrX	0	100000
chrX	87583	87617	chrX	0	100000
chrX	129179	129197	chrX	100000	182000
chrX	78670	78700	chrX	0	100000
chrX	19347	19377	chrX	0	100000
chrX	149992	150026	chrX	100000	182000
chrX	72730	72748	chrX	0	100000
chrX	19349	19383	chrX	0	100000
chrX	31213	31239	chrX	0	100000
chrX	25278	25308	chrX	0	100000
chrX	75701	75735	chrX	0	100000
chrX	161862	161880	chrX	100000	182000
chrX	126217	126247	chrX	100000	182000
chrX	129191	129221	chrX	100000	182000
chrX	84580	84598	chrX	0	100000
chrX	173752	173770	chrX	100000	182000
chrX	105418	105448	chrX	100000	182000
chrX	34198	34224	chrX	0	100000
chrX	155936	155962	chrX	100000	182000
chrX	173774	173808	chrX	100000	182000
chrX	75697	75723	chrX	0	100000
chrX	117309	117339	chrX	100000	182000
chrX	152968	153002	chrX	100000	182000
chrX	149986	150020	chrX	100000	182000
chrX	123221	123239	chrX	100000	182000
chrX	49028	49058	chrX	0	100000
chrX	141051	141081	chrX	100000	182000
chrX	126219	126253	chrX	100000	182000
chrX	60881	60911	chrX	0	100000
chrX	111353	111379	chrX	100000	182000
chrX	37147	37173	chrX	0	100000
chrX	147002	147028	chrX	100000	182000
chrX	51987	52017	chrX	0	100000
chrX	105426	105460	chrX	100000	182000
chrX	57913	57943	chrX	0	100000
chrX	78668	78694	chrX	0	100000
chrX	111357	111391	chrX	100000	182000
chrX	90555	90589	chrX	0	100000
chrX	114339	114373	chrX	100000	182000
chrX	40119	40153	chrX	0	100000
chrX	43097	43127	chrX	0	100000
chrX	93531	93565	chrX	0	100000
chrX	167834	167868	chrX	100000	182000
chrX	66825	66859	chrX	0	100000
chrX	87589	87623	chrX	0	100000
chrX	37157	37191	chrX	0	100000
chrX	173770	173796	chrX	100000	182000
chrX	99491	99525	chrX	0	100000
chrX	69780	69814	chrX	0	100000
chrX	102457	102483	chrX	100000	182000
chrX	158890	158908	chrX	100000	182000
chrX	138085	138114	chrX	100000	182000
chrX	25285	25314	chrX	0	100000
chrX	167833	167862	chrX	100000	182000
chrX	90566	90595	chrX	0	100000
chrX	93536	93565	chrX	0	100000
chrX	102466	102495	chrX	100000	182000
chrX	54953	54982	chrX	0	100000
chrX	99496	99525	chrX	0	100000
chrX	19360	19389	chrX	0	100000
chrX	60894	60923	chrX	0	100000
chrX	57920	57949	chrX	0	100000
chrX	120292	120321	chrX	100000	182000
chrX	34207	34236	chrX	0	100000
chrX	81635	81664	chrX	0	100000
chrX	164861	164890	chrX	100000	182000
chrX	155951	155980	chrX	100000	182000
chrX	28250	28279	chrX	0	100000
chrX	69785	69814	chrX	0	100000
chrX	84613	84642	chrX	0	100000
chrX	152967	152996	chrX	100000	182000
chrX	158917	158946	chrX	100000	182000
chrX	129198	129227	chrX	100000	182000
chrX	46092	46121	chrX	0	100000
chrX	16401	16430	chrX	0	100000
chrX	132157	132186	chrX	100000	182000
chrX	49035	49064	chrX	0	100000
chrX	54959	54988	chrX	0	100000
chrX	173785	173814	chrX	100000	182000
chrX	72763	72792	chrX	0	100000
chrX	149997	150026	chrX	100000	182000
chrX	147011	147040	chrX	100000	182000
chrX	170803	170832	chrX	100000	182000
chrX	96538	96567	chrX	0	100000
chrX	117316	117345	chrX	100000	182000
chrX	72757	72786	chrX	0	100000
chrX	69791	69820	chrX	0	100000
chrX	152973	153002	chrX	100000	182000
chrX	75712	75741	chrX	0	100000
chrX	16407	16436	chrX	0	100000
chrX	37162	37191	chrX	0	100000
chrX	99502	99531	chrX	0	100000
chrX	63856	63885	chrX	0	100000
chrX	123260	123289	chrX	100000	182000
chrX	87594	87623	chrX	0	100000
chrX	46086	46115	chrX	0	100000
chrX	144037	144066	chrX	100000	182000
chrX	102472	102501	chrX	100000	182000
chrX	43110	43139	chrX	0	100000
chrX	132163	132192	chrX	100000	182000
chrX	105425	105454	chrX	100000	182000
chrX	176757	176786	chrX	100000	182000
chrX	57926	57955	chrX	0	100000
chrX	84607	84636	chrX	0	100000
chrX	123266	123295	chrX	100000	182000
chrX	164867	164896	chrX	100000	182000
chrX	158923	158952	chrX	100000	182000
chrX	34213	34242	chrX	0	100000
chrX	105431	105460	chrX	100000	182000
chrX	19354	19383	chrX	0	100000
chrX	25291	25320	chrX	0	100000
chrX	129204	129233	chrX	100000	182000
chrX	90560	90589	chrX	0	100000
chrX	60888	60917	chrX	0	100000
chrX	147017	147046	chrX	100000	182000
chrX	37156	37185	chrX	0	100000
chrX	126224	126253	chrX	100000	182000
chrX	40124	40153	chrX	0	100000
chrX	117322	117351	chrX	100000	182000
chrX	141064	141093	chrX	100000	182000
chrX	120298	120327	chrX	100000	182000
chrX	96532	96561	chrX	0	100000
chrX	161889	161918	chrX	100000	182000
chrX	51994	52023	chrX	0	100000
chrX	81641	81670	chrX	0	100000
chrX	176751	176780	chrX	100000	182000
chrX	126230	126259	chrX	100000	182000
chrX	63862	63891	chrX	0	100000
chrX	167839	167868	chrX	100000	182000
chrX	66824	66853	chrX	0	100000
chrX	93542	93571	chrX	0	100000
chrX	111368	111397	chrX	100000	182000
chrX	114350	114379	chrX	100000	182000
chrX	22309	22338	chrX	0	100000
chrX	173779	173808	chrX	100000	182000
chrX	111362	111391	chrX	100000	182000
chrX	155945	155974	chrX	100000	182000
chrX	114344	114373	chrX	100000	182000
chrX	28256	28285	chrX	0	100000
chrX	40130	40159	chrX	0	100000
chrX	170809	170838	chrX	100000	182000
chrX	149991	150020	chrX	100000	182000
chrX	144031	144060	chrX	100000	182000
chrX	52000	52029	chrX	0	100000
chrX	49041	49070	chrX	0	100000
chrX	75706	75735	chrX	0	100000
chrX	138091	138120	chrX	100000	182000
chrX	141058	141087	chrX	100000	182000
chrX	46056	46073	chrX	0	100000
chrX	22303	22332	chrX	0	100000
chrX	87588	87617	chrX	0	100000
chrX	66830	66859	chrX	0	100000
chrX	43104	43133	chrX	0	100000
chrX	161895	161924	chrX	100000	182000
chrX	13400	13432	chrX	0	100000
chrX	46071	46091	chrX	0	100000
chrX	129183	129203	chrX	100000	182000
chrX	60873	60893	chrX	0	100000
chrX	37141	37161	chrX	0	100000
chrX	25270	25290	chrX	0	100000
chrX	117301	117321	chrX	100000	182000
chrX	161874	161894	chrX	100000	182000
chrX	54938	54958	chrX	0	100000
chrX	170788	170808	chrX	100000	182000
chrX	34192	34212	chrX	0	100000
chrX	84592	84612	chrX	0	100000
chrX	126209	126229	chrX	100000	182000
chrX	69770	69790	chrX	0	100000
chrX	120277	120297	chrX	100000	182000
chrX	96517	96537	chrX	0	100000
chrX	72742	72762	chrX	0	100000
chrX	51979	51999	chrX	0	100000
chrX	176736	176756	chrX	100000	182000
chrX	19339	19359	chrX	0	100000
chrX	155930	155950	chrX	100000	182000
chrX	144014	144030	chrX	100000	182000
chr4	238	262	chr4	0	100000
chrX	170778	170794	chrX	100000	182000
chrX	49020	49040	chrX	0	100000
chrX	13434	13458	chrX	0	100000
chrX	132142	132162	chrX	100000	182000
chrX	173764	173784	chrX	100000	182000
chrX	141025	141045	chrX	100000	182000
chrX	43089	43109	chrX	0	100000
chrX	102451	102471	chrX	100000	182000
chrX	40109	40129	chrX	0	100000
chrX	158902	158922	chrX	100000	182000
chr4	238	262	chr4	0	100000
chrX	123245	123265	chrX	100000	182000
chrX	141043	141063	chrX	100000	182000
chrX	66809	66829	chrX	0	100000
chrX	138070	138090	chrX	100000	182000
chrX	57905	57925	chrX	0	100000
chrX	138052	138072	chrX	100000	182000
chrX	152952	152972	chrX	100000	182000
chrX	170786	170802	chrX	100000	182000
chrX	90545	90565	chrX	0	100000
chr4	238	262	chr4	0	100000
chrX	28235	28255	chrX	0	100000
chrX	111347	111367	chrX	100000	182000
chrX	146978	146998	chrX	100000	182000
chrX	149976	149996	chrX	100000	182000
chrX	87573	87593	chrX	0	100000
chrX	146996	147016	chrX	100000	182000
chrX	63841	63861	chrX	0	100000
chrX	16386	16406	chrX	0	100000
chrX	75691	75711	chrX	0	100000
chrX	114329	114349	chrX	100000	182000
chrX	105410	105430	chrX	100000	182000
chrX	81620	81640	chrX	0	100000
chrX	22288	22308	chrX	0	100000
chrX	164846	164866	chrX	100000	182000
chrX	93521	93541	chrX	0	100000
chrX	155912	155928	chrX	100000	182000
chrX	99481	99501	chrX	0	100000
chrX	167818	167838	chrX	100000	182000
chrX	57878	57893	chrX	0	100000
chrX	120292	120315	chrX	100000	182000
chrX	155951	155974	chrX	100000	182000
chrX	69785	69808	chrX	0	100000
chrX	126224	126247	chrX	100000	182000
chrX	90560	90583	chrX	0	100000
chrX	81635	81658	chrX	0	100000
chrX	120298	120321	chrX	100000	182000
chrX	99496	99519	chrX	0	100000
chrX	93500	93515	chrX	0	100000
chrX	123260	123283	chrX	100000	182000
chrX	25291	25314	chrX	0	100000
chrX	63856	63879	chrX	0	100000
chrX	105431	105454	chrX	100000	182000
chrX	57926	57949	chrX	0	100000
chrX	144031	144054	chrX	100000	182000
chrX	105425	105448	chrX	100000	182000
chrX	96532	96555	chrX	0	100000
chrX	152967	152990	chrX	100000	182000
chrX	60864	60879	chrX	0	100000
chrX	120256	120271	chrX	100000	182000
chrX	141058	141081	chrX	100000	182000
chrX	170809	170832	chrX	100000	182000
chrX	129204	129227	chrX	100000	182000
chrX	114344	114367	chrX	100000	182000
chrX	16401	16424	chrX	0	100000
chrX	96538	96561	chrX	0	100000
chrX	52000	52023	chrX	0	100000
chrX	16377	16392	chrX	0	100000
chrX	149991	150014	chrX	100000	182000
chrX	90566	90589	chrX	0	100000
chrX	60894	60917	chrX	0	100000
chrX	66830	66853	chrX	0	100000
chrX	147017	147040	chrX	100000	182000
chrX	43072	43087	chrX	0	100000
chrX	69761	69776	chrX	0	100000
chrX	111368	111391	chrX	100000	182000
chrX	63832	63847	chrX	0	100000
chrX	34175	34190	chrX	0	100000
chrX	37162	37185	chrX	0	100000
chrX	72763	72786	chrX	0	100000
chrX	93542	93565	chrX	0	100000
chrX	123266	123289	chrX	100000	182000
chrX	28250	28273	chrX	0	100000
chrX	72757	72780	chrX	0	100000
chrX	114350	114373	chrX	100000	182000
chrX	51960	51975	chrX	0	100000
chrX	34213	34236	chrX	0	100000
chrX	170803	170826	chrX	100000	182000
chrX	75712	75735	chrX	0	100000
chrX	19354	19377	chrX	0	100000
chrX	40124	40147	chrX	0	100000
chrX	176757	176780	chrX	100000	182000
chrX	54959	54982	chrX	0	100000
chrX	102466	102489	chrX	100000	182000
chrX	31226	31257	chrX	0	100000
chrX	84613	84636	chrX	0	100000
chrX	164861	164884	chrX	100000	182000
chrX	176751	176774	chrX	100000	182000
chrX	117316	117339	chrX	100000	182000
chrX	19330	19345	chrX	0	100000
chrX	138091	138114	chrX	100000	182000
chrX	111362	111385	chrX	100000	182000
chrX	144037	144060	chrX	100000	182000
chrX	25251	25266	chrX	0	100000
chrX	51994	52017	chrX	0	100000
chrX	173785	173808	chrX	100000	182000
chrX	87594	87617	chrX	0	100000
chrX	84607	84630	chrX	0	100000
chrX	158923	158946	chrX	100000	182000
chrX	129198	129221	chrX	100000	182000
chrX	57920	57943	chrX	0	100000
chrX	22279	22294	chrX	0	100000
chrX	49011	49026	chrX	0	100000
chrX	126230	126253	chrX	100000	182000
chrX	147011	147034	chrX	100000	182000
chrX	63862	63885	chrX	0	100000
chrX	49041	49064	chrX	0	100000
chrX	16407	16430	chrX	0	100000
chrX	161889	161912	chrX	100000	182000
chrX	75706	75729	chrX	0	100000
chrX	34207	34230	chrX	0	100000
chrX	126200	126215	chrX	100000	182000
chrX	40100	40115	chrX	0	100000
chrX	141064	141087	chrX	100000	182000
chrX	81641	81664	chrX	0	100000
chrX	99472	99487	chrX	0	100000
chrX	28218	28233	chrX	0	100000
chrX	132163	132186	chrX	100000	182000
chrX	54919	54934	chrX	0	100000
chrX	46092	46115	chrX	0	100000
chrX	117322	117345	chrX	100000	182000
chrX	43104	43127	chrX	0	100000
chrX	22309	22332	chrX	0	100000
chrX	40130	40153	chrX	0	100000
chrX	46086	46109	chrX	0	100000
chrX	66824	66847	chrX	0	100000
chrX	87588	87611	chrX	0	100000
chrX	25285	25308	chrX	0	100000
chrX	69791	69814	chrX	0	100000
chrX	138085	138108	chrX	100000	182000
chrX	102472	102495	chrX	100000	182000
chrX	19360	19383	chrX	0	100000
chrX	93536	93559	chrX	0	100000
chrX	167839	167862	chrX	100000	182000
chrX	37156	37179	chrX	0	100000
chrX	43110	43133	chrX	0	100000
chrX	99502	99525	chrX	0	100000
chrX	167833	167856	chrX	100000	182000
chrX	158917	158940	chrX	100000	182000
chrX	164867	164890	chrX	100000	182000
chrX	31194	31209	chrX	0	100000
chrX	60888	60911	chrX	0	100000
chrX	49035	49058	chrX	0	100000
chrX	54953	54976	chrX	0	100000
chrX	149997	150020	chrX	100000	182000
chrX	37132	37147	chrX	0	100000
chrX	161895	161918	chrX	100000	182000
chrX	22303	22326	chrX	0	100000
chrX	132157	132180	chrX	100000	182000
chrX	152973	152996	chrX	100000	182000
chrX	173779	173802	chrX	100000	182000
chrX	28256	28279	chrX	0	100000
chrX	75682	75697	chrX	0	100000
chrX	155945	155968	chrX	100000	182000
chrX	123269	123295	chrX	100000	182000
chrX	105434	105460	chrX	100000	182000
chrX	123267	123289	chrX	100000	182000
chrX	31219	31245	chrX	0	100000
chrX	147020	147046	chrX	100000	182000
chrX	37165	37191	chrX	0	100000
chrX	54962	54988	chrX	0	100000
chrX	99503	99525	chrX	0	100000
chrX	81644	81670	chrX	0	100000
chrX	66831	66853	chrX	0	100000
chrX	25292	25314	chrX	0	100000
chrX	102473	102495	chrX	100000	182000
chrX	167840	167862	chrX	100000	182000
chrX	141067	141093	chrX	100000	182000
chrX	99505	99531	chrX	0	100000
chrX	19363	19389	chrX	0	100000
chrX	176760	176786	chrX	100000	182000
chrX	84580	84594	chrX	0	100000
chrX	111369	111391	chrX	100000	182000
chrX	161862	161876	chrX	100000	182000
chrX	66833	66859	chrX	0	100000
chrX	46095	46121	chrX	0	100000
chrX	49044	49070	chrX	0	100000
chrX	173752	173766	chrX	100000	182000
chrX	135115	135141	chrX	100000	182000
chrX	19361	19383	chrX	0	100000
chrX	37163	37185	chrX	0	100000
chrX	75715	75741	chrX	0	100000
chrX	96539	96561	chrX	0	100000
chrX	90569	90595	chrX	0	100000
chrX	31227	31257	chrX	0	100000
chrX	161898	161924	chrX	100000	182000
chrX	144040	144066	chrX	100000	182000
chrX	96541	96567	chrX	0	100000
chrX	114351	114373	chrX	100000	182000
chrX	173786	173808	chrX	100000	182000
chrX	57927	57949	chrX	0	100000
chrX	176758	176780	chrX	100000	182000
chrX	69792	69814	chrX	0	100000
chrX	16410	16436	chrX	0	100000
chrX	60895	60917	chrX	0	100000
chrX	87595	87617	chrX	0	100000
chrX	164834	164848	chrX	100000	182000
chrX	34214	34236	chrX	0	100000
chrX	129207	129233	chrX	100000	182000
chrX	52001	52023	chrX	0	100000
chrX	141065	141087	chrX	100000	182000
chrX	93545	93571	chrX	0	100000
chrX	149998	150020	chrX	100000	182000
chrX	126231	126253	chrX	100000	182000
chrX	114307	114321	chrX	100000	182000
chrX	144038	144060	chrX	100000	182000
chrX	72766	72792	chrX	0	100000
chrX	75713	75735	chrX	0	100000
chrX	132164	132186	chrX	100000	182000
chrX	111327	111345	chrX	100000	182000
chrX	120301	120327	chrX	100000	182000
chrX	152974	152996	chrX	100000	182000
chrX	43113	43139	chrX	0	100000
chrX	129167	129181	chrX	100000	182000
chrX	138092	138114	chrX	100000	182000
chrX	63863	63885	chrX	0	100000
chrX	123221	123235	chrX	100000	182000
chrX	158924	158946	chrX	100000	182000
chrX	40131	40153	chrX	0	100000
chrX	84614	84636	chrX	0	100000
chrX	22312	22338	chrX	0	100000
chrX	117325	117351	chrX	100000	182000
chr4	248	262	chr4	0	100000
chrX	40133	40159	chrX	0	100000
chrX	90567	90589	chrX	0	100000
chrX	34216	34242	chrX	0	100000
chrX	81642	81664	chrX	0	100000
chrX	164868	164890	chrX	100000	182000
chrX	46093	46115	chrX	0	100000
chrX	170812	170838	chrX	100000	182000
chrX	78674	78700	chrX	0	100000
chrX	117323	117345	chrX	100000	182000
chrX	93543	93565	chrX	0	100000
chrX	96493	96507	chrX	0	100000
chrX	138094	138120	chrX	100000	182000
chrX	105398	105412	chrX	100000	182000
chrX	69794	69820	chrX	0	100000
chrX	158890	158904	chrX	100000	182000
chr4	224	258	chr4	0	100000
chrX	66797	66811	chrX	0	100000
chrX	129205	129227	chrX	100000	182000
chrX	132130	132144	chrX	100000	182000
chrX	87597	87623	chrX	0	100000
chrX	52003	52029	chrX	0	100000
chrX	135117	135147	chrX	100000	182000
chrX	170810	170832	chrX	100000	182000
chrX	28259	28285	chrX	0	100000
chrX	87553	87567	chrX	0	100000
chrX	28257	28279	chrX	0	100000
chrX	155952	155974	chrX	100000	182000
chrX	126233	126259	chrX	100000	182000
chrX	176724	176738	chrX	100000	182000
chrX	16408	16430	chrX	0	100000
chrX	60897	60923	chrX	0	100000
chrX	167842	167868	chrX	100000	182000
chrX	102439	102453	chrX	100000	182000
chrX	117289	117303	chrX	100000	182000
chr4	248	262	chr4	0	100000
chrX	152940	152954	chrX	100000	182000
chrX	72764	72786	chrX	0	100000
chrX	90533	90547	chrX	0	100000
chrX	105432	105454	chrX	100000	182000
chrX	152976	153002	chrX	100000	182000
chrX	167806	167820	chrX	100000	182000
chrX	78650	78664	chrX	0	100000
chrX	63865	63891	chrX	0	100000
chrX	25294	25320	chrX	0	100000
chrX	147018	147040	chrX	100000	182000
chrX	120299	120321	chrX	100000	182000
chrX	155954	155980	chrX	100000	182000
chrX	43111	43133	chrX	0	100000
chrX	54960	54982	chrX	0	100000
chrX	22310	22332	chrX	0	100000
chrX	108359	108373	chrX	100000	182000
chrX	111371	111397	chrX	100000	182000
chrX	102475	102501	chrX	100000	182000
chrX	144008	144022	chrX	100000	182000
chrX	72730	72744	chrX	0	100000
chrX	49042	49064	chrX	0	100000
chrX	31221	31251	chrX	0	100000
chr4	248	262	chr4	0	100000
chrX	150000	150026	chrX	100000	182000
chrX	78676	78706	chrX	0	100000
chrX	149964	149978	chrX	100000	182000
chrX	13436	13462	chrX	0	100000
chrX	132166	132192	chrX	100000	182000
chrX	81608	81622	chrX	0	100000
chrX	114353	114379	chrX	100000	182000
chrX	164870	164896	chrX	100000	182000
chrX	135091	135105	chrX	100000	182000
chrX	161896	161918	chrX	100000	182000
chrX	158926	158952	chrX	100000	182000
chrX	135122	135147	chrX	100000	182000
chrX	78681	78706	chrX	0	100000
chrX	46056	46069	chrX	0	100000
chrX	31226	31251	chrX	0	100000
chr4	238	266	chr4	0	100000
chr4	238	266	chr4	0	100000
chrX	13400	13428	chrX	0	100000
chrX	138052	138068	chrX	100000	182000
chrX	13438	13458	chrX	0	100000
chrX	141025	141041	chrX	100000	182000
chrX	13400	13412	chrX	0	100000
chr4	222	254	chr4	0	100000
chrX	170778	170790	chrX	100000	182000
chrX	155912	155924	chrX	100000	182000
chrX	146978	146994	chrX	100000	182000
chrX	13400	13412	chrX	0	100000
chrX	143910	143925	chrX	100000	182000
chrX	28117	28132	chrX	0	100000
chrX	49011	49022	chrX	0	100000
chrX	66699	66714	chrX	0	100000
chrX	75581	75596	chrX	0	100000
chrX	22178	22193	chrX	0	100000
chrX	99371	99386	chrX	0	100000
chrX	43072	43083	chrX	0	100000
chrX	39999	40014	chrX	0	100000
chrX	176626	176641	chrX	100000	182000
chrX	105300	105315	chrX	100000	182000
chrX	117191	117206	chrX	100000	182000
chrX	158792	158807	chrX	100000	182000
chrX	161764	161779	chrX	100000	182000
chrX	152842	152857	chrX	100000	182000
chrX	167708	167723	chrX	100000	182000
chrX	34074	34089	chrX	0	100000
chrX	137960	137975	chrX	100000	182000
chrX	93399	93414	chrX	0	100000
chrX	111235	111250	chrX	100000	182000
chrX	155814	155829	chrX	100000	182000
chrX	170680	170695	chrX	100000	182000
chrX	69660	69675	chrX	0	100000
chrX	78681	78700	chrX	0	100000
chrX	114209	114224	chrX	100000	182000
chrX	102341	102356	chrX	100000	182000
chrX	19229	19244	chrX	0	100000
chrX	90435	90450	chrX	0	100000
chrX	57777	57792	chrX	0	100000
chrX	60864	60875	chrX	0	100000
chrX	129069	129084	chrX	100000	182000
chr4	222	233	chr4	0	100000
chrX	120155	120170	chrX	100000	182000
chrX	57878	57889	chrX	0	100000
chrX	42971	42986	chrX	0	100000
chrX	99472	99483	chrX	0	100000
chrX	132032	132047	chrX	100000	182000
chrX	22279	22290	chrX	0	100000
chrX	81510	81525	chrX	0	100000
chrX	75682	75693	chrX	0	100000
chrX	84482	84497	chrX	0	100000
chrX	126200	126211	chrX	100000	182000
chrX	31194	31205	chrX	0	100000
chrX	40100	40111	chrX	0	100000
chrX	28218	28229	chrX	0	100000
chrX	45955	45970	chrX	0	100000
chrX	96395	96410	chrX	0	100000
chrX	31093	31108	chrX	0	100000
chrX	16377	16388	chrX	0	100000
chrX	146886	146901	chrX	100000	182000
chrX	63731	63746	chrX	0	100000
chrX	60763	60778	chrX	0	100000
chrX	16276	16291	chrX	0	100000
chrX	48910	48925	chrX	0	100000
chr4	222	233	chr4	0	100000
chrX	54818	54833	chrX	0	100000
chrX	126099	126114	chrX	100000	182000
chrX	63832	63843	chrX	0	100000
chrX	87455	87470	chrX	0	100000
chrX	51859	51874	chrX	0	100000
chrX	37132	37143	chrX	0	100000
chrX	149866	149881	chrX	100000	182000
chrX	69761	69772	chrX	0	100000
chrX	25150	25165	chrX	0	100000
chrX	123123	123138	chrX	100000	182000
chrX	173654	173669	chrX	100000	182000
chrX	140933	140948	chrX	100000	182000
chrX	72632	72647	chrX	0	100000
chrX	34175	34186	chrX	0	100000
chrX	31232	31251	chrX	0	100000
chrX	135122	135141	chrX	100000	182000
chrX	37031	37046	chrX	0	100000
chrX	78552	78567	chrX	0	100000
chrX	134993	135008	chrX	100000	182000
chrX	25251	25262	chrX	0	100000
chrX	108261	108276	chrX	100000	182000
chrX	164736	164751	chrX	100000	182000
chrX	105376	105386	chrX	100000	182000
chrX	141071	141093	chrX	100000	182000
chrX	81586	81596	chrX	0	100000
chrX	81646	81664	chrX	0	100000
chrX	164872	164890	chrX	100000	182000
chrX	129167	129177	chrX	100000	182000
chrX	40135	40153	chrX	0	100000
chrX	16352	16362	chrX	0	100000
chrX	135069	135079	chrX	100000	182000
chrX	132168	132186	chrX	100000	182000
chrX	25298	25320	chrX	0	100000
chrX	114357	114379	chrX	100000	182000
chrX	46031	46041	chrX	0	100000
chrX	96545	96567	chrX	0	100000
chrX	75657	75667	chrX	0	100000
chrX	164834	164844	chrX	100000	182000
chrX	132108	132118	chrX	100000	182000
chrX	90573	90595	chrX	0	100000
chrX	102417	102427	chrX	100000	182000
chrX	99509	99531	chrX	0	100000
chrX	146962	146972	chrX	100000	182000
chrX	170756	170766	chrX	100000	182000
chrX	16352	16362	chrX	0	100000
chrX	72708	72718	chrX	0	100000
chrX	43115	43133	chrX	0	100000
chrX	69736	69746	chrX	0	100000
chrX	176702	176712	chrX	100000	182000
chrX	22316	22338	chrX	0	100000
chrX	167784	167794	chrX	100000	182000
chrX	161840	161850	chrX	100000	182000
chrX	141009	141019	chrX	100000	182000
chrX	152940	152950	chrX	100000	182000
chrX	150002	150020	chrX	100000	182000
chrX	158868	158878	chrX	100000	182000
chrX	63807	63817	chrX	0	100000
chrX	135069	135079	chrX	100000	182000
chrX	155890	155900	chrX	100000	182000
chrX	43047	43057	chrX	0	100000
chrX	141009	141019	chrX	100000	182000
chrX	111311	111321	chrX	100000	182000
chrX	34150	34160	chrX	0	100000
chrX	111311	111321	chrX	100000	182000
chrX	164874	164896	chrX	100000	182000
chrX	75657	75667	chrX	0	100000
chrX	147022	147040	chrX	100000	182000
chrX	176724	176734	chrX	100000	182000
chrX	49048	49070	chrX	0	100000
chrX	63869	63891	chrX	0	100000
chrX	176702	176712	chrX	100000	182000
chrX	19365	19383	chrX	0	100000
chrX	173730	173740	chrX	100000	182000
chrX	123199	123209	chrX	100000	182000
chrX	99447	99457	chrX	0	100000
chrX	84558	84568	chrX	0	100000
chrX	78628	78638	chrX	0	100000
chrX	72768	72786	chrX	0	100000
chrX	158868	158878	chrX	100000	182000
chrX	60899	60917	chrX	0	100000
chrX	46031	46041	chrX	0	100000
chrX	149942	149952	chrX	100000	182000
chrX	102439	102449	chrX	100000	182000
chrX	138036	138046	chrX	100000	182000
chrX	117267	117277	chrX	100000	182000
chrX	111373	111391	chrX	100000	182000
chrX	117329	117351	chrX	100000	182000
chrX	72770	72792	chrX	0	100000
chrX	66837	66859	chrX	0	100000
chrX	40075	40085	chrX	0	100000
chrX	81586	81596	chrX	0	100000
chrX	170816	170838	chrX	100000	182000
chrX	152918	152928	chrX	100000	182000
chrX	138036	138046	chrX	100000	182000
chrX	117267	117277	chrX	100000	182000
chr4	252	262	chr4	0	100000
chrX	167806	167816	chrX	100000	182000
chrX	155958	155980	chrX	100000	182000
chrX	123271	123289	chrX	100000	182000
chrX	123199	123209	chrX	100000	182000
chrX	96543	96561	chrX	0	100000
chrX	28193	28203	chrX	0	100000
chrX	43117	43139	chrX	0	100000
chrX	72730	72740	chrX	0	100000
chrX	132130	132140	chrX	100000	182000
chrX	69736	69746	chrX	0	100000
chrX	60839	60849	chrX	0	100000
chrX	176702	176712	chrX	100000	182000
chrX	111311	111321	chrX	100000	182000
chrX	129145	129155	chrX	100000	182000
chrX	120303	120321	chrX	100000	182000
chrX	138036	138046	chrX	100000	182000
chrX	90533	90543	chrX	0	100000
chrX	141069	141087	chrX	100000	182000
chrX	102477	102495	chrX	100000	182000
chrX	149964	149974	chrX	100000	182000
chrX	81586	81596	chrX	0	100000
chrX	132170	132192	chrX	100000	182000
chrX	34150	34160	chrX	0	100000
chrX	135091	135101	chrX	100000	182000
chrX	167784	167794	chrX	100000	182000
chrX	155956	155974	chrX	100000	182000
chrX	81608	81618	chrX	0	100000
chrX	69736	69746	chrX	0	100000
chrX	60839	60849	chrX	0	100000
chrX	43047	43057	chrX	0	100000
chrX	84580	84590	chrX	0	100000
chrX	138096	138114	chrX	100000	182000
chrX	173752	173762	chrX	100000	182000
chrX	87601	87623	chrX	0	100000
chrX	141009	141019	chrX	100000	182000
chrX	167784	167794	chrX	100000	182000
chrX	117289	117299	chrX	100000	182000
chrX	158868	158878	chrX	100000	182000
chrX	173730	173740	chrX	100000	182000
chrX	16414	16436	chrX	0	100000
chrX	123221	123231	chrX	100000	182000
chrX	146962	146972	chrX	100000	182000
chrX	90511	90521	chrX	0	100000
chrX	158890	158900	chrX	100000	182000
chrX	161840	161850	chrX	100000	182000
chrX	72708	72718	chrX	0	100000
chrX	111375	111397	chrX	100000	182000
chrX	126175	126185	chrX	100000	182000
chrX	31169	31179	chrX	0	100000
chrX	111327	111341	chrX	100000	182000
chrX	170756	170766	chrX	100000	182000
chrX	129145	129155	chrX	100000	182000
chrX	37167	37185	chrX	0	100000
chrX	40075	40085	chrX	0	100000
chrX	90571	90589	chrX	0	100000
chrX	22314	22332	chrX	0	100000
chrX	126175	126185	chrX	100000	182000
chrX	117267	117277	chrX	100000	182000
chrX	66797	66807	chrX	0	100000
chrX	57853	57863	chrX	0	100000
chrX	114355	114373	chrX	100000	182000
chrX	144042	144060	chrX	100000	182000
chrX	16352	16362	chrX	0	100000
chrX	90511	90521	chrX	0	100000
chrX	167846	167868	chrX	100000	182000
chrX	69798	69820	chrX	0	100000
chrX	144044	144066	chrX	100000	182000
chrX	150004	150026	chrX	100000	182000
chrX	49046	49064	chrX	0	100000
chrX	22254	22264	chrX	0	100000
chrX	60901	60923	chrX	0	100000
chrX	78650	78660	chrX	0	100000
chrX	161862	161872	chrX	100000	182000
chrX	155890	155900	chrX	100000	182000
chrX	25296	25314	chrX	0	100000
chrX	84558	84568	chrX	0	100000
chrX	108359	108369	chrX	100000	182000
chrX	63807	63817	chrX	0	100000
chrX	126175	126185	chrX	100000	182000
chrX	72708	72718	chrX	0	100000
chrX	25226	25236	chrX	0	100000
chrX	48986	48996	chrX	0	100000
chrX	28193	28203	chrX	0	100000
chrX	120305	120327	chrX	100000	182000
chrX	164812	164822	chrX	100000	182000
chrX	69796	69814	chrX	0	100000
chrX	170756	170766	chrX	100000	182000
chrX	138098	138120	chrX	100000	182000
chrX	75657	75667	chrX	0	100000
chrX	155890	155900	chrX	100000	182000
chrX	40075	40085	chrX	0	100000
chrX	66775	66785	chrX	0	100000
chrX	105438	105460	chrX	100000	182000
chrX	78628	78638	chrX	0	100000
chrX	170814	170832	chrX	100000	182000
chrX	132108	132118	chrX	100000	182000
chrX	129211	129233	chrX	100000	182000
chrX	63867	63885	chrX	0	100000
chrX	60839	60849	chrX	0	100000
chrX	147024	147046	chrX	100000	182000
chrX	111311	111321	chrX	100000	182000
chrX	108337	108347	chrX	100000	182000
chrX	102479	102501	chrX	100000	182000
chrX	99507	99525	chrX	0	100000
chrX	63807	63817	chrX	0	100000
chrX	141009	141019	chrX	100000	182000
chrX	66775	66785	chrX	0	100000
chrX	105436	105454	chrX	100000	182000
chrX	146962	146972	chrX	100000	182000
chrX	37107	37117	chrX	0	100000
chrX	146962	146972	chrX	100000	182000
chrX	78628	78638	chrX	0	100000
chrX	135069	135079	chrX	100000	182000
chrX	81648	81670	chrX	0	100000
chrX	117327	117345	chrX	100000	182000
chrX	37169	37191	chrX	0	100000
chrX	102417	102427	chrX	100000	182000
chrX	123273	123295	chrX	100000	182000
chrX	152978	152996	chrX	100000	182000
chrX	40137	40159	chrX	0	100000
chrX	93547	93565	chrX	0	100000
chrX	66835	66853	chrX	0	100000
chrX	138036	138046	chrX	100000	182000
chrX	84558	84568	chrX	0	100000
chrX	93549	93571	chrX	0	100000
chrX	129209	129227	chrX	100000	182000
chrX	16412	16430	chrX	0	100000
chrX	46031	46041	chrX	0	100000
chrX	13440	13462	chrX	0	100000
chrX	19367	19389	chrX	0	100000
chrX	87599	87617	chrX	0	100000
chrX	43047	43057	chrX	0	100000
chrX	102417	102427	chrX	100000	182000
chrX	37107	37117	chrX	0	100000
chrX	132108	132118	chrX	100000	182000
chrX	129145	129155	chrX	100000	182000
chrX	167844	167862	chrX	100000	182000
chrX	37107	37117	chrX	0	100000
chrX	105398	105408	chrX	100000	182000
chrX	90511	90521	chrX	0	100000
chrX	120157	120170	chrX	100000	182000
chrX	93554	93571	chrX	0	100000
chrX	90437	90450	chrX	0	100000
chrX	143912	143925	chrX	100000	182000
chrX	34076	34089	chrX	0	100000
chrX	134995	135008	chrX	100000	182000
chrX	19231	19244	chrX	0	100000
chrX	90437	90450	chrX	0	100000
chrX	147029	147046	chrX	100000	182000
chrX	63733	63746	chrX	0	100000
chrX	123125	123138	chrX	100000	182000
chrX	164738	164751	chrX	100000	182000
chrX	117193	117206	chrX	100000	182000
chrX	114211	114224	chrX	100000	182000
chrX	40142	40159	chrX	0	100000
chrX	45957	45970	chrX	0	100000
chrX	31095	31108	chrX	0	100000
chrX	48912	48925	chrX	0	100000
chrX	173656	173669	chrX	100000	182000
chrX	81512	81525	chrX	0	100000
chrX	111237	111250	chrX	100000	182000
chrX	69662	69675	chrX	0	100000
chrX	161766	161779	chrX	100000	182000
chrX	102343	102356	chrX	100000	182000
chrX	72634	72647	chrX	0	100000
chrX	13445	13458	chrX	0	100000
chrX	84484	84497	chrX	0	100000
chrX	140935	140948	chrX	100000	182000
chrX	60765	60778	chrX	0	100000
chrX	102343	102356	chrX	100000	182000
chrX	40001	40014	chrX	0	100000
chrX	117334	117351	chrX	100000	182000
chrX	140935	140948	chrX	100000	182000
chrX	66701	66714	chrX	0	100000
chrX	140935	140948	chrX	100000	182000
chrX	81512	81525	chrX	0	100000
chrX	155963	155980	chrX	100000	182000
chrX	152844	152857	chrX	100000	182000
chrX	28119	28132	chrX	0	100000
chrX	87457	87470	chrX	0	100000
chrX	155816	155829	chrX	100000	182000
chrX	19231	19244	chrX	0	100000
chrX	170682	170695	chrX	100000	182000
chrX	158794	158807	chrX	100000	182000
chrX	134995	135008	chrX	100000	182000
chrX	16278	16291	chrX	0	100000
chrX	42973	42986	chrX	0	100000
chrX	42973	42986	chrX	0	100000
chrX	25152	25165	chrX	0	100000
chrX	37033	37046	chrX	0	100000
chrX	54820	54833	chrX	0	100000
chrX	16278	16291	chrX	0	100000
chrX	51861	51874	chrX	0	100000
chrX	81512	81525	chrX	0	100000
chrX	28119	28132	chrX	0	100000
chrX	19231	19244	chrX	0	100000
chrX	146888	146901	chrX	100000	182000
chrX	132034	132047	chrX	100000	182000
chrX	170682	170695	chrX	100000	182000
chrX	164738	164751	chrX	100000	182000
chrX	84484	84497	chrX	0	100000
chrX	54820	54833	chrX	0	100000
chrX	75583	75596	chrX	0	100000
chrX	126101	126114	chrX	100000	182000
chrX	37033	37046	chrX	0	100000
chrX	108263	108276	chrX	100000	182000
chrX	144049	144066	chrX	100000	182000
chrX	69662	69675	chrX	0	100000
chrX	134995	135008	chrX	100000	182000
chrX	57779	57792	chrX	0	100000
chrX	75583	75596	chrX	0	100000
chrX	129216	129233	chrX	100000	182000
chrX	105302	105315	chrX	100000	182000
chrX	99373	99386	chrX	0	100000
chrX	123125	123138	chrX	100000	182000
chrX	93401	93414	chrX	0	100000
chrX	105302	105315	chrX	100000	182000
chrX	28119	28132	chrX	0	100000
chrX	158794	158807	chrX	100000	182000
chrX	96397	96410	chrX	0	100000
chrX	108263	108276	chrX	100000	182000
chrX	60765	60778	chrX	0	100000
chrX	25152	25165	chrX	0	100000
chrX	99373	99386	chrX	0	100000
chrX	60765	60778	chrX	0	100000
chrX	48912	48925	chrX	0	100000
chrX	25152	25165	chrX	0	100000
chrX	90437	90450	chrX	0	100000
chrX	152844	152857	chrX	100000	182000
chrX	22180	22193	chrX	0	100000
chrX	54820	54833	chrX	0	100000
chrX	161766	161779	chrX	100000	182000
chrX	93401	93414	chrX	0	100000
chrX	22180	22193	chrX	0	100000
chrX	87457	87470	chrX	0	100000
chrX	16278	16291	chrX	0	100000
chrX	176628	176641	chrX	100000	182000
chrX	167710	167723	chrX	100000	182000
chrX	69662	69675	chrX	0	100000
chrX	132034	132047	chrX	100000	182000
chrX	57779	57792	chrX	0	100000
chrX	40001	40014	chrX	0	100000
chrX	149868	149881	chrX	100000	182000
chrX	63733	63746	chrX	0	100000
chrX	34076	34089	chrX	0	100000
chrX	167710	167723	chrX	100000	182000
chrX	164738	164751	chrX	100000	182000
chrX	93401	93414	chrX	0	100000
chrX	102343	102356	chrX	100000	182000
chrX	149868	149881	chrX	100000	182000
chrX	13445	13462	chrX	0	100000
chrX	72634	72647	chrX	0	100000
chrX	51861	51874	chrX	0	100000
chrX	167851	167868	chrX	100000	182000
chrX	176628	176641	chrX	100000	182000
chrX	152844	152857	chrX	100000	182000
chrX	137962	137975	chrX	100000	182000
chrX	117193	117206	chrX	100000	182000
chrX	57779	57792	chrX	0	100000
chrX	143912	143925	chrX	100000	182000
chrX	158794	158807	chrX	100000	182000
chrX	45957	45970	chrX	0	100000
chrX	31095	31108	chrX	0	100000
chrX	141076	141093	chrX	100000	182000
chrX	132034	132047	chrX	100000	182000
chr4	222	247	chr4	0	100000
chrX	126101	126114	chrX	100000	182000
chrX	117193	117206	chrX	100000	182000
chrX	78554	78567	chrX	0	100000
chrX	105302	105315	chrX	100000	182000
chrX	176628	176641	chrX	100000	182000
chrX	34076	34089	chrX	0	100000
chrX	78554	78567	chrX	0	100000
chrX	31095	31108	chrX	0	100000
chrX	137962	137975	chrX	100000	182000
chrX	105443	105460	chrX	100000	182000
chrX	149868	149881	chrX	100000	182000
chrX	22180	22193	chrX	0	100000
chrX	170682	170695	chrX	100000	182000
chrX	90578	90595	chrX	0	100000
chrX	84484	84497	chrX	0	100000
chrX	87457	87470	chrX	0	100000
chrX	132175	132192	chrX	100000	182000
chrX	129071	129084	chrX	100000	182000
chrX	72634	72647	chrX	0	100000
chrX	173656	173669	chrX	100000	182000
chrX	63733	63746	chrX	0	100000
chrX	123125	123138	chrX	100000	182000
chrX	108263	108276	chrX	100000	182000
chrX	129071	129084	chrX	100000	182000
chrX	42973	42986	chrX	0	100000
chrX	146888	146901	chrX	100000	182000
chrX	137962	137975	chrX	100000	182000
chrX	19372	19389	chrX	0	100000
chrX	167710	167723	chrX	100000	182000
chrX	96397	96410	chrX	0	100000
chrX	96397	96410	chrX	0	100000
chrX	120157	120170	chrX	100000	182000
chrX	120157	120170	chrX	100000	182000
chrX	155816	155829	chrX	100000	182000
chrX	126101	126114	chrX	100000	182000
chrX	66701	66714	chrX	0	100000
chrX	111237	111250	chrX	100000	182000
chrX	111237	111250	chrX	100000	182000
chrX	51861	51874	chrX	0	100000
chrX	161766	161779	chrX	100000	182000
chrX	114211	114224	chrX	100000	182000
chrX	16419	16436	chrX	0	100000
chrX	37033	37046	chrX	0	100000
chrX	46056	46065	chrX	0	100000
chrX	75583	75596	chrX	0	100000
chrX	40001	40014	chrX	0	100000
chrX	66701	66714	chrX	0	100000
chrX	99373	99386	chrX	0	100000
chrX	69803	69820	chrX	0	100000
chrX	155816	155829	chrX	100000	182000
chrX	45957	45970	chrX	0	100000
chrX	146888	146901	chrX	100000	182000
chrX	150009	150026	chrX	100000	182000
chrX	48912	48925	chrX	0	100000
chrX	114211	114224	chrX	100000	182000
chrX	173656	173669	chrX	100000	182000
chrX	78554	78567	chrX	0	100000
chrX	129071	129084	chrX	100000	182000
chrX	143912	143925	chrX	100000	182000
chr4	250	266	chr4	0	100000
chrX	13400	13424	chrX	0	100000
chrX	90442	90450	chrX	0	100000
chrX	120162	120170	chrX	100000	182000
chrX	155912	155920	chrX	100000	182000
chrX	16283	16291	chrX	0	100000
chrX	96402	96410	chrX	0	100000
chrX	146893	146901	chrX	100000	182000
chrX	117198	117206	chrX	100000	182000
chrX	146978	146990	chrX	100000	182000
chrX	111242	111250	chrX	100000	182000
chrX	102348	102356	chrX	100000	182000
chrX	149873	149881	chrX	100000	182000
chrX	170778	170786	chrX	100000	182000
chrX	158799	158807	chrX	100000	182000
chrX	25157	25165	chrX	0	100000
chrX	137967	137975	chrX	100000	182000
chrX	31100	31108	chrX	0	100000
chrX	143917	143925	chrX	100000	182000
chrX	138052	138064	chrX	100000	182000
chrX	84489	84497	chrX	0	100000
chrX	99378	99386	chrX	0	100000
chrX	87462	87470	chrX	0	100000
chrX	135000	135008	chrX	100000	182000
chrX	93406	93414	chrX	0	100000
chrX	60770	60778	chrX	0	100000
chrX	45962	45970	chrX	0	100000
chrX	72639	72647	chrX	0	100000
chrX	164743	164751	chrX	100000	182000
chrX	141025	141037	chrX	100000	182000
chrX	176633	176641	chrX	100000	182000
chrX	48917	48925	chrX	0	100000
chrX	75588	75596	chrX	0	100000
chrX	42978	42986	chrX	0	100000
chrX	57784	57792	chrX	0	100000
chrX	19236	19244	chrX	0	100000
chrX	40006	40014	chrX	0	100000
chrX	63738	63746	chrX	0	100000
chrX	66706	66714	chrX	0	100000
chrX	34081	34089	chrX	0	100000
chrX	51866	51874	chrX	0	100000
chrX	37038	37046	chrX	0	100000
chrX	173661	173669	chrX	100000	182000
chrX	126106	126114	chrX	100000	182000
chrX	114216	114224	chrX	100000	182000
chrX	54825	54833	chrX	0	100000
chrX	108268	108276	chrX	100000	182000
chrX	161771	161779	chrX	100000	182000
chrX	28124	28132	chrX	0	100000
chrX	155821	155829	chrX	100000	182000
chrX	13446	13458	chrX	0	100000
chrX	170687	170695	chrX	100000	182000
chrX	167715	167723	chrX	100000	182000
chrX	81517	81525	chrX	0	100000
chrX	105307	105315	chrX	100000	182000
chrX	78559	78567	chrX	0	100000
chrX	69667	69675	chrX	0	100000
chrX	22185	22193	chrX	0	100000
chrX	152849	152857	chrX	100000	182000
chrX	140940	140948	chrX	100000	182000
chrX	132039	132047	chrX	100000	182000
chrX	129076	129084	chrX	100000	182000
chrX	123130	123138	chrX	100000	182000
chrX	60257	60298	chrX	0	100000
chrX	21672	21713	chrX	0	100000
chrX	176120	176161	chrX	100000	182000
chrX	146380	146421	chrX	100000	182000
chrX	27611	27652	chrX	0	100000
chrX	128563	128604	chrX	100000	182000
chrX	69154	69195	chrX	0	100000
chrX	54312	54353	chrX	0	100000
chrX	15770	15811	chrX	0	100000
chrX	45449	45490	chrX	0	100000
chrX	98865	98906	chrX	0	100000
chrX	24644	24685	chrX	0	100000
chrX	36525	36566	chrX	0	100000
chrX	51353	51394	chrX	0	100000
chrX	33568	33609	chrX	0	100000
chrX	167202	167243	chrX	100000	182000
chrX	173148	173189	chrX	100000	182000
chrX	113703	113744	chrX	100000	182000
chrX	95889	95930	chrX	0	100000
chrX	152336	152377	chrX	100000	182000
chrX	119649	119690	chrX	100000	182000
chrX	137454	137495	chrX	100000	182000
chrX	63225	63266	chrX	0	100000
chrX	101835	101876	chrX	100000	182000
chrX	149360	149401	chrX	100000	182000
chrX	116685	116726	chrX	100000	182000
chrX	57271	57312	chrX	0	100000
chrX	158286	158327	chrX	100000	182000
chrX	92893	92934	chrX	0	100000
chrX	18723	18764	chrX	0	100000
chrX	134487	134528	chrX	100000	182000
chrX	164230	164271	chrX	100000	182000
chrX	125593	125634	chrX	100000	182000
chrX	161258	161299	chrX	100000	182000
chrX	72126	72167	chrX	0	100000
chrX	110729	110770	chrX	100000	182000
chrX	81004	81045	chrX	0	100000
chrX	131526	131567	chrX	100000	182000
chrX	48404	48445	chrX	0	100000
chrX	42465	42506	chrX	0	100000
chrX	170174	170215	chrX	100000	182000
chrX	89929	89970	chrX	0	100000
chrX	107755	107796	chrX	100000	182000
chrX	39493	39534	chrX	0	100000
chrX	30587	30628	chrX	0	100000
chrX	122617	122658	chrX	100000	182000
chrX	140427	140468	chrX	100000	182000
chrX	66193	66234	chrX	0	100000
chrX	75075	75116	chrX	0	100000
chrX	155308	155349	chrX	100000	182000
chrX	78046	78087	chrX	0	100000
chrX	143404	143445	chrX	100000	182000
chrX	86949	86990	chrX	0	100000
chrX	104794	104835	chrX	100000	182000
chrX	83976	84017	chrX	0	100000
chrX	179067	179088	chrX	100000	182000
chrX	90596	90637	chrX	0	100000
chrX	87624	87665	chrX	0	100000
chrX	19390	19431	chrX	0	100000
chrX	84643	84684	chrX	0	100000
chrX	54989	55030	chrX	0	100000
chrX	161925	161966	chrX	100000	182000
chrX	138121	138162	chrX	100000	182000
chrX	155981	156022	chrX	100000	182000
chrX	108416	108457	chrX	100000	182000
chrX	117352	117393	chrX	100000	182000
chrX	170839	170880	chrX	100000	182000
chrX	144067	144108	chrX	100000	182000
chrX	43140	43181	chrX	0	100000
chrX	141094	141135	chrX	100000	182000
chrX	147047	147088	chrX	100000	182000
chrX	57956	57997	chrX	0	100000
chrX	176787	176828	chrX	100000	182000
chrX	22339	22380	chrX	0	100000
chrX	49071	49112	chrX	0	100000
chrX	158953	158994	chrX	100000	182000
chrX	31258	31299	chrX	0	100000
chrX	81671	81712	chrX	0	100000
chrX	135148	135189	chrX	100000	182000
chrX	28286	28327	chrX	0	100000
chrX	120328	120369	chrX	100000	182000
chrX	16437	16478	chrX	0	100000
chrX	111398	111439	chrX	100000	182000
chrX	72793	72834	chrX	0	100000
chrX	69821	69862	chrX	0	100000
chrX	102502	102543	chrX	100000	182000
chrX	153003	153044	chrX	100000	182000
chrX	93572	93613	chrX	0	100000
chrX	75742	75783	chrX	0	100000
chrX	63892	63933	chrX	0	100000
chrX	105461	105502	chrX	100000	182000
chrX	129234	129275	chrX	100000	182000
chrX	40160	40201	chrX	0	100000
chrX	114380	114421	chrX	100000	182000
chrX	96568	96609	chrX	0	100000
chrX	126260	126301	chrX	100000	182000
chrX	173815	173856	chrX	100000	182000
chrX	46122	46163	chrX	0	100000
chrX	167869	167910	chrX	100000	182000
chrX	123296	123337	chrX	100000	182000
chrX	34243	34284	chrX	0	100000
chrX	25321	25362	chrX	0	100000
chrX	164897	164938	chrX	100000	182000
chrX	52030	52071	chrX	0	100000
chrX	66860	66901	chrX	0	100000
chrX	150027	150068	chrX	100000	182000
chrX	99532	99573	chrX	0	100000
chrX	78707	78748	chrX	0	100000
chrX	37192	37233	chrX	0	100000
chrX	132193	132234	chrX	100000	182000
chrX	60924	60965	chrX	0	100000
chrX	164788	164828	chrX	100000	182000
chrX	135045	135085	chrX	100000	182000
chrX	87507	87547	chrX	0	100000
chrX	31145	31185	chrX	0	100000
chrX	48962	49002	chrX	0	100000
chrX	84534	84574	chrX	0	100000
chrX	105352	105392	chrX	100000	182000
chrX	63783	63823	chrX	0	100000
chrX	108313	108353	chrX	100000	182000
chrX	60815	60855	chrX	0	100000
chrX	120207	120247	chrX	100000	182000
chrX	173706	173746	chrX	100000	182000
chrX	57829	57869	chrX	0	100000
chrX	158844	158884	chrX	100000	182000
chrX	22230	22270	chrX	0	100000
chrX	99423	99463	chrX	0	100000
chrX	167760	167800	chrX	100000	182000
chrX	25202	25242	chrX	0	100000
chrX	111287	111327	chrX	100000	182000
chrX	155866	155906	chrX	100000	182000
chrX	19281	19321	chrX	0	100000
chrX	138012	138052	chrX	100000	182000
chrX	34126	34166	chrX	0	100000
chrX	117243	117283	chrX	100000	182000
chrX	132084	132124	chrX	100000	182000
chrX	28169	28209	chrX	0	100000
chrX	143962	144002	chrX	100000	182000
chrX	16328	16368	chrX	0	100000
chrX	149918	149958	chrX	100000	182000
chrX	176678	176718	chrX	100000	182000
chrX	96447	96487	chrX	0	100000
chrX	93451	93491	chrX	0	100000
chrX	40051	40091	chrX	0	100000
chrX	54870	54910	chrX	0	100000
chrX	152894	152934	chrX	100000	182000
chrX	81562	81602	chrX	0	100000
chrX	161816	161856	chrX	100000	182000
chrX	90487	90527	chrX	0	100000
chrX	78604	78644	chrX	0	100000
chrX	170732	170772	chrX	100000	182000
chrX	46007	46047	chrX	0	100000
chrX	129121	129161	chrX	100000	182000
chrX	43023	43063	chrX	0	100000
chrX	102393	102433	chrX	100000	182000
chrX	37083	37123	chrX	0	100000
chrX	72684	72724	chrX	0	100000
chrX	114261	114301	chrX	100000	182000
chrX	51911	51951	chrX	0	100000
chrX	66751	66791	chrX	0	100000
chrX	75633	75673	chrX	0	100000
chrX	146938	146978	chrX	100000	182000
chrX	140985	141025	chrX	100000	182000
chrX	126151	126191	chrX	100000	182000
chrX	69712	69752	chrX	0	100000
chrX	123175	123215	chrX	100000	182000
chrX	132296	132333	chrX	100000	182000
chrX	114483	114520	chrX	100000	182000
chrX	144170	144207	chrX	100000	182000
chrX	162028	162065	chrX	100000	182000
chrX	123399	123436	chrX	100000	182000
chrX	96671	96708	chrX	0	100000
chrX	55092	55129	chrX	0	100000
chrX	78810	78847	chrX	0	100000
chrX	61027	61064	chrX	0	100000
chrX	111501	111538	chrX	100000	182000
chrX	165000	165037	chrX	100000	182000
chrX	49174	49211	chrX	0	100000
chrX	22442	22479	chrX	0	100000
chrX	129337	129374	chrX	100000	182000
chrX	105564	105601	chrX	100000	182000
chrX	138224	138261	chrX	100000	182000
chrX	19493	19530	chrX	0	100000
chrX	141197	141234	chrX	100000	182000
chrX	126363	126400	chrX	100000	182000
chrX	117455	117492	chrX	100000	182000
chrX	28389	28426	chrX	0	100000
chrX	153106	153143	chrX	100000	182000
chrX	90699	90736	chrX	0	100000
chrX	52133	52170	chrX	0	100000
[truncated: 2,976 more rows]
