# Supplementary material for: Tigerfish designs oligonucleotide-based in situ hybridization probes targeting intervals of highly repetitive DNA at the scale of genomes
Source: Nat Commun. 2024 Feb 3;15:1027. doi: 10.1038/s41467-024-45385-x (PMC10838309; doi:10.1038/s41467-024-45385-x)
Supplement: Supplementary file 8 — Supplementary Software [file 41467_2024_45385_MOESM8_ESM.zip › TigerFISH-master/example_run/probe_candidate_binding_test/expected_output/02_intermediate_files/03_derived_beds/chrX_derived.bed]

chrX	123214	123255
chrX	87546	87587
chrX	114300	114341
chrX	96486	96527
chrX	155905	155944
chrX	25241	25282
chrX	51950	51991
chrX	129160	129201
chrX	108352	108393
chrX	93490	93531
chrX	135084	135125
chrX	54909	54950
chrX	120246	120287
chrX	78643	78684
chrX	43062	43103
chrX	57868	57909
chrX	31184	31225
chrX	28208	28249
chrX	34165	34206
chrX	81601	81640
chrX	149957	149996
chrX	84573	84612
chrX	46046	46085
chrX	132123	132162
chrX	176717	176756
chrX	167799	167838
chrX	90526	90565
chrX	102432	102471
chrX	173745	173784
chrX	117282	117321
chrX	66790	66829
chrX	158883	158922
chrX	105391	105430
chrX	164827	164866
chrX	152933	152972
chrX	161855	161894
chrX	72723	72762
chrX	123225	123259
chrX	120257	120291
chrX	57885	57919
chrX	57881	57915
chrX	96497	96531
chrX	93501	93535
chrX	144001	144042
chrX	111326	111367
chrX	170771	170812
chrX	111326	111361
chrX	22269	22308
chrX	99462	99501
chrX	37122	37161
chrX	60854	60893
chrX	146977	147016
chrX	126190	126229
chrX	49001	49040
chrX	141024	141063
chrX	75672	75711
chrX	40090	40129
chrX	63822	63861
chrX	138051	138090
chrX	19320	19359
chrX	69751	69790
chrX	16367	16406
chrX	135091	135121
chrX	123231	123265
chrX	25256	25290
chrX	54924	54958
chrX	87559	87593
chrX	51965	51999
chrX	34178	34212
chrX	34176	34206
chrX	28219	28249
chrX	96503	96537
chrX	114315	114349
chrX	123229	123259
chrX	123221	123251
chrX	54922	54952
chrX	114313	114343
chrX	96501	96531
chrX	114311	114345
chrX	114307	114337
chrX	28221	28255
chrX	93505	93535
chrX	96493	96523
chrX	87557	87587
chrX	51963	51993
chrX	31195	31225
chrX	120261	120291
chrX	43073	43103
chrX	43075	43109
chrX	120263	120297
chrX	129167	129197
chrX	108359	108389
chrX	57889	57919
chrX	54920	54954
chrX	93507	93541
chrX	57891	57925
chrX	87553	87583
chrX	25252	25286
chrX	78650	78680
chrX	25254	25284
chrX	31197	31231
chrX	51961	51995
chrX	138051	138084
chrX	146977	147010
chrX	141024	141057
chrX	155916	155944
chrX	155912	155940
chrX	46057	46085
chrX	54919	54946
chrX	51960	51987
chrX	28218	28245
chrX	43072	43099
chrX	57878	57905
chrX	31194	31221
chrX	93500	93527
chrX	34175	34202
chrX	120256	120283
chrX	25251	25278
chrX	13421	13452
chrX	111327	111357
chrX	105398	105424
chrX	96493	96519
chrX	16380	16414
chrX	123239	123273
chrX	120267	120301
chrX	19333	19367
chrX	72730	72756
chrX	155920	155954
chrX	84590	84624
chrX	111341	111375
chrX	43077	43103
chrX	25258	25284
chrX	90533	90559
chrX	155928	155962
chrX	51977	52011
chrX	54926	54952
chrX	49014	49048
chrX	43079	43113
chrX	167806	167832
chrX	96507	96541
chrX	57899	57933
chrX	132140	132174
chrX	129167	129193
chrX	164834	164860
chrX	87563	87597
chrX	93519	93553
chrX	108363	108389
chrX	105408	105442
chrX	28225	28259
chrX	81618	81652
chrX	117299	117333
chrX	31199	31225
chrX	75689	75723
chrX	111335	111361
chrX	28233	28267
chrX	63835	63869
chrX	13422	13452
chrX	129171	129197
chrX	96511	96545
chrX	87553	87579
chrX	78654	78680
chrX	114323	114357
chrX	78650	78676
chrX	93511	93545
chrX	161862	161888
chrX	111345	111379
chrX	93515	93549
chrX	31201	31235
chrX	63839	63873
chrX	176734	176768
chrX	152950	152984
chrX	135091	135117
chrX	173762	173796
chrX	138064	138098
chrX	146990	147024
chrX	123233	123259
chrX	87561	87587
chrX	66797	66823
chrX	22286	22320
chrX	84580	84606
chrX	34190	34224
chrX	40103	40137
chrX	161872	161906
chrX	87567	87601
chrX	75685	75719
chrX	111337	111371
chrX	28229	28263
chrX	120271	120305
chrX	138068	138102
chrX	57893	57919
chrX	176724	176750
chrX	146994	147028
chrX	57903	57937
chrX	149964	149990
chrX	129181	129215
chrX	46061	46095
chrX	13424	13458
chrX	164844	164878
chrX	54928	54962
chrX	96515	96549
chrX	46065	46099
chrX	57895	57929
chrX	25268	25302
chrX	54936	54970
chrX	108359	108385
chrX	25260	25294
chrX	99475	99509
chrX	99479	99513
chrX	158900	158934
chrX	25264	25298
chrX	46069	46103
chrX	60867	60901
chrX	60871	60905
chrX	87571	87605
chrX	102449	102483
chrX	114319	114353
chrX	167816	167850
chrX	43083	43117
chrX	155924	155958
chrX	120265	120291
chrX	102439	102465
chrX	34182	34216
chrX	34186	34220
chrX	126203	126237
chrX	114327	114361
chrX	28223	28249
chrX	43087	43121
chrX	51973	52007
chrX	16384	16418
chrX	158890	158916
chrX	114307	114333
chrX	135095	135121
chrX	51967	51993
chrX	126207	126241
chrX	69768	69802
chrX	66807	66841
chrX	37135	37169
chrX	34180	34206
chrX	51969	52003
chrX	123235	123269
chrX	54932	54966
chrX	141041	141075
chrX	120275	120309
chrX	123243	123277
chrX	49018	49052
chrX	40107	40141
chrX	149974	150008
chrX	31205	31239
chrX	123221	123247
chrX	117289	117315
chrX	69764	69798
chrX	90543	90577
chrX	173752	173778
chrX	19337	19371
chrX	37139	37173
chrX	132130	132156
chrX	96505	96531
chrX	22282	22316
chrX	81608	81634
chrX	152940	152966
chrX	114317	114343
chrX	141037	141071
chrX	72740	72774
chrX	93509	93535
chrX	46056	46081
chrX	28227	28255
chrX	141025	141053
chrX	96509	96537
chrX	114321	114349
chrX	75683	75711
chrX	146988	147016
chrX	138062	138090
chrX	16378	16406
chrX	40101	40129
chrX	57897	57925
chrX	144008	144036
chrX	69762	69790
chrX	13408	13448
chrX	126201	126229
chrX	34184	34212
chrX	31203	31231
chrX	138060	138084
chrX	138052	138080
chrX	19331	19359
chrX	63833	63861
chrX	22280	22308
chrX	49012	49040
chrX	170778	170802
chrX	141033	141057
chrX	141035	141063
chrX	146978	147006
chrX	155922	155950
chrX	93513	93541
chrX	46063	46091
chrX	43081	43109
chrX	120269	120297
chrX	37133	37161
chrX	60865	60893
chrX	87565	87593
chrX	146986	147010
chrX	111339	111367
chrX	123237	123265
chrX	155912	155936
chrX	99473	99501
chrX	25262	25290
chrX	51971	51999
chrX	54930	54958
chrX	69761	69784
chrX	49011	49034
chrX	99472	99495
chrX	75682	75705
chrX	120256	120279
chrX	51960	51983
chrX	43072	43095
chrX	63832	63855
chrX	13421	13444
chrX	54919	54942
chrX	22279	22302
chrX	19330	19353
chrX	93500	93523
chrX	25251	25274
chrX	60864	60887
chrX	28218	28241
chrX	37132	37155
chrX	31194	31217
chrX	40100	40123
chrX	16377	16400
chrX	13421	13444
chrX	126200	126223
chrX	13421	13444
chrX	34175	34198
chrX	57878	57901
chrX	120281	120315
chrX	34194	34224
chrX	146998	147028
chrX	34196	34230
chrX	72744	72774
chrX	129175	129197
chrX	129187	129221
chrX	120279	120309
chrX	46073	46103
chrX	51983	52017
chrX	126213	126247
chrX	87577	87611
chrX	108371	108405
chrX	105412	105442
chrX	173768	173802
chrX	84580	84602
chrX	129185	129215
chrX	111351	111385
chrX	132130	132152
chrX	123249	123283
chrX	37143	37173
chrX	28239	28273
chrX	81608	81630
chrX	93523	93553
chrX	54942	54976
chrX	135103	135137
chrX	108367	108389
chrX	66797	66819
chrX	57907	57937
chrX	108373	108403
chrX	111327	111353
chrX	51981	52011
chrX	66811	66841
chrX	123247	123277
chrX	78662	78696
chrX	176724	176746
chrX	167820	167850
chrX	135101	135127
chrX	40113	40147
chrX	60875	60905
chrX	49022	49052
chrX	158904	158934
chrX	22290	22320
chrX	49024	49058
chrX	96521	96555
chrX	155932	155962
chrX	152954	152984
chrX	135099	135121
chrX	99483	99513
chrX	144008	144030
chrX	78660	78686
chrX	105398	105420
chrX	114331	114361
chrX	117303	117333
chrX	149978	150008
chrX	102453	102483
chrX	149964	149986
chrX	108375	108409
chrX	164848	164878
chrX	60877	60911
chrX	161862	161884
chrX	37145	37179
chrX	152956	152990
chrX	66813	66847
chrX	90533	90555
chrX	75693	75723
chrX	114307	114329
chrX	167822	167856
chrX	78664	78694
chrX	78658	78680
chrX	123221	123243
chrX	81624	81658
chrX	126211	126241
chrX	57909	57943
chrX	141047	141081
chrX	173766	173796
chrX	108359	108381
chrX	176738	176768
chrX	54940	54970
chrX	164834	164856
chrX	69772	69802
chrX	132146	132180
chrX	176740	176774
chrX	31209	31239
chrX	138074	138108
chrX	19343	19377
chrX	149980	150014
chrX	132144	132174
chrX	114333	114367
chrX	117305	117339
chrX	96519	96549
chrX	16390	16424
chrX	72730	72752
chrX	129177	129203
chrX	25274	25308
chrX	158906	158940
chrX	28237	28267
chrX	22292	22326
chrX	96493	96515
chrX	144018	144048
chrX	78650	78672
chrX	40111	40141
chrX	90549	90583
chrX	13426	13452
chrX	170792	170826
chrX	43091	43121
chrX	108369	108395
chrX	167806	167828
chrX	129167	129189
chrX	135105	135135
chrX	72746	72780
chrX	87553	87575
chrX	63843	63873
chrX	31211	31245
chrX	93525	93559
chrX	90547	90577
chrX	25272	25302
chrX	75695	75729
chrX	99485	99519
chrX	46075	46109
chrX	102455	102489
chrX	161878	161912
chrX	63845	63879
chrX	16388	16418
chrX	69774	69808
chrX	43093	43127
chrX	152940	152962
chrX	147000	147034
chrX	164850	164884
chrX	87575	87605
chrX	173752	173774
chrX	170790	170820
chrX	102439	102461
chrX	135107	135141
chrX	78666	78700
chrX	105414	105448
chrX	144008	144030
chrX	135091	135113
chrX	111349	111379
chrX	117289	117311
chrX	144020	144054
chrX	81622	81652
chrX	84594	84624
chrX	155934	155968
chrX	84596	84630
chrX	138072	138102
chrX	19341	19371
chrX	141045	141075
chrX	158890	158912
chrX	161876	161906
chrX	13428	13462
chrX	46056	46077
chrX	13404	13440
chrX	13400	13436
chrX	149972	149996
chrX	126205	126229
chrX	16382	16406
chrX	81614	81634
chrX	69766	69790
chrX	49016	49040
chrX	51975	51999
chrX	170778	170798
chrX	25266	25290
chrX	161870	161894
chrX	60869	60893
chrX	146992	147016
chrX	164842	164866
chrX	173760	173784
chrX	176730	176750
chrX	46059	46092
chrX	13430	13458
chrX	84586	84606
chrX	138066	138090
chrX	141039	141063
chrX	141025	141049
chrX	149970	149990
chrX	132138	132162
chrX	57901	57925
chrX	66805	66829
chrX	81616	81640
chrX	90541	90565
chrX	22284	22308
chrX	34188	34212
chrX	152946	152966
chrX	72736	72756
chrX	37137	37161
chrX	158898	158922
chrX	152948	152972
chrX	105404	105424
chrX	96513	96537
chrX	75687	75711
chrX	117297	117321
chrX	167814	167838
chrX	63837	63861
chrX	102447	102471
chrX	66803	66823
chrX	93517	93541
chrX	28231	28255
chrX	117295	117315
chrX	99477	99501
chrX	31207	31231
chrX	176732	176756
chrX	84588	84612
chrX	19335	19359
chrX	123241	123265
chrX	87569	87593
chrX	138052	138076
chrX	164840	164860
chrX	72738	72762
chrX	155912	155932
chrX	111343	111367
chrX	40105	40129
chrX	90539	90559
chrX	120273	120297
chrX	158896	158916
chrX	54934	54958
chrX	102445	102465
chrX	155926	155950
chrX	114325	114349
chrX	146978	147002
chrX	105406	105430
chrX	46067	46091
chrX	43085	43109
chrX	170782	170802
chrX	167812	167832
chrX	173758	173778
chrX	132136	132156
chrX	161868	161888
chrX	63832	63851
chrX	120256	120275
chrX	51960	51979
chrX	28218	28237
chrX	31194	31213
chrX	37132	37151
chrX	22279	22298
chrX	16377	16396
chrX	69761	69780
chrX	43072	43091
chrX	75682	75701
chrX	25251	25270
chrX	93500	93519
chrX	40100	40119
chrX	34175	34194
chrX	49011	49030
chrX	126200	126219
chrX	57878	57897
chrX	54919	54938
chrX	19330	19349
chrX	60864	60883
chrX	99472	99491
chrX	144024	144054
chrX	138086	138120
chrX	102459	102489
chrX	63851	63885
chrX	25286	25320
chrX	90553	90583
chrX	96523	96549
chrX	96525	96555
chrX	164834	164852
chrX	111363	111397
chrX	141049	141075
chrX	149982	150008
chrX	75699	75729
chrX	170794	170820
chrX	167828	167862
chrX	90551	90577
chrX	129199	129233
chrX	149984	150014
chrX	132158	132192
chrX	132130	132148
chrX	149964	149982
chrX	16402	16436
chrX	114345	114379
chrX	49036	49070
chrX	144026	144060
chrX	176752	176786
chrX	93527	93553
chrX	117289	117307
chrX	28251	28285
chrX	123255	123289
chrX	63847	63873
chrX	164862	164896
chrX	60889	60923
chrX	120287	120321
chrX	87579	87605
chrX	69776	69802
chrX	102439	102457
chrX	117317	117351
chrX	132148	132174
chrX	138080	138114
chrX	78650	78668
chrX	40125	40159
chrX	141053	141087
chrX	117307	117333
chrX	99487	99513
chrX	22298	22332
chrX	108379	108409
chrX	57921	57955
chrX	123253	123283
chrX	66819	66853
chrX	81628	81658
chrX	176724	176742
chrX	54946	54976
chrX	90561	90595
chrX	105398	105416
chrX	155940	155974
chrX	155938	155968
chrX	81608	81626
chrX	93529	93559
chrX	176746	176780
chrX	135113	135147
chrX	167824	167850
chrX	132152	132186
chrX	13432	13462
chrX	138078	138108
chrX	161890	161924
chrX	72752	72786
chrX	105416	105442
chrX	135109	135135
chrX	161882	161912
chrX	81626	81652
chrX	167826	167856
chrX	19345	19371
chrX	54944	54970
chrX	117311	117345
chrX	120293	120327
chrX	176744	176774
chrX	170804	170838
chrX	43095	43121
chrX	167806	167824
chrX	96527	96561
chrX	81630	81664
chrX	135111	135141
chrX	158910	158940
chrX	170798	170832
chrX	147006	147040
chrX	132150	132180
chrX	46079	46109
chrX	108359	108377
chrX	46081	46115
chrX	28243	28273
chrX	114335	114361
chrX	37151	37185
chrX	40115	40141
chrX	126215	126241
chrX	49030	49064
chrX	16392	16418
chrX	63849	63879
chrX	22296	22326
chrX	87581	87611
chrX	37149	37179
chrX	57911	57937
chrX	31215	31245
chrX	66797	66815
chrX	16396	16430
chrX	34208	34242
chrX	19355	19389
chrX	63857	63891
chrX	152960	152990
chrX	34202	34236
chrX	96533	96567
chrX	138076	138102
chrX	141059	141093
chrX	25280	25314
chrX	93537	93571
chrX	49026	49052
chrX	90533	90551
chrX	84600	84630
chrX	40117	40147
chrX	144022	144048
chrX	22294	22320
chrX	105420	105454
chrX	96493	96511
chrX	46077	46103
chrX	135091	135109
chrX	22304	22338
chrX	69786	69820
chrX	84602	84636
chrX	25276	25302
chrX	108381	108415
chrX	129167	129185
chrX	66815	66841
chrX	72750	72780
chrX	144008	144026
chrX	176742	176768
chrX	102467	102501
chrX	152958	152984
chrX	60883	60917
chrX	170796	170826
chrX	34200	34230
chrX	60879	60905
chrX	16394	16424
chrX	51989	52023
chrX	84598	84624
chrX	158918	158952
chrX	164852	164878
chrX	51995	52029
chrX	173772	173802
chrX	158912	158946
chrX	129193	129227
chrX	126225	126259
chrX	114337	114367
chrX	144032	144066
chrX	111327	111349
chrX	147012	147046
chrX	108377	108403
chrX	164856	164890
chrX	54954	54988
chrX	158908	158934
chrX	123251	123277
chrX	152962	152996
chrX	51985	52011
chrX	155946	155980
chrX	123261	123295
chrX	102461	102495
chrX	161884	161918
chrX	81636	81670
chrX	120283	120309
chrX	87553	87571
chrX	43105	43139
chrX	111355	111385
chrX	43099	43133
chrX	72748	72774
chrX	129189	129215
chrX	99497	99531
chrX	164854	164884
chrX	114307	114325
chrX	99489	99519
chrX	173780	173814
chrX	75707	75741
chrX	28241	28267
chrX	161880	161906
chrX	69778	69808
chrX	84608	84642
chrX	66817	66847
chrX	72758	72792
chrX	31217	31251
chrX	28245	28279
chrX	120285	120315
chrX	152940	152958
chrX	78672	78706
chrX	147004	147034
chrX	46087	46121
chrX	57915	57949
chrX	54948	54982
chrX	87583	87617
chrX	129179	129197
chrX	78670	78700
chrX	19347	19377
chrX	149992	150026
chrX	72730	72748
chrX	19349	19383
chrX	31213	31239
chrX	25278	25308
chrX	75701	75735
chrX	161862	161880
chrX	126217	126247
chrX	129191	129221
chrX	84580	84598
chrX	173752	173770
chrX	105418	105448
chrX	34198	34224
chrX	155936	155962
chrX	173774	173808
chrX	75697	75723
chrX	117309	117339
chrX	152968	153002
chrX	149986	150020
chrX	123221	123239
chrX	49028	49058
chrX	141051	141081
chrX	126219	126253
chrX	60881	60911
chrX	111353	111379
chrX	37147	37173
chrX	147002	147028
chrX	51987	52017
chrX	105426	105460
chrX	57913	57943
chrX	78668	78694
chrX	111357	111391
chrX	90555	90589
chrX	114339	114373
chrX	40119	40153
chrX	43097	43127
chrX	93531	93565
chrX	167834	167868
chrX	66825	66859
chrX	87589	87623
chrX	37157	37191
chrX	173770	173796
chrX	99491	99525
chrX	69780	69814
chrX	102457	102483
chrX	158890	158908
chrX	138085	138114
chrX	25285	25314
chrX	167833	167862
chrX	90566	90595
chrX	93536	93565
chrX	102466	102495
chrX	54953	54982
chrX	99496	99525
chrX	19360	19389
chrX	60894	60923
chrX	57920	57949
chrX	120292	120321
chrX	34207	34236
chrX	81635	81664
chrX	164861	164890
chrX	155951	155980
chrX	28250	28279
chrX	69785	69814
chrX	84613	84642
chrX	152967	152996
chrX	158917	158946
chrX	129198	129227
chrX	46092	46121
chrX	16401	16430
chrX	132157	132186
chrX	49035	49064
chrX	54959	54988
chrX	173785	173814
chrX	72763	72792
chrX	149997	150026
chrX	147011	147040
chrX	170803	170832
chrX	96538	96567
chrX	117316	117345
chrX	72757	72786
chrX	69791	69820
chrX	152973	153002
chrX	75712	75741
chrX	16407	16436
chrX	37162	37191
chrX	99502	99531
chrX	63856	63885
chrX	123260	123289
chrX	87594	87623
chrX	46086	46115
chrX	144037	144066
chrX	102472	102501
chrX	43110	43139
chrX	132163	132192
chrX	105425	105454
chrX	176757	176786
chrX	57926	57955
chrX	84607	84636
chrX	123266	123295
chrX	164867	164896
chrX	158923	158952
chrX	34213	34242
chrX	105431	105460
chrX	19354	19383
chrX	25291	25320
chrX	129204	129233
chrX	90560	90589
chrX	60888	60917
chrX	147017	147046
chrX	37156	37185
chrX	126224	126253
chrX	40124	40153
chrX	117322	117351
chrX	141064	141093
chrX	120298	120327
chrX	96532	96561
chrX	161889	161918
chrX	51994	52023
chrX	81641	81670
chrX	176751	176780
chrX	126230	126259
chrX	63862	63891
chrX	167839	167868
chrX	66824	66853
chrX	93542	93571
chrX	111368	111397
chrX	114350	114379
chrX	22309	22338
chrX	173779	173808
chrX	111362	111391
chrX	155945	155974
chrX	114344	114373
chrX	28256	28285
chrX	40130	40159
chrX	170809	170838
chrX	149991	150020
chrX	144031	144060
chrX	52000	52029
chrX	49041	49070
chrX	75706	75735
chrX	138091	138120
chrX	141058	141087
chrX	46056	46073
chrX	22303	22332
chrX	87588	87617
chrX	66830	66859
chrX	43104	43133
chrX	161895	161924
chrX	13400	13432
chrX	46071	46091
chrX	129183	129203
chrX	60873	60893
chrX	37141	37161
chrX	25270	25290
chrX	117301	117321
chrX	161874	161894
chrX	54938	54958
chrX	170788	170808
chrX	34192	34212
chrX	84592	84612
chrX	126209	126229
chrX	69770	69790
chrX	120277	120297
chrX	96517	96537
chrX	72742	72762
chrX	51979	51999
chrX	176736	176756
chrX	19339	19359
chrX	155930	155950
chrX	144014	144030
chr4	238	262
chrX	170778	170794
chrX	49020	49040
chrX	13434	13458
chrX	132142	132162
chrX	173764	173784
chrX	141025	141045
chrX	43089	43109
chrX	102451	102471
chrX	40109	40129
chrX	158902	158922
chr4	238	262
chrX	123245	123265
chrX	141043	141063
chrX	66809	66829
chrX	138070	138090
chrX	57905	57925
chrX	138052	138072
chrX	152952	152972
chrX	170786	170802
chrX	90545	90565
chr4	238	262
chrX	28235	28255
chrX	111347	111367
chrX	146978	146998
chrX	149976	149996
chrX	87573	87593
chrX	146996	147016
chrX	63841	63861
chrX	16386	16406
chrX	75691	75711
chrX	114329	114349
chrX	105410	105430
chrX	81620	81640
chrX	22288	22308
chrX	164846	164866
chrX	93521	93541
chrX	155912	155928
chrX	99481	99501
chrX	167818	167838
chrX	57878	57893
chrX	120292	120315
chrX	155951	155974
chrX	69785	69808
chrX	126224	126247
chrX	90560	90583
chrX	81635	81658
chrX	120298	120321
chrX	99496	99519
chrX	93500	93515
chrX	123260	123283
chrX	25291	25314
chrX	63856	63879
chrX	105431	105454
chrX	57926	57949
chrX	144031	144054
chrX	105425	105448
chrX	96532	96555
chrX	152967	152990
chrX	60864	60879
chrX	120256	120271
chrX	141058	141081
chrX	170809	170832
chrX	129204	129227
chrX	114344	114367
chrX	16401	16424
chrX	96538	96561
chrX	52000	52023
chrX	16377	16392
chrX	149991	150014
chrX	90566	90589
chrX	60894	60917
chrX	66830	66853
chrX	147017	147040
chrX	43072	43087
chrX	69761	69776
chrX	111368	111391
chrX	63832	63847
chrX	34175	34190
chrX	37162	37185
chrX	72763	72786
chrX	93542	93565
chrX	123266	123289
chrX	28250	28273
chrX	72757	72780
chrX	114350	114373
chrX	51960	51975
chrX	34213	34236
chrX	170803	170826
chrX	75712	75735
chrX	19354	19377
chrX	40124	40147
chrX	176757	176780
chrX	54959	54982
chrX	102466	102489
chrX	31226	31257
chrX	84613	84636
chrX	164861	164884
chrX	176751	176774
chrX	117316	117339
chrX	19330	19345
chrX	138091	138114
chrX	111362	111385
chrX	144037	144060
chrX	25251	25266
chrX	51994	52017
chrX	173785	173808
chrX	87594	87617
chrX	84607	84630
chrX	158923	158946
chrX	129198	129221
chrX	57920	57943
chrX	22279	22294
chrX	49011	49026
chrX	126230	126253
chrX	147011	147034
chrX	63862	63885
chrX	49041	49064
chrX	16407	16430
chrX	161889	161912
chrX	75706	75729
chrX	34207	34230
chrX	126200	126215
chrX	40100	40115
chrX	141064	141087
chrX	81641	81664
chrX	99472	99487
chrX	28218	28233
chrX	132163	132186
chrX	54919	54934
chrX	46092	46115
chrX	117322	117345
chrX	43104	43127
chrX	22309	22332
chrX	40130	40153
chrX	46086	46109
chrX	66824	66847
chrX	87588	87611
chrX	25285	25308
chrX	69791	69814
chrX	138085	138108
chrX	102472	102495
chrX	19360	19383
chrX	93536	93559
chrX	167839	167862
chrX	37156	37179
chrX	43110	43133
chrX	99502	99525
chrX	167833	167856
chrX	158917	158940
chrX	164867	164890
chrX	31194	31209
chrX	60888	60911
chrX	49035	49058
chrX	54953	54976
chrX	149997	150020
chrX	37132	37147
chrX	161895	161918
chrX	22303	22326
chrX	132157	132180
chrX	152973	152996
chrX	173779	173802
chrX	28256	28279
chrX	75682	75697
chrX	155945	155968
chrX	123269	123295
chrX	105434	105460
chrX	123267	123289
chrX	31219	31245
chrX	147020	147046
chrX	37165	37191
chrX	54962	54988
chrX	99503	99525
chrX	81644	81670
chrX	66831	66853
chrX	25292	25314
chrX	102473	102495
chrX	167840	167862
chrX	141067	141093
chrX	99505	99531
chrX	19363	19389
chrX	176760	176786
chrX	84580	84594
chrX	111369	111391
chrX	161862	161876
chrX	66833	66859
chrX	46095	46121
chrX	49044	49070
chrX	173752	173766
chrX	135115	135141
chrX	19361	19383
chrX	37163	37185
chrX	75715	75741
chrX	96539	96561
chrX	90569	90595
chrX	31227	31257
chrX	161898	161924
chrX	144040	144066
chrX	96541	96567
chrX	114351	114373
chrX	173786	173808
chrX	57927	57949
chrX	176758	176780
chrX	69792	69814
chrX	16410	16436
chrX	60895	60917
chrX	87595	87617
chrX	164834	164848
chrX	34214	34236
chrX	129207	129233
chrX	52001	52023
chrX	141065	141087
chrX	93545	93571
chrX	149998	150020
chrX	126231	126253
chrX	114307	114321
chrX	144038	144060
chrX	72766	72792
chrX	75713	75735
chrX	132164	132186
chrX	111327	111345
chrX	120301	120327
chrX	152974	152996
chrX	43113	43139
chrX	129167	129181
chrX	138092	138114
chrX	63863	63885
chrX	123221	123235
chrX	158924	158946
chrX	40131	40153
chrX	84614	84636
chrX	22312	22338
chrX	117325	117351
chr4	248	262
chrX	40133	40159
chrX	90567	90589
chrX	34216	34242
chrX	81642	81664
chrX	164868	164890
chrX	46093	46115
chrX	170812	170838
chrX	78674	78700
chrX	117323	117345
chrX	93543	93565
chrX	96493	96507
chrX	138094	138120
chrX	105398	105412
chrX	69794	69820
chrX	158890	158904
chr4	224	258
chrX	66797	66811
chrX	129205	129227
chrX	132130	132144
chrX	87597	87623
chrX	52003	52029
chrX	135117	135147
chrX	170810	170832
chrX	28259	28285
chrX	87553	87567
chrX	28257	28279
chrX	155952	155974
chrX	126233	126259
chrX	176724	176738
chrX	16408	16430
chrX	60897	60923
chrX	167842	167868
chrX	102439	102453
chrX	117289	117303
chr4	248	262
chrX	152940	152954
chrX	72764	72786
chrX	90533	90547
chrX	105432	105454
chrX	152976	153002
chrX	167806	167820
chrX	78650	78664
chrX	63865	63891
chrX	25294	25320
chrX	147018	147040
chrX	120299	120321
chrX	155954	155980
chrX	43111	43133
chrX	54960	54982
chrX	22310	22332
chrX	108359	108373
chrX	111371	111397
chrX	102475	102501
chrX	144008	144022
chrX	72730	72744
chrX	49042	49064
chrX	31221	31251
chr4	248	262
chrX	150000	150026
chrX	78676	78706
chrX	149964	149978
chrX	13436	13462
chrX	132166	132192
chrX	81608	81622
chrX	114353	114379
chrX	164870	164896
chrX	135091	135105
chrX	161896	161918
chrX	158926	158952
chrX	135122	135147
chrX	78681	78706
chrX	46056	46069
chrX	31226	31251
chr4	238	266
chr4	238	266
chrX	13400	13428
chrX	138052	138068
chrX	13438	13458
chrX	141025	141041
chrX	13400	13412
chr4	222	254
chrX	170778	170790
chrX	155912	155924
chrX	146978	146994
chrX	13400	13412
chrX	143910	143925
chrX	28117	28132
chrX	49011	49022
chrX	66699	66714
chrX	75581	75596
chrX	22178	22193
chrX	99371	99386
chrX	43072	43083
chrX	39999	40014
chrX	176626	176641
chrX	105300	105315
chrX	117191	117206
chrX	158792	158807
chrX	161764	161779
chrX	152842	152857
chrX	167708	167723
chrX	34074	34089
chrX	137960	137975
chrX	93399	93414
chrX	111235	111250
chrX	155814	155829
chrX	170680	170695
chrX	69660	69675
chrX	78681	78700
chrX	114209	114224
chrX	102341	102356
chrX	19229	19244
chrX	90435	90450
chrX	57777	57792
chrX	60864	60875
chrX	129069	129084
chr4	222	233
chrX	120155	120170
chrX	57878	57889
chrX	42971	42986
chrX	99472	99483
chrX	132032	132047
chrX	22279	22290
chrX	81510	81525
chrX	75682	75693
chrX	84482	84497
chrX	126200	126211
chrX	31194	31205
chrX	40100	40111
chrX	28218	28229
chrX	45955	45970
chrX	96395	96410
chrX	31093	31108
chrX	16377	16388
chrX	146886	146901
chrX	63731	63746
chrX	60763	60778
chrX	16276	16291
chrX	48910	48925
chr4	222	233
chrX	54818	54833
chrX	126099	126114
chrX	63832	63843
chrX	87455	87470
chrX	51859	51874
chrX	37132	37143
chrX	149866	149881
chrX	69761	69772
chrX	25150	25165
chrX	123123	123138
chrX	173654	173669
chrX	140933	140948
chrX	72632	72647
chrX	34175	34186
chrX	31232	31251
chrX	135122	135141
chrX	37031	37046
chrX	78552	78567
chrX	134993	135008
chrX	25251	25262
chrX	108261	108276
chrX	164736	164751
chrX	105376	105386
chrX	141071	141093
chrX	81586	81596
chrX	81646	81664
chrX	164872	164890
chrX	129167	129177
chrX	40135	40153
chrX	16352	16362
chrX	135069	135079
chrX	132168	132186
chrX	25298	25320
chrX	114357	114379
chrX	46031	46041
chrX	96545	96567
chrX	75657	75667
chrX	164834	164844
chrX	132108	132118
chrX	90573	90595
chrX	102417	102427
chrX	99509	99531
chrX	146962	146972
chrX	170756	170766
chrX	16352	16362
chrX	72708	72718
chrX	43115	43133
chrX	69736	69746
chrX	176702	176712
chrX	22316	22338
chrX	167784	167794
chrX	161840	161850
chrX	141009	141019
chrX	152940	152950
chrX	150002	150020
chrX	158868	158878
chrX	63807	63817
chrX	135069	135079
chrX	155890	155900
chrX	43047	43057
chrX	141009	141019
chrX	111311	111321
chrX	34150	34160
chrX	111311	111321
chrX	164874	164896
chrX	75657	75667
chrX	147022	147040
chrX	176724	176734
chrX	49048	49070
chrX	63869	63891
chrX	176702	176712
chrX	19365	19383
chrX	173730	173740
chrX	123199	123209
chrX	99447	99457
chrX	84558	84568
chrX	78628	78638
chrX	72768	72786
chrX	158868	158878
chrX	60899	60917
chrX	46031	46041
chrX	149942	149952
chrX	102439	102449
chrX	138036	138046
chrX	117267	117277
chrX	111373	111391
chrX	117329	117351
chrX	72770	72792
chrX	66837	66859
chrX	40075	40085
chrX	81586	81596
chrX	170816	170838
chrX	152918	152928
chrX	138036	138046
chrX	117267	117277
chr4	252	262
chrX	167806	167816
chrX	155958	155980
chrX	123271	123289
chrX	123199	123209
chrX	96543	96561
chrX	28193	28203
chrX	43117	43139
chrX	72730	72740
chrX	132130	132140
chrX	69736	69746
chrX	60839	60849
chrX	176702	176712
chrX	111311	111321
chrX	129145	129155
chrX	120303	120321
chrX	138036	138046
chrX	90533	90543
chrX	141069	141087
chrX	102477	102495
chrX	149964	149974
chrX	81586	81596
chrX	132170	132192
chrX	34150	34160
chrX	135091	135101
chrX	167784	167794
chrX	155956	155974
chrX	81608	81618
chrX	69736	69746
chrX	60839	60849
chrX	43047	43057
chrX	84580	84590
chrX	138096	138114
chrX	173752	173762
chrX	87601	87623
chrX	141009	141019
chrX	167784	167794
chrX	117289	117299
chrX	158868	158878
chrX	173730	173740
chrX	16414	16436
chrX	123221	123231
chrX	146962	146972
chrX	90511	90521
chrX	158890	158900
chrX	161840	161850
chrX	72708	72718
chrX	111375	111397
chrX	126175	126185
chrX	31169	31179
chrX	111327	111341
chrX	170756	170766
chrX	129145	129155
chrX	37167	37185
chrX	40075	40085
chrX	90571	90589
chrX	22314	22332
chrX	126175	126185
chrX	117267	117277
chrX	66797	66807
chrX	57853	57863
chrX	114355	114373
chrX	144042	144060
chrX	16352	16362
chrX	90511	90521
chrX	167846	167868
chrX	69798	69820
chrX	144044	144066
chrX	150004	150026
chrX	49046	49064
chrX	22254	22264
chrX	60901	60923
chrX	78650	78660
chrX	161862	161872
chrX	155890	155900
chrX	25296	25314
chrX	84558	84568
chrX	108359	108369
chrX	63807	63817
chrX	126175	126185
chrX	72708	72718
chrX	25226	25236
chrX	48986	48996
chrX	28193	28203
chrX	120305	120327
chrX	164812	164822
chrX	69796	69814
chrX	170756	170766
chrX	138098	138120
chrX	75657	75667
chrX	155890	155900
chrX	40075	40085
chrX	66775	66785
chrX	105438	105460
chrX	78628	78638
chrX	170814	170832
chrX	132108	132118
chrX	129211	129233
chrX	63867	63885
chrX	60839	60849
chrX	147024	147046
chrX	111311	111321
chrX	108337	108347
chrX	102479	102501
chrX	99507	99525
chrX	63807	63817
chrX	141009	141019
chrX	66775	66785
chrX	105436	105454
chrX	146962	146972
chrX	37107	37117
chrX	146962	146972
chrX	78628	78638
chrX	135069	135079
chrX	81648	81670
chrX	117327	117345
chrX	37169	37191
chrX	102417	102427
chrX	123273	123295
chrX	152978	152996
chrX	40137	40159
chrX	93547	93565
chrX	66835	66853
chrX	138036	138046
chrX	84558	84568
chrX	93549	93571
chrX	129209	129227
chrX	16412	16430
chrX	46031	46041
chrX	13440	13462
chrX	19367	19389
chrX	87599	87617
chrX	43047	43057
chrX	102417	102427
chrX	37107	37117
chrX	132108	132118
chrX	129145	129155
chrX	167844	167862
chrX	37107	37117
chrX	105398	105408
chrX	90511	90521
chrX	120157	120170
chrX	93554	93571
chrX	90437	90450
chrX	143912	143925
chrX	34076	34089
chrX	134995	135008
chrX	19231	19244
chrX	90437	90450
chrX	147029	147046
chrX	63733	63746
chrX	123125	123138
chrX	164738	164751
chrX	117193	117206
chrX	114211	114224
chrX	40142	40159
chrX	45957	45970
chrX	31095	31108
chrX	48912	48925
chrX	173656	173669
chrX	81512	81525
chrX	111237	111250
chrX	69662	69675
chrX	161766	161779
chrX	102343	102356
chrX	72634	72647
chrX	13445	13458
chrX	84484	84497
chrX	140935	140948
chrX	60765	60778
chrX	102343	102356
chrX	40001	40014
chrX	117334	117351
chrX	140935	140948
chrX	66701	66714
chrX	140935	140948
chrX	81512	81525
chrX	155963	155980
chrX	152844	152857
chrX	28119	28132
chrX	87457	87470
chrX	155816	155829
chrX	19231	19244
chrX	170682	170695
chrX	158794	158807
chrX	134995	135008
chrX	16278	16291
chrX	42973	42986
chrX	42973	42986
chrX	25152	25165
chrX	37033	37046
chrX	54820	54833
chrX	16278	16291
chrX	51861	51874
chrX	81512	81525
chrX	28119	28132
chrX	19231	19244
chrX	146888	146901
chrX	132034	132047
chrX	170682	170695
chrX	164738	164751
chrX	84484	84497
chrX	54820	54833
chrX	75583	75596
chrX	126101	126114
chrX	37033	37046
chrX	108263	108276
chrX	144049	144066
chrX	69662	69675
chrX	134995	135008
chrX	57779	57792
chrX	75583	75596
chrX	129216	129233
chrX	105302	105315
chrX	99373	99386
chrX	123125	123138
chrX	93401	93414
chrX	105302	105315
chrX	28119	28132
chrX	158794	158807
chrX	96397	96410
chrX	108263	108276
chrX	60765	60778
chrX	25152	25165
chrX	99373	99386
chrX	60765	60778
chrX	48912	48925
chrX	25152	25165
chrX	90437	90450
chrX	152844	152857
chrX	22180	22193
chrX	54820	54833
chrX	161766	161779
chrX	93401	93414
chrX	22180	22193
chrX	87457	87470
chrX	16278	16291
chrX	176628	176641
chrX	167710	167723
chrX	69662	69675
chrX	132034	132047
chrX	57779	57792
chrX	40001	40014
chrX	149868	149881
chrX	63733	63746
chrX	34076	34089
chrX	167710	167723
chrX	164738	164751
chrX	93401	93414
chrX	102343	102356
chrX	149868	149881
chrX	13445	13462
chrX	72634	72647
chrX	51861	51874
chrX	167851	167868
chrX	176628	176641
chrX	152844	152857
chrX	137962	137975
chrX	117193	117206
chrX	57779	57792
chrX	143912	143925
chrX	158794	158807
chrX	45957	45970
chrX	31095	31108
chrX	141076	141093
chrX	132034	132047
chr4	222	247
chrX	126101	126114
chrX	117193	117206
chrX	78554	78567
chrX	105302	105315
chrX	176628	176641
chrX	34076	34089
chrX	78554	78567
chrX	31095	31108
chrX	137962	137975
chrX	105443	105460
chrX	149868	149881
chrX	22180	22193
chrX	170682	170695
chrX	90578	90595
chrX	84484	84497
chrX	87457	87470
chrX	132175	132192
chrX	129071	129084
chrX	72634	72647
chrX	173656	173669
chrX	63733	63746
chrX	123125	123138
chrX	108263	108276
chrX	129071	129084
chrX	42973	42986
chrX	146888	146901
chrX	137962	137975
chrX	19372	19389
chrX	167710	167723
chrX	96397	96410
chrX	96397	96410
chrX	120157	120170
chrX	120157	120170
chrX	155816	155829
chrX	126101	126114
chrX	66701	66714
chrX	111237	111250
chrX	111237	111250
chrX	51861	51874
chrX	161766	161779
chrX	114211	114224
chrX	16419	16436
chrX	37033	37046
chrX	46056	46065
chrX	75583	75596
chrX	40001	40014
chrX	66701	66714
chrX	99373	99386
chrX	69803	69820
chrX	155816	155829
chrX	45957	45970
chrX	146888	146901
chrX	150009	150026
chrX	48912	48925
chrX	114211	114224
chrX	173656	173669
chrX	78554	78567
chrX	129071	129084
chrX	143912	143925
chr4	250	266
chrX	13400	13424
chrX	90442	90450
chrX	120162	120170
chrX	155912	155920
chrX	16283	16291
chrX	96402	96410
chrX	146893	146901
chrX	117198	117206
chrX	146978	146990
chrX	111242	111250
chrX	102348	102356
chrX	149873	149881
chrX	170778	170786
chrX	158799	158807
chrX	25157	25165
chrX	137967	137975
chrX	31100	31108
chrX	143917	143925
chrX	138052	138064
chrX	84489	84497
chrX	99378	99386
chrX	87462	87470
chrX	135000	135008
chrX	93406	93414
chrX	60770	60778
chrX	45962	45970
chrX	72639	72647
chrX	164743	164751
chrX	141025	141037
chrX	176633	176641
chrX	48917	48925
chrX	75588	75596
chrX	42978	42986
chrX	57784	57792
chrX	19236	19244
chrX	40006	40014
chrX	63738	63746
chrX	66706	66714
chrX	34081	34089
chrX	51866	51874
chrX	37038	37046
chrX	173661	173669
chrX	126106	126114
chrX	114216	114224
chrX	54825	54833
chrX	108268	108276
chrX	161771	161779
chrX	28124	28132
chrX	155821	155829
chrX	13446	13458
chrX	170687	170695
chrX	167715	167723
chrX	81517	81525
chrX	105307	105315
chrX	78559	78567
chrX	69667	69675
chrX	22185	22193
chrX	152849	152857
chrX	140940	140948
chrX	132039	132047
chrX	129076	129084
chrX	123130	123138
chrX	60257	60298
chrX	21672	21713
chrX	176120	176161
chrX	146380	146421
chrX	27611	27652
chrX	128563	128604
chrX	69154	69195
chrX	54312	54353
chrX	15770	15811
chrX	45449	45490
chrX	98865	98906
chrX	24644	24685
chrX	36525	36566
chrX	51353	51394
chrX	33568	33609
chrX	167202	167243
chrX	173148	173189
chrX	113703	113744
chrX	95889	95930
chrX	152336	152377
chrX	119649	119690
chrX	137454	137495
chrX	63225	63266
chrX	101835	101876
chrX	149360	149401
chrX	116685	116726
chrX	57271	57312
chrX	158286	158327
chrX	92893	92934
chrX	18723	18764
chrX	134487	134528
chrX	164230	164271
chrX	125593	125634
chrX	161258	161299
chrX	72126	72167
chrX	110729	110770
chrX	81004	81045
chrX	131526	131567
chrX	48404	48445
chrX	42465	42506
chrX	170174	170215
chrX	89929	89970
chrX	107755	107796
chrX	39493	39534
chrX	30587	30628
chrX	122617	122658
chrX	140427	140468
chrX	66193	66234
chrX	75075	75116
chrX	155308	155349
chrX	78046	78087
chrX	143404	143445
chrX	86949	86990
chrX	104794	104835
chrX	83976	84017
chrX	179067	179088
chrX	90596	90637
chrX	87624	87665
chrX	19390	19431
chrX	84643	84684
chrX	54989	55030
chrX	161925	161966
chrX	138121	138162
chrX	155981	156022
chrX	108416	108457
chrX	117352	117393
chrX	170839	170880
chrX	144067	144108
chrX	43140	43181
chrX	141094	141135
chrX	147047	147088
chrX	57956	57997
chrX	176787	176828
chrX	22339	22380
chrX	49071	49112
chrX	158953	158994
chrX	31258	31299
chrX	81671	81712
chrX	135148	135189
chrX	28286	28327
chrX	120328	120369
chrX	16437	16478
chrX	111398	111439
chrX	72793	72834
chrX	69821	69862
chrX	102502	102543
chrX	153003	153044
chrX	93572	93613
chrX	75742	75783
chrX	63892	63933
chrX	105461	105502
chrX	129234	129275
chrX	40160	40201
chrX	114380	114421
chrX	96568	96609
chrX	126260	126301
chrX	173815	173856
chrX	46122	46163
chrX	167869	167910
chrX	123296	123337
chrX	34243	34284
chrX	25321	25362
chrX	164897	164938
chrX	52030	52071
chrX	66860	66901
chrX	150027	150068
chrX	99532	99573
chrX	78707	78748
chrX	37192	37233
chrX	132193	132234
chrX	60924	60965
chrX	164788	164828
chrX	135045	135085
chrX	87507	87547
chrX	31145	31185
chrX	48962	49002
chrX	84534	84574
chrX	105352	105392
chrX	63783	63823
chrX	108313	108353
chrX	60815	60855
chrX	120207	120247
chrX	173706	173746
chrX	57829	57869
chrX	158844	158884
chrX	22230	22270
chrX	99423	99463
chrX	167760	167800
chrX	25202	25242
chrX	111287	111327
chrX	155866	155906
chrX	19281	19321
chrX	138012	138052
chrX	34126	34166
chrX	117243	117283
chrX	132084	132124
chrX	28169	28209
chrX	143962	144002
chrX	16328	16368
chrX	149918	149958
chrX	176678	176718
chrX	96447	96487
chrX	93451	93491
chrX	40051	40091
chrX	54870	54910
chrX	152894	152934
chrX	81562	81602
chrX	161816	161856
chrX	90487	90527
chrX	78604	78644
chrX	170732	170772
chrX	46007	46047
chrX	129121	129161
chrX	43023	43063
chrX	102393	102433
chrX	37083	37123
chrX	72684	72724
chrX	114261	114301
chrX	51911	51951
chrX	66751	66791
chrX	75633	75673
chrX	146938	146978
chrX	140985	141025
chrX	126151	126191
chrX	69712	69752
chrX	123175	123215
chrX	132296	132333
chrX	114483	114520
chrX	144170	144207
chrX	162028	162065
chrX	123399	123436
chrX	96671	96708
chrX	55092	55129
chrX	78810	78847
chrX	61027	61064
chrX	111501	111538
chrX	165000	165037
chrX	49174	49211
chrX	22442	22479
chrX	129337	129374
chrX	105564	105601
chrX	138224	138261
chrX	19493	19530
chrX	141197	141234
chrX	126363	126400
chrX	117455	117492
chrX	28389	28426
chrX	153106	153143
chrX	90699	90736
chrX	52133	52170
[truncated: 2,976 more rows]
