# Supplementary material for: Tigerfish designs oligonucleotide-based in situ hybridization probes targeting intervals of highly repetitive DNA at the scale of genomes
Source: Nat Commun. 2024 Feb 3;15:1027. doi: 10.1038/s41467-024-45385-x (PMC10838309; doi:10.1038/s41467-024-45385-x)
Supplement: Supplementary file 8 — Supplementary Software [file 41467_2024_45385_MOESM8_ESM.zip › TigerFISH-master/example_run/probe_candidate_binding_test/expected_output/02_intermediate_files/02_align_probes/chrX_probe_alignment.txt]

chrX:123214-123254	TGAGATTGAGAGAGAGAGAGAGAGAGAGAGAGAGAGAGAGA	TGAGATTGAGAGAGAGAGAGAGAGAGAGAGAGAGAGAGAGA	chrX	123214	0.9999997992201818
chrX:123214-123254	TGAGATTGAGAGAGAGAGAGAGAGAGAGAGAGAGAGAGAGA	TGAGATTGAGAGAGAGAGAGAGAGAGAGAGAGAGAGAGAGA	chrX	87546	0.9999997992201818
chrX:123214-123254	TGAGATTGAGAGAGAGAGAGAGAGAGAGAGAGAGAGAGAGA	TGAGATTGAGAGAGAGAGAGAGAGAGAGAGAGAGAGAGAGA	chrX	114300	0.9999997992201818
chrX:123214-123254	TGAGATTGAGAGAGAGAGAGAGAGAGAGAGAGAGAGAGAGA	TGAGATTGAGAGAGAGAGAGAGAGAGAGAGAGAGAGAGAGA	chrX	96486	0.9999997992201818
chrX:123214-123254	TGAGATTGAGAGAGAGAGAGAGAGAGAGAGAGAGAGAGAGA	TGAGATTGAGAGAGAGAGAGAGAGAGAGAGAGAGAGAGA	chrX	155905	0.9999992996733225
chrX:123214-123254	TGAGATTGAGAGAGAGAGAGAGAGAGAGAGAGAGAGAGAGA	TGAGATTGACAGAGAGAGAGAGAGAGAGAGAGAGAGAGAGA	chrX	25241	0.9999977289993061
chrX:123214-123254	TGAGATTGAGAGAGAGAGAGAGAGAGAGAGAGAGAGAGAGA	TGAGATTGACAGAGAGAGAGAGAGAGAGAGAGAGAGAGAGA	chrX	51950	0.9999977289993061
chrX:123214-123254	TGAGATTGAGAGAGAGAGAGAGAGAGAGAGAGAGAGAGAGA	TGAGATTGAGAGAGAGAGAGAGAGAGAGAGAGAGAGAAAGA	chrX	129160	0.9999979711589477
chrX:123214-123254	TGAGATTGAGAGAGAGAGAGAGAGAGAGAGAGAGAGAGAGA	TGAGATTGAGAGAGAGAGAGAGAGAGAGAGAGAGAGAAAGA	chrX	108352	0.9999979711589477
chrX:123214-123254	TGAGATTGAGAGAGAGAGAGAGAGAGAGAGAGAGAGAGAGA	TGAGATTGACAGAGAGAGAGAGAGAGAGAGAGAGAGAGAGA	chrX	93490	0.9999977289993061
chrX:123214-123254	TGAGATTGAGAGAGAGAGAGAGAGAGAGAGAGAGAGAGAGA	TGAGATTGAGAGAGAGAGAGAGAGAGAGAGAGAGAGAAAGA	chrX	135084	0.9999979711589477
chrX:123214-123254	TGAGATTGAGAGAGAGAGAGAGAGAGAGAGAGAGAGAGAGA	TGAGATTGACAGAGAGAGAGAGAGAGAGAGAGAGAGAGAGA	chrX	54909	0.9999977289993061
chrX:123214-123254	TGAGATTGAGAGAGAGAGAGAGAGAGAGAGAGAGAGAGAGA	TGAGATTGACAGAGAGAGAGAGAGAGAGAGAGAGAGAGAGA	chrX	120246	0.9999977289993061
chrX:123214-123254	TGAGATTGAGAGAGAGAGAGAGAGAGAGAGAGAGAGAGAGA	TGAGATTGAGAGAGAGAGAGAGAGAGAGAGAGAGAGAAAGA	chrX	78643	0.9999979711589477
chrX:123214-123254	TGAGATTGAGAGAGAGAGAGAGAGAGAGAGAGAGAGAGAGA	TGAGATTGACAGAGAGAGAGAGAGAGAGAGAGAGAGAGAGA	chrX	43062	0.9999977289993061
chrX:123214-123254	TGAGATTGAGAGAGAGAGAGAGAGAGAGAGAGAGAGAGAGA	TGAGATTGACAGAGAGAGAGAGAGAGAGAGAGAGAGAGAGA	chrX	57868	0.9999977289993061
chrX:123214-123254	TGAGATTGAGAGAGAGAGAGAGAGAGAGAGAGAGAGAGAGA	TGAGATTGACAGAGAGAGAGAGAGAGAGAGAGAGAGAGAGA	chrX	31184	0.9999977289993061
chrX:123214-123254	TGAGATTGAGAGAGAGAGAGAGAGAGAGAGAGAGAGAGAGA	TGAGATTGACAGAGAGAGAGAGAGAGAGAGAGAGAGAGAGA	chrX	28208	0.9999977289993061
chrX:123214-123254	TGAGATTGAGAGAGAGAGAGAGAGAGAGAGAGAGAGAGAGA	TGAGATTGACAGAGAGAGAGAGAGAGAGAGAGAGAGAGAGA	chrX	34165	0.9999977289993061
chrX:123214-123254	TGAGATTGAGAGAGAGAGAGAGAGAGAGAGAGAGAGAGAGA	TGAGATTGAGAGAGAGAGAGAGAGAGAGAGAGAAAGAGA	chrX	81601	0.9999769261988071
chrX:123214-123254	TGAGATTGAGAGAGAGAGAGAGAGAGAGAGAGAGAGAGAGA	TGAGATTGAGAGAGAGAGAGAGAGAGAGAGAGAAAGAGA	chrX	149957	0.9999769261988071
chrX:123214-123254	TGAGATTGAGAGAGAGAGAGAGAGAGAGAGAGAGAGAGAGA	TGAGATTGAGAGAGAGAGAGAGAGAGAGAGAGAAAGAGA	chrX	84573	0.9999769261988071
chrX:123214-123254	TGAGATTGAGAGAGAGAGAGAGAGAGAGAGAGAGAGAGAGA	TGAGATTGACAGAGAGAGAGAGAGAGAGAGAGAGAGAGA	chrX	46046	0.9999921202352241
chrX:123214-123254	TGAGATTGAGAGAGAGAGAGAGAGAGAGAGAGAGAGAGAGA	TGAGATTGAGAGAGAGAGAGAGAGAGAGAGAGAAAGAGA	chrX	132123	0.9999769261988071
chrX:123214-123254	TGAGATTGAGAGAGAGAGAGAGAGAGAGAGAGAGAGAGAGA	TGAGATTGAGAGAGAGAGAGAGAGAGAGAGAGAAAGAGA	chrX	176717	0.9999769261988071
chrX:123214-123254	TGAGATTGAGAGAGAGAGAGAGAGAGAGAGAGAGAGAGAGA	TGAGATTGAGAGAGAGAGAGAGAGAGAGAGAGAAAGAGA	chrX	167799	0.9999769261988071
chrX:123214-123254	TGAGATTGAGAGAGAGAGAGAGAGAGAGAGAGAGAGAGAGA	TGAGATTGAGAGAGAGAGAGAGAGAGAGAGAGAAAGAGA	chrX	90526	0.9999769261988071
chrX:123214-123254	TGAGATTGAGAGAGAGAGAGAGAGAGAGAGAGAGAGAGAGA	TGAGATTGAGAGAGAGAGAGAGAGAGAGAGAGAAAGAGA	chrX	102432	0.9999769261988071
chrX:123214-123254	TGAGATTGAGAGAGAGAGAGAGAGAGAGAGAGAGAGAGAGA	TGAGATTGAGAGAGAGAGAGAGAGAGAGAGAGAAAGAGA	chrX	173745	0.9999769261988071
chrX:123214-123254	TGAGATTGAGAGAGAGAGAGAGAGAGAGAGAGAGAGAGAGA	TGAGATTGAGAGAGAGAGAGAGAGAGAGAGAGAAAGAGA	chrX	117282	0.9999769261988071
chrX:123214-123254	TGAGATTGAGAGAGAGAGAGAGAGAGAGAGAGAGAGAGAGA	TGAGATTGAGAGAGAGAGAGAGAGAGAGAGAGAAAGAGA	chrX	66790	0.9999769261988071
chrX:123214-123254	TGAGATTGAGAGAGAGAGAGAGAGAGAGAGAGAGAGAGAGA	TGAGATTGAGAGAGAGAGAGAGAGAGAGAGAGAAAGAGA	chrX	158883	0.9999769261988071
chrX:123214-123254	TGAGATTGAGAGAGAGAGAGAGAGAGAGAGAGAGAGAGAGA	TGAGATTGAGAGAGAGAGAGAGAGAGAGAGAGAAAGAGA	chrX	105391	0.9999769261988071
chrX:123214-123254	TGAGATTGAGAGAGAGAGAGAGAGAGAGAGAGAGAGAGAGA	TGAGATTGAGAGAGAGAGAGAGAGAGAGAGAGAAAGAGA	chrX	164827	0.9999769261988071
chrX:123214-123254	TGAGATTGAGAGAGAGAGAGAGAGAGAGAGAGAGAGAGAGA	TGAGATTGAGAGAGAGAGAGAGAGAGAGAGAGAAAGAGA	chrX	152933	0.9999769261988071
chrX:123214-123254	TGAGATTGAGAGAGAGAGAGAGAGAGAGAGAGAGAGAGAGA	TGAGATTGAGAGAGAGAGAGAGAGAGAGAGAGAAAGAGA	chrX	161855	0.9999769261988071
chrX:123214-123254	TGAGATTGAGAGAGAGAGAGAGAGAGAGAGAGAGAGAGAGA	TGAGATTGAGAGAGAGAGAGAGAGAGAGAGAGAAAGAGA	chrX	72723	0.9999769261988071
chrX:123214-123254	TGAGATTGAGAGAGAGAGAGAGAGAGAGAGAGAGAGAGAGA	GAGAGAGAGAGAGAGAGAGAGAGAGAGAGAGAGA	chrX	123225	0.9999948221822872
chrX:123214-123254	TGAGATTGAGAGAGAGAGAGAGAGAGAGAGAGAGAGAGAGA	GAGAGAGAGAGAGAGAGAGAGAGAGAGAGAGAGA	chrX	120257	0.9999948221822872
chrX:123214-123254	TGAGATTGAGAGAGAGAGAGAGAGAGAGAGAGAGAGAGAGA	GAGAGAGAGAGAGAGAGAGAGAGAGAGAGAGAGA	chrX	57885	0.9999948221822872
chrX:123214-123254	TGAGATTGAGAGAGAGAGAGAGAGAGAGAGAGAGAGAGAGA	GAGAGAGAGAGAGAGAGAGAGAGAGAGAGAGAGA	chrX	57881	0.9999948221822872
chrX:123214-123254	TGAGATTGAGAGAGAGAGAGAGAGAGAGAGAGAGAGAGAGA	GAGAGAGAGAGAGAGAGAGAGAGAGAGAGAGAGA	chrX	96497	0.9999948221822872
chrX:123214-123254	TGAGATTGAGAGAGAGAGAGAGAGAGAGAGAGAGAGAGAGA	GAGAGAGAGAGAGAGAGAGAGAGAGAGAGAGAGA	chrX	93501	0.9999948221822872
chrX:123214-123254	TGAGATTGAGAGAGAGAGAGAGAGAGAGAGAGAGAGAGAGA	TGAGATTGAGAGAGAGAGAGAGAGAGAGAAAGAGAAAGAGA	chrX	144001	0.9997252185295431
chrX:123214-123254	TGAGATTGAGAGAGAGAGAGAGAGAGAGAGAGAGAGAGAGA	TGAGATAGAGAGAGAGAGAGAGAGAGAGAGAGAGAAAGAGA	chrX	111326	0.9999840658999329
chrX:123214-123254	TGAGATTGAGAGAGAGAGAGAGAGAGAGAGAGAGAGAGAGA	TGAGATTGAGAGAGAGAGAGAGAGAGAGAGAAAGAGAAAGA	chrX	170771	0.9999187794010532
chrX:123214-123254	TGAGATTGAGAGAGAGAGAGAGAGAGAGAGAGAGAGAGAGA	TGAGATAGAGAGAGAGAGAGAGAGAGAGAGAGAGA	chrX	111326	0.9999784790632564
chrX:123214-123254	TGAGATTGAGAGAGAGAGAGAGAGAGAGAGAGAGAGAGAGA	TGAGATTGACAGAGAGAGAGAGAGAGAGAGAGAAAGAGA	chrX	22269	0.9997494783443905
chrX:123214-123254	TGAGATTGAGAGAGAGAGAGAGAGAGAGAGAGAGAGAGAGA	TGAGATTGACAGAGAGAGAGAGAGAGAGAGAGAAAGAGA	chrX	99462	0.9997494783443905
chrX:123214-123254	TGAGATTGAGAGAGAGAGAGAGAGAGAGAGAGAGAGAGAGA	TGAGATTGACAGAGAGAGAGAGAGAGAGAGAGAAAGAGA	chrX	37122	0.9997494783443905
chrX:123214-123254	TGAGATTGAGAGAGAGAGAGAGAGAGAGAGAGAGAGAGAGA	TGAGATTGACAGAGAGAGAGAGAGAGAGAGAGAAAGAGA	chrX	60854	0.9997494783443905
chrX:123214-123254	TGAGATTGAGAGAGAGAGAGAGAGAGAGAGAGAGAGAGAGA	TGAGATAGAGAGAGAGAGAGAGAGAGAGAGAGAAAGAGA	chrX	146977	0.9999551206972153
chrX:123214-123254	TGAGATTGAGAGAGAGAGAGAGAGAGAGAGAGAGAGAGAGA	TGAGATTGACAGAGAGAGAGAGAGAGAGAGAGAAAGAGA	chrX	126190	0.9997494783443905
chrX:123214-123254	TGAGATTGAGAGAGAGAGAGAGAGAGAGAGAGAGAGAGAGA	TGAGATTGACAGAGAGAGAGAGAGAGAGAGAGAAAGAGA	chrX	49001	0.9997494783443905
chrX:123214-123254	TGAGATTGAGAGAGAGAGAGAGAGAGAGAGAGAGAGAGAGA	TGAGATAGAGAGAGAGAGAGAGAGAGAGAGAGAAAGAGA	chrX	141024	0.9999551206972153
chrX:123214-123254	TGAGATTGAGAGAGAGAGAGAGAGAGAGAGAGAGAGAGAGA	TGAGATTGACAGAGAGAGAGAGAGAGAGAGAGAAAGAGA	chrX	75672	0.9997494783443905
chrX:123214-123254	TGAGATTGAGAGAGAGAGAGAGAGAGAGAGAGAGAGAGAGA	TGAGATTGACAGAGAGAGAGAGAGAGAGAGAGAAAGAGA	chrX	40090	0.9997494783443905
chrX:123214-123254	TGAGATTGAGAGAGAGAGAGAGAGAGAGAGAGAGAGAGAGA	TGAGATTGACAGAGAGAGAGAGAGAGAGAGAGAAAGAGA	chrX	63822	0.9997494783443905
chrX:123214-123254	TGAGATTGAGAGAGAGAGAGAGAGAGAGAGAGAGAGAGAGA	TGAGATAGAGAGAGAGAGAGAGAGAGAGAGAGAAAGAGA	chrX	138051	0.9999551206972153
chrX:123214-123254	TGAGATTGAGAGAGAGAGAGAGAGAGAGAGAGAGAGAGAGA	TGAGATTGACAGAGAGAGAGAGAGAGAGAGAGAAAGAGA	chrX	19320	0.9997494783443905
chrX:123214-123254	TGAGATTGAGAGAGAGAGAGAGAGAGAGAGAGAGAGAGAGA	TGAGATTGACAGAGAGAGAGAGAGAGAGAGAGAAAGAGA	chrX	69751	0.9997494783443905
chrX:123214-123254	TGAGATTGAGAGAGAGAGAGAGAGAGAGAGAGAGAGAGAGA	TGAGATTGACAGAGAGAGAGAGAGAGAGAGAGAAAGAGA	chrX	16367	0.9997494783443905
chrX:123214-123254	TGAGATTGAGAGAGAGAGAGAGAGAGAGAGAGAGAGAGAGA	GAGAGAGAGAGAGAGAGAGAGAGAGAGAGA	chrX	135091	0.9999602059039189
chrX:123214-123254	TGAGATTGAGAGAGAGAGAGAGAGAGAGAGAGAGAGAGAGA	GAGAGAGAGAGAGAGAGAGAGAGAGAGAAAGAGA	chrX	123231	0.9999151901577641
chrX:123214-123254	TGAGATTGAGAGAGAGAGAGAGAGAGAGAGAGAGAGAGAGA	GAGAGAGAGAGAGAGAGAGAGAGAGAGAAAGAGA	chrX	25256	0.9999151901577641
chrX:123214-123254	TGAGATTGAGAGAGAGAGAGAGAGAGAGAGAGAGAGAGAGA	GAGAGAGAGAGAGAGAGAGAGAGAGAGAAAGAGA	chrX	54924	0.9999151901577641
chrX:123214-123254	TGAGATTGAGAGAGAGAGAGAGAGAGAGAGAGAGAGAGAGA	GAGAGAGAGAGAGAGAGAGAGAGAGAGAAAGAGA	chrX	87559	0.9999151901577641
chrX:123214-123254	TGAGATTGAGAGAGAGAGAGAGAGAGAGAGAGAGAGAGAGA	GAGAGAGAGAGAGAGAGAGAGAGAGAGAAAGAGA	chrX	51965	0.9999151901577641
chrX:123214-123254	TGAGATTGAGAGAGAGAGAGAGAGAGAGAGAGAGAGAGAGA	GAGAGAGAGAGAGAGAGAGAGAGAGAGAAAGAGA	chrX	34178	0.9999151901577641
chrX:123214-123254	TGAGATTGAGAGAGAGAGAGAGAGAGAGAGAGAGAGAGAGA	GAGAGAGAGAGAGAGAGAGAGAGAGAGAGA	chrX	34176	0.9999602059039189
chrX:123214-123254	TGAGATTGAGAGAGAGAGAGAGAGAGAGAGAGAGAGAGAGA	GAGAGAGAGAGAGAGAGAGAGAGAGAGAGA	chrX	28219	0.9999602059039189
chrX:123214-123254	TGAGATTGAGAGAGAGAGAGAGAGAGAGAGAGAGAGAGAGA	GAGAGAGAGAGAGAGAGAGAGAGAGAGAAAGAGA	chrX	96503	0.9999151901577641
chrX:123214-123254	TGAGATTGAGAGAGAGAGAGAGAGAGAGAGAGAGAGAGAGA	GAGAGAGAGAGAGAGAGAGAGAGAGAGAAAGAGA	chrX	114315	0.9999151901577641
chrX:123214-123254	TGAGATTGAGAGAGAGAGAGAGAGAGAGAGAGAGAGAGAGA	GAGAGAGAGAGAGAGAGAGAGAGAGAGAGA	chrX	123229	0.9999602059039189
chrX:123214-123254	TGAGATTGAGAGAGAGAGAGAGAGAGAGAGAGAGAGAGAGA	GAGAGAGAGAGAGAGAGAGAGAGAGAGAGA	chrX	123221	0.9999602059039189
chrX:123214-123254	TGAGATTGAGAGAGAGAGAGAGAGAGAGAGAGAGAGAGAGA	GAGAGAGAGAGAGAGAGAGAGAGAGAGAGA	chrX	54922	0.9999602059039189
chrX:123214-123254	TGAGATTGAGAGAGAGAGAGAGAGAGAGAGAGAGAGAGAGA	GAGAGAGAGAGAGAGAGAGAGAGAGAGAGA	chrX	114313	0.9999602059039189
chrX:123214-123254	TGAGATTGAGAGAGAGAGAGAGAGAGAGAGAGAGAGAGAGA	GAGAGAGAGAGAGAGAGAGAGAGAGAGAGA	chrX	96501	0.9999602059039189
chrX:123214-123254	TGAGATTGAGAGAGAGAGAGAGAGAGAGAGAGAGAGAGAGA	GAGAGAGAGAGAGAGAGAGAGAGAGAGAGAGAAA	chrX	114311	0.9999888807721939
chrX:123214-123254	TGAGATTGAGAGAGAGAGAGAGAGAGAGAGAGAGAGAGAGA	GAGAGAGAGAGAGAGAGAGAGAGAGAGAGA	chrX	114307	0.9999602059039189
chrX:123214-123254	TGAGATTGAGAGAGAGAGAGAGAGAGAGAGAGAGAGAGAGA	GAGAGAGAGAGAGAGAGAGAGAGAGAGAAAGAGA	chrX	28221	0.9999151901577641
chrX:123214-123254	TGAGATTGAGAGAGAGAGAGAGAGAGAGAGAGAGAGAGAGA	GAGAGAGAGAGAGAGAGAGAGAGAGAGAGA	chrX	93505	0.9999602059039189
chrX:123214-123254	TGAGATTGAGAGAGAGAGAGAGAGAGAGAGAGAGAGAGAGA	GAGAGAGAGAGAGAGAGAGAGAGAGAGAGA	chrX	96493	0.9999602059039189
chrX:123214-123254	TGAGATTGAGAGAGAGAGAGAGAGAGAGAGAGAGAGAGAGA	GAGAGAGAGAGAGAGAGAGAGAGAGAGAGA	chrX	87557	0.9999602059039189
chrX:123214-123254	TGAGATTGAGAGAGAGAGAGAGAGAGAGAGAGAGAGAGAGA	GAGAGAGAGAGAGAGAGAGAGAGAGAGAGA	chrX	51963	0.9999602059039189
chrX:123214-123254	TGAGATTGAGAGAGAGAGAGAGAGAGAGAGAGAGAGAGAGA	GAGAGAGAGAGAGAGAGAGAGAGAGAGAGA	chrX	31195	0.9999602059039189
chrX:123214-123254	TGAGATTGAGAGAGAGAGAGAGAGAGAGAGAGAGAGAGAGA	GAGAGAGAGAGAGAGAGAGAGAGAGAGAGA	chrX	120261	0.9999602059039189
chrX:123214-123254	TGAGATTGAGAGAGAGAGAGAGAGAGAGAGAGAGAGAGAGA	GAGAGAGAGAGAGAGAGAGAGAGAGAGAGA	chrX	43073	0.9999602059039189
chrX:123214-123254	TGAGATTGAGAGAGAGAGAGAGAGAGAGAGAGAGAGAGAGA	GAGAGAGAGAGAGAGAGAGAGAGAGAGAAAGAGA	chrX	43075	0.9999151901577641
chrX:123214-123254	TGAGATTGAGAGAGAGAGAGAGAGAGAGAGAGAGAGAGAGA	GAGAGAGAGAGAGAGAGAGAGAGAGAGAAAGAGA	chrX	120263	0.9999151901577641
chrX:123214-123254	TGAGATTGAGAGAGAGAGAGAGAGAGAGAGAGAGAGAGAGA	GAGAGAGAGAGAGAGAGAGAGAGAGAGAGA	chrX	129167	0.9999602059039189
chrX:123214-123254	TGAGATTGAGAGAGAGAGAGAGAGAGAGAGAGAGAGAGAGA	GAGAGAGAGAGAGAGAGAGAGAGAGAGAGA	chrX	108359	0.9999602059039189
chrX:123214-123254	TGAGATTGAGAGAGAGAGAGAGAGAGAGAGAGAGAGAGAGA	GAGAGAGAGAGAGAGAGAGAGAGAGAGAGA	chrX	57889	0.9999602059039189
chrX:123214-123254	TGAGATTGAGAGAGAGAGAGAGAGAGAGAGAGAGAGAGAGA	GAGAGAGAGAGAGAGAGAGAGAGAGAGAGAGAAA	chrX	54920	0.9999888807721939
chrX:123214-123254	TGAGATTGAGAGAGAGAGAGAGAGAGAGAGAGAGAGAGAGA	GAGAGAGAGAGAGAGAGAGAGAGAGAGAAAGAGA	chrX	93507	0.9999151901577641
chrX:123214-123254	TGAGATTGAGAGAGAGAGAGAGAGAGAGAGAGAGAGAGAGA	GAGAGAGAGAGAGAGAGAGAGAGAGAGAAAGAGA	chrX	57891	0.9999151901577641
chrX:123214-123254	TGAGATTGAGAGAGAGAGAGAGAGAGAGAGAGAGAGAGAGA	GAGAGAGAGAGAGAGAGAGAGAGAGAGAGA	chrX	87553	0.9999602059039189
chrX:123214-123254	TGAGATTGAGAGAGAGAGAGAGAGAGAGAGAGAGAGAGAGA	GAGAGAGAGAGAGAGAGAGAGAGAGAGAGAGAAA	chrX	25252	0.9999888807721939
chrX:123214-123254	TGAGATTGAGAGAGAGAGAGAGAGAGAGAGAGAGAGAGAGA	GAGAGAGAGAGAGAGAGAGAGAGAGAGAGA	chrX	78650	0.9999602059039189
chrX:123214-123254	TGAGATTGAGAGAGAGAGAGAGAGAGAGAGAGAGAGAGAGA	GAGAGAGAGAGAGAGAGAGAGAGAGAGAGA	chrX	25254	0.9999602059039189
chrX:123214-123254	TGAGATTGAGAGAGAGAGAGAGAGAGAGAGAGAGAGAGAGA	GAGAGAGAGAGAGAGAGAGAGAGAGAGAAAGAGA	chrX	31197	0.9999151901577641
chrX:123214-123254	TGAGATTGAGAGAGAGAGAGAGAGAGAGAGAGAGAGAGAGA	GAGAGAGAGAGAGAGAGAGAGAGAGAGAGAGAAA	chrX	51961	0.9999888807721939
chrX:123214-123254	TGAGATTGAGAGAGAGAGAGAGAGAGAGAGAGAGAGAGAGA	TGAGATAGAGAGAGAGAGAGAGAGAGAGAGAGA	chrX	138051	0.9999358539446715
chrX:123214-123254	TGAGATTGAGAGAGAGAGAGAGAGAGAGAGAGAGAGAGAGA	TGAGATAGAGAGAGAGAGAGAGAGAGAGAGAGA	chrX	146977	0.9999358539446715
chrX:123214-123254	TGAGATTGAGAGAGAGAGAGAGAGAGAGAGAGAGAGAGAGA	TGAGATAGAGAGAGAGAGAGAGAGAGAGAGAGA	chrX	141024	0.9999358539446715
chrX:123214-123254	TGAGATTGAGAGAGAGAGAGAGAGAGAGAGAGAGAGAGAGA	GAGAGAGAGAGAGAGAGAGAGAGAGAGA	chrX	155916	0.9998693643701172
chrX:123214-123254	TGAGATTGAGAGAGAGAGAGAGAGAGAGAGAGAGAGAGAGA	GAGAGAGAGAGAGAGAGAGAGAGAGAGA	chrX	155912	0.9998693643701172
chrX:123214-123254	TGAGATTGAGAGAGAGAGAGAGAGAGAGAGAGAGAGAGAGA	GAGAGAGAGAGAGAGAGAGAGAGAGAGA	chrX	46057	0.9998693643701172
chrX:123214-123254	TGAGATTGAGAGAGAGAGAGAGAGAGAGAGAGAGAGAGAGA	AGAGAGAGAGAGAGAGAGAGAGAGAGA	chrX	54919	0.9997242104849506
chrX:123214-123254	TGAGATTGAGAGAGAGAGAGAGAGAGAGAGAGAGAGAGAGA	AGAGAGAGAGAGAGAGAGAGAGAGAGA	chrX	51960	0.9997242104849506
chrX:123214-123254	TGAGATTGAGAGAGAGAGAGAGAGAGAGAGAGAGAGAGAGA	AGAGAGAGAGAGAGAGAGAGAGAGAGA	chrX	28218	0.9997242104849506
chrX:123214-123254	TGAGATTGAGAGAGAGAGAGAGAGAGAGAGAGAGAGAGAGA	AGAGAGAGAGAGAGAGAGAGAGAGAGA	chrX	43072	0.9997242104849506
chrX:123214-123254	TGAGATTGAGAGAGAGAGAGAGAGAGAGAGAGAGAGAGAGA	AGAGAGAGAGAGAGAGAGAGAGAGAGA	chrX	57878	0.9997242104849506
chrX:123214-123254	TGAGATTGAGAGAGAGAGAGAGAGAGAGAGAGAGAGAGAGA	AGAGAGAGAGAGAGAGAGAGAGAGAGA	chrX	31194	0.9997242104849506
chrX:123214-123254	TGAGATTGAGAGAGAGAGAGAGAGAGAGAGAGAGAGAGAGA	AGAGAGAGAGAGAGAGAGAGAGAGAGA	chrX	93500	0.9997242104849506
chrX:123214-123254	TGAGATTGAGAGAGAGAGAGAGAGAGAGAGAGAGAGAGAGA	AGAGAGAGAGAGAGAGAGAGAGAGAGA	chrX	34175	0.9997242104849506
chrX:123214-123254	TGAGATTGAGAGAGAGAGAGAGAGAGAGAGAGAGAGAGAGA	AGAGAGAGAGAGAGAGAGAGAGAGAGA	chrX	120256	0.9997242104849506
chrX:123214-123254	TGAGATTGAGAGAGAGAGAGAGAGAGAGAGAGAGAGAGAGA	AGAGAGAGAGAGAGAGAGAGAGAGAGA	chrX	25251	0.9997242104849506
chrX:123214-123254	TGAGATTGAGAGAGAGAGAGAGAGAGAGAGAGAGAGAGAGA	AGAGAGAGAGAGAGAGAGAGAGAAAGAGAGA	chrX	13421	0.9988280089290599
chrX:123214-123254	TGAGATTGAGAGAGAGAGAGAGAGAGAGAGAGAGAGAGAGA	GAGATAGAGAGAGAGAGAGAGAGAGAGAGA	chrX	111327	0.999743445516513
chrX:123214-123254	TGAGATTGAGAGAGAGAGAGAGAGAGAGAGAGAGAGAGAGA	GAGAGAGAGAGAGAGAGAGAGAGAGA	chrX	105398	0.9995460087477154
chrX:123214-123254	TGAGATTGAGAGAGAGAGAGAGAGAGAGAGAGAGAGAGAGA	GAGAGAGAGAGAGAGAGAGAGAGAGA	chrX	96493	0.9995460087477154
chrX:123214-123254	TGAGATTGAGAGAGAGAGAGAGAGAGAGAGAGAGAGAGAGA	GAGAGAGAGAGAGAGAGAGAAAGAGAAAGAGAGA	chrX	16380	0.9925728525469288
chrX:123214-123254	TGAGATTGAGAGAGAGAGAGAGAGAGAGAGAGAGAGAGAGA	GAGAGAGAGAGAGAGAGAGAAAGAGAAAGAGAGA	chrX	123239	0.9925728525469288
chrX:123214-123254	TGAGATTGAGAGAGAGAGAGAGAGAGAGAGAGAGAGAGAGA	GAGAGAGAGAGAGAGAGAGAGAGAAAGAGAAAGA	chrX	120267	0.9991340044866395
chrX:123214-123254	TGAGATTGAGAGAGAGAGAGAGAGAGAGAGAGAGAGAGAGA	GAGAGAGAGAGAGAGAGAGAAAGAGAAAGAGAGA	chrX	19333	0.9925728525469288
chrX:123214-123254	TGAGATTGAGAGAGAGAGAGAGAGAGAGAGAGAGAGAGAGA	GAGAGAGAGAGAGAGAGAGAGAGAGA	chrX	72730	0.9995460087477154
chrX:123214-123254	TGAGATTGAGAGAGAGAGAGAGAGAGAGAGAGAGAGAGAGA	GAGAGAGAGAGAGAGAGAGAGAGAAAGAGAAAGA	chrX	155920	0.9991340044866395
chrX:123214-123254	TGAGATTGAGAGAGAGAGAGAGAGAGAGAGAGAGAGAGAGA	GAGAGAGAGAGAGAGAAAGAGAAAGAGAGAGAGA	chrX	84590	0.9824202250245783
chrX:123214-123254	TGAGATTGAGAGAGAGAGAGAGAGAGAGAGAGAGAGAGAGA	GAGAGAGAGAGAGAGAGAGAAAGAGAAAGAGAGA	chrX	111341	0.9925728525469288
chrX:123214-123254	TGAGATTGAGAGAGAGAGAGAGAGAGAGAGAGAGAGAGAGA	GAGAGAGAGAGAGAGAGAGAGAGAGA	chrX	43077	0.9995460087477154
chrX:123214-123254	TGAGATTGAGAGAGAGAGAGAGAGAGAGAGAGAGAGAGAGA	GAGAGAGAGAGAGAGAGAGAGAGAGA	chrX	25258	0.9995460087477154
chrX:123214-123254	TGAGATTGAGAGAGAGAGAGAGAGAGAGAGAGAGAGAGAGA	GAGAGAGAGAGAGAGAGAGAGAGAGA	chrX	90533	0.9995460087477154
chrX:123214-123254	TGAGATTGAGAGAGAGAGAGAGAGAGAGAGAGAGAGAGAGA	GAGAGAGAGAGAGAGAAAGAGAAAGAGAGAGAGA	chrX	155928	0.9824202250245783
chrX:123214-123254	TGAGATTGAGAGAGAGAGAGAGAGAGAGAGAGAGAGAGAGA	GAGAGAGAGAGAGAGAAAGAGAAAGAGAGAGAGA	chrX	51977	0.9824202250245783
chrX:123214-123254	TGAGATTGAGAGAGAGAGAGAGAGAGAGAGAGAGAGAGAGA	GAGAGAGAGAGAGAGAGAGAGAGAGA	chrX	54926	0.9995460087477154
chrX:123214-123254	TGAGATTGAGAGAGAGAGAGAGAGAGAGAGAGAGAGAGAGA	GAGAGAGAGAGAGAGAGAGAAAGAGAAAGAGAGA	chrX	49014	0.9925728525469288
chrX:123214-123254	TGAGATTGAGAGAGAGAGAGAGAGAGAGAGAGAGAGAGAGA	GAGAGAGAGAGAGAGAGAGAGAGAAAGAGAAAGA	chrX	43079	0.9991340044866395
chrX:123214-123254	TGAGATTGAGAGAGAGAGAGAGAGAGAGAGAGAGAGAGAGA	GAGAGAGAGAGAGAGAGAGAGAGAGA	chrX	167806	0.9995460087477154
chrX:123214-123254	TGAGATTGAGAGAGAGAGAGAGAGAGAGAGAGAGAGAGAGA	GAGAGAGAGAGAGAGAGAGAGAGAAAGAGAAAGA	chrX	96507	0.9991340044866395
chrX:123214-123254	TGAGATTGAGAGAGAGAGAGAGAGAGAGAGAGAGAGAGAGA	GAGAGAGAGAGAGAGAGAGAAAGAGAAAGAGAGA	chrX	57899	0.9925728525469288
chrX:123214-123254	TGAGATTGAGAGAGAGAGAGAGAGAGAGAGAGAGAGAGAGA	GAGAGAGAGAGAGAGAAAGAGAAAGAGAGAGAGA	chrX	132140	0.9824202250245783
chrX:123214-123254	TGAGATTGAGAGAGAGAGAGAGAGAGAGAGAGAGAGAGAGA	GAGAGAGAGAGAGAGAGAGAGAGAGA	chrX	129167	0.9995460087477154
chrX:123214-123254	TGAGATTGAGAGAGAGAGAGAGAGAGAGAGAGAGAGAGAGA	GAGAGAGAGAGAGAGAGAGAGAGAGA	chrX	164834	0.9995460087477154
chrX:123214-123254	TGAGATTGAGAGAGAGAGAGAGAGAGAGAGAGAGAGAGAGA	GAGAGAGAGAGAGAGAGAGAGAGAAAGAGAAAGA	chrX	87563	0.9991340044866395
chrX:123214-123254	TGAGATTGAGAGAGAGAGAGAGAGAGAGAGAGAGAGAGAGA	GAGAGAGAGAGAGAGAAAGAGAAAGAGAGAGAGA	chrX	93519	0.9824202250245783
chrX:123214-123254	TGAGATTGAGAGAGAGAGAGAGAGAGAGAGAGAGAGAGAGA	GAGAGAGAGAGAGAGAGAGAGAGAGA	chrX	108363	0.9995460087477154
chrX:123214-123254	TGAGATTGAGAGAGAGAGAGAGAGAGAGAGAGAGAGAGAGA	GAGAGAGAGAGAGAGAAAGAGAAAGAGAGAGAGA	chrX	105408	0.9824202250245783
chrX:123214-123254	TGAGATTGAGAGAGAGAGAGAGAGAGAGAGAGAGAGAGAGA	GAGAGAGAGAGAGAGAGAGAGAGAAAGAGAAAGA	chrX	28225	0.9991340044866395
chrX:123214-123254	TGAGATTGAGAGAGAGAGAGAGAGAGAGAGAGAGAGAGAGA	GAGAGAGAGAGAGAGAAAGAGAAAGAGAGAGAGA	chrX	81618	0.9824202250245783
chrX:123214-123254	TGAGATTGAGAGAGAGAGAGAGAGAGAGAGAGAGAGAGAGA	GAGAGAGAGAGAGAGAAAGAGAAAGAGAGAGAGA	chrX	117299	0.9824202250245783
chrX:123214-123254	TGAGATTGAGAGAGAGAGAGAGAGAGAGAGAGAGAGAGAGA	GAGAGAGAGAGAGAGAGAGAGAGAGA	chrX	31199	0.9995460087477154
chrX:123214-123254	TGAGATTGAGAGAGAGAGAGAGAGAGAGAGAGAGAGAGAGA	GAGAGAGAGAGAGAGAAAGAGAAAGAGAGAGAGA	chrX	75689	0.9824202250245783
chrX:123214-123254	TGAGATTGAGAGAGAGAGAGAGAGAGAGAGAGAGAGAGAGA	GAGAGAGAGAGAGAGAGAGAGAGAGA	chrX	111335	0.9995460087477154
chrX:123214-123254	TGAGATTGAGAGAGAGAGAGAGAGAGAGAGAGAGAGAGAGA	GAGAGAGAGAGAGAGAAAGAGAAAGAGAGAGAGA	chrX	28233	0.9824202250245783
chrX:123214-123254	TGAGATTGAGAGAGAGAGAGAGAGAGAGAGAGAGAGAGAGA	GAGAGAGAGAGAGAGAGAGAAAGAGAAAGAGAGA	chrX	63835	0.9925728525469288
chrX:123214-123254	TGAGATTGAGAGAGAGAGAGAGAGAGAGAGAGAGAGAGAGA	GAGAGAGAGAGAGAGAGAGAGAAAGAGAGA	chrX	13422	0.9981097593768136
chrX:123214-123254	TGAGATTGAGAGAGAGAGAGAGAGAGAGAGAGAGAGAGAGA	GAGAGAGAGAGAGAGAGAGAGAGAGA	chrX	129171	0.9995460087477154
chrX:123214-123254	TGAGATTGAGAGAGAGAGAGAGAGAGAGAGAGAGAGAGAGA	GAGAGAGAGAGAGAGAGAGAAAGAGAAAGAGAGA	chrX	96511	0.9925728525469288
chrX:123214-123254	TGAGATTGAGAGAGAGAGAGAGAGAGAGAGAGAGAGAGAGA	GAGAGAGAGAGAGAGAGAGAGAGAGA	chrX	87553	0.9995460087477154
chrX:123214-123254	TGAGATTGAGAGAGAGAGAGAGAGAGAGAGAGAGAGAGAGA	GAGAGAGAGAGAGAGAGAGAGAGAGA	chrX	78654	0.9995460087477154
chrX:123214-123254	TGAGATTGAGAGAGAGAGAGAGAGAGAGAGAGAGAGAGAGA	GAGAGAGAGAGAGAGAGAGAAAGAGAAAGAGAGA	chrX	114323	0.9925728525469288
chrX:123214-123254	TGAGATTGAGAGAGAGAGAGAGAGAGAGAGAGAGAGAGAGA	GAGAGAGAGAGAGAGAGAGAGAGAGA	chrX	78650	0.9995460087477154
chrX:123214-123254	TGAGATTGAGAGAGAGAGAGAGAGAGAGAGAGAGAGAGAGA	GAGAGAGAGAGAGAGAGAGAGAGAAAGAGAAAGA	chrX	93511	0.9991340044866395
chrX:123214-123254	TGAGATTGAGAGAGAGAGAGAGAGAGAGAGAGAGAGAGAGA	GAGAGAGAGAGAGAGAGAGAGAGAGA	chrX	161862	0.9995460087477154
chrX:123214-123254	TGAGATTGAGAGAGAGAGAGAGAGAGAGAGAGAGAGAGAGA	GAGAGAGAGAGAGAGAAAGAGAAAGAGAGAGAGA	chrX	111345	0.9824202250245783
chrX:123214-123254	TGAGATTGAGAGAGAGAGAGAGAGAGAGAGAGAGAGAGAGA	GAGAGAGAGAGAGAGAGAGAAAGAGAAAGAGAGA	chrX	93515	0.9925728525469288
chrX:123214-123254	TGAGATTGAGAGAGAGAGAGAGAGAGAGAGAGAGAGAGAGA	GAGAGAGAGAGAGAGAGAGAGAGAAAGAGAAAGA	chrX	31201	0.9991340044866395
chrX:123214-123254	TGAGATTGAGAGAGAGAGAGAGAGAGAGAGAGAGAGAGAGA	GAGAGAGAGAGAGAGAAAGAGAAAGAGAGAGAGA	chrX	63839	0.9824202250245783
chrX:123214-123254	TGAGATTGAGAGAGAGAGAGAGAGAGAGAGAGAGAGAGAGA	GAGAGAGAGAGAGAGAAAGAGAAAGAGAGAGAGA	chrX	176734	0.9824202250245783
chrX:123214-123254	TGAGATTGAGAGAGAGAGAGAGAGAGAGAGAGAGAGAGAGA	GAGAGAGAGAGAGAGAAAGAGAAAGAGAGAGAGA	chrX	152950	0.9824202250245783
chrX:123214-123254	TGAGATTGAGAGAGAGAGAGAGAGAGAGAGAGAGAGAGAGA	GAGAGAGAGAGAGAGAGAGAGAGAGA	chrX	135091	0.9995460087477154
chrX:123214-123254	TGAGATTGAGAGAGAGAGAGAGAGAGAGAGAGAGAGAGAGA	GAGAGAGAGAGAGAGAAAGAGAAAGAGAGAGAGA	chrX	173762	0.9824202250245783
chrX:123214-123254	TGAGATTGAGAGAGAGAGAGAGAGAGAGAGAGAGAGAGAGA	GAGAGAGAGAGAGAGAGAGAAAGAGAAAGAGAGA	chrX	138064	0.9925728525469288
chrX:123214-123254	TGAGATTGAGAGAGAGAGAGAGAGAGAGAGAGAGAGAGAGA	GAGAGAGAGAGAGAGAGAGAAAGAGAAAGAGAGA	chrX	146990	0.9925728525469288
chrX:123214-123254	TGAGATTGAGAGAGAGAGAGAGAGAGAGAGAGAGAGAGAGA	GAGAGAGAGAGAGAGAGAGAGAGAGA	chrX	123233	0.9995460087477154
chrX:123214-123254	TGAGATTGAGAGAGAGAGAGAGAGAGAGAGAGAGAGAGAGA	GAGAGAGAGAGAGAGAGAGAGAGAGA	chrX	87561	0.9995460087477154
chrX:123214-123254	TGAGATTGAGAGAGAGAGAGAGAGAGAGAGAGAGAGAGAGA	GAGAGAGAGAGAGAGAGAGAGAGAGA	chrX	66797	0.9995460087477154
chrX:123214-123254	TGAGATTGAGAGAGAGAGAGAGAGAGAGAGAGAGAGAGAGA	GAGAGAGAGAGAGAGAAAGAGAAAGAGAGAGAGA	chrX	22286	0.9824202250245783
chrX:123214-123254	TGAGATTGAGAGAGAGAGAGAGAGAGAGAGAGAGAGAGAGA	GAGAGAGAGAGAGAGAGAGAGAGAGA	chrX	84580	0.9995460087477154
chrX:123214-123254	TGAGATTGAGAGAGAGAGAGAGAGAGAGAGAGAGAGAGAGA	GAGAGAGAGAGAGAGAAAGAGAAAGAGAGAGAGA	chrX	34190	0.9824202250245783
chrX:123214-123254	TGAGATTGAGAGAGAGAGAGAGAGAGAGAGAGAGAGAGAGA	GAGAGAGAGAGAGAGAGAGAAAGAGAAAGAGAGA	chrX	40103	0.9925728525469288
chrX:123214-123254	TGAGATTGAGAGAGAGAGAGAGAGAGAGAGAGAGAGAGAGA	GAGAGAGAGAGAGAGAAAGAGAAAGAGAGAGAGA	chrX	161872	0.9824202250245783
chrX:123214-123254	TGAGATTGAGAGAGAGAGAGAGAGAGAGAGAGAGAGAGAGA	GAGAGAGAGAGAGAGAGAGAAAGAGAAAGAGAGA	chrX	87567	0.9925728525469288
chrX:123214-123254	TGAGATTGAGAGAGAGAGAGAGAGAGAGAGAGAGAGAGAGA	GAGAGAGAGAGAGAGAGAGAAAGAGAAAGAGAGA	chrX	75685	0.9925728525469288
chrX:123214-123254	TGAGATTGAGAGAGAGAGAGAGAGAGAGAGAGAGAGAGAGA	GAGAGAGAGAGAGAGAGAGAGAGAAAGAGAAAGA	chrX	111337	0.9991340044866395
chrX:123214-123254	TGAGATTGAGAGAGAGAGAGAGAGAGAGAGAGAGAGAGAGA	GAGAGAGAGAGAGAGAGAGAAAGAGAAAGAGAGA	chrX	28229	0.9925728525469288
chrX:123214-123254	TGAGATTGAGAGAGAGAGAGAGAGAGAGAGAGAGAGAGAGA	GAGAGAGAGAGAGAGAGAGAAAGAGAAAGAGAGA	chrX	120271	0.9925728525469288
chrX:123214-123254	TGAGATTGAGAGAGAGAGAGAGAGAGAGAGAGAGAGAGAGA	GAGAGAGAGAGAGAGAAAGAGAAAGAGAGAGAGA	chrX	138068	0.9824202250245783
chrX:123214-123254	TGAGATTGAGAGAGAGAGAGAGAGAGAGAGAGAGAGAGAGA	GAGAGAGAGAGAGAGAGAGAGAGAGA	chrX	57893	0.9995460087477154
chrX:123214-123254	TGAGATTGAGAGAGAGAGAGAGAGAGAGAGAGAGAGAGAGA	GAGAGAGAGAGAGAGAGAGAGAGAGA	chrX	176724	0.9995460087477154
chrX:123214-123254	TGAGATTGAGAGAGAGAGAGAGAGAGAGAGAGAGAGAGAGA	GAGAGAGAGAGAGAGAAAGAGAAAGAGAGAGAGA	chrX	146994	0.9824202250245783
chrX:123214-123254	TGAGATTGAGAGAGAGAGAGAGAGAGAGAGAGAGAGAGAGA	GAGAGAGAGAGAGAGAAAGAGAAAGAGAGAGAGA	chrX	57903	0.9824202250245783
chrX:123214-123254	TGAGATTGAGAGAGAGAGAGAGAGAGAGAGAGAGAGAGAGA	GAGAGAGAGAGAGAGAGAGAGAGAGA	chrX	149964	0.9995460087477154
chrX:123214-123254	TGAGATTGAGAGAGAGAGAGAGAGAGAGAGAGAGAGAGAGA	GAGAGAGAGAGAGAGAAAGAGAAAGAGAGAGAGA	chrX	129181	0.9824202250245783
chrX:123214-123254	TGAGATTGAGAGAGAGAGAGAGAGAGAGAGAGAGAGAGAGA	GAGAGAGAGAGAGAGAGAGAGAGAAAGAGAAAGA	chrX	46061	0.9991340044866395
chrX:123214-123254	TGAGATTGAGAGAGAGAGAGAGAGAGAGAGAGAGAGAGAGA	GAGAGAGAGAGAGAGAGAGAAAGAGAGACAGAGA	chrX	13424	0.9972793377825165
chrX:123214-123254	TGAGATTGAGAGAGAGAGAGAGAGAGAGAGAGAGAGAGAGA	GAGAGAGAGAGAGAGAAAGAGAAAGAGAGAGAGA	chrX	164844	0.9824202250245783
chrX:123214-123254	TGAGATTGAGAGAGAGAGAGAGAGAGAGAGAGAGAGAGAGA	GAGAGAGAGAGAGAGAGAGAGAGAAAGAGAAAGA	chrX	54928	0.9991340044866395
chrX:123214-123254	TGAGATTGAGAGAGAGAGAGAGAGAGAGAGAGAGAGAGAGA	GAGAGAGAGAGAGAGAAAGAGAAAGAGAGAGAGA	chrX	96515	0.9824202250245783
chrX:123214-123254	TGAGATTGAGAGAGAGAGAGAGAGAGAGAGAGAGAGAGAGA	GAGAGAGAGAGAGAGAGAGAAAGAGAAAGAGAGA	chrX	46065	0.9925728525469288
chrX:123214-123254	TGAGATTGAGAGAGAGAGAGAGAGAGAGAGAGAGAGAGAGA	GAGAGAGAGAGAGAGAGAGAGAGAAAGAGAAAGA	chrX	57895	0.9991340044866395
chrX:123214-123254	TGAGATTGAGAGAGAGAGAGAGAGAGAGAGAGAGAGAGAGA	GAGAGAGAGAGAGAGAAAGAGAAAGAGAGAGAGA	chrX	25268	0.9824202250245783
chrX:123214-123254	TGAGATTGAGAGAGAGAGAGAGAGAGAGAGAGAGAGAGAGA	GAGAGAGAGAGAGAGAAAGAGAAAGAGAGAGAGA	chrX	54936	0.9824202250245783
chrX:123214-123254	TGAGATTGAGAGAGAGAGAGAGAGAGAGAGAGAGAGAGAGA	GAGAGAGAGAGAGAGAGAGAGAGAGA	chrX	108359	0.9995460087477154
chrX:123214-123254	TGAGATTGAGAGAGAGAGAGAGAGAGAGAGAGAGAGAGAGA	GAGAGAGAGAGAGAGAGAGAGAGAAAGAGAAAGA	chrX	25260	0.9991340044866395
chrX:123214-123254	TGAGATTGAGAGAGAGAGAGAGAGAGAGAGAGAGAGAGAGA	GAGAGAGAGAGAGAGAGAGAAAGAGAAAGAGAGA	chrX	99475	0.9925728525469288
chrX:123214-123254	TGAGATTGAGAGAGAGAGAGAGAGAGAGAGAGAGAGAGAGA	GAGAGAGAGAGAGAGAAAGAGAAAGAGAGAGAGA	chrX	99479	0.9824202250245783
chrX:123214-123254	TGAGATTGAGAGAGAGAGAGAGAGAGAGAGAGAGAGAGAGA	GAGAGAGAGAGAGAGAAAGAGAAAGAGAGAGAGA	chrX	158900	0.9824202250245783
chrX:123214-123254	TGAGATTGAGAGAGAGAGAGAGAGAGAGAGAGAGAGAGAGA	GAGAGAGAGAGAGAGAGAGAAAGAGAAAGAGAGA	chrX	25264	0.9925728525469288
chrX:123214-123254	TGAGATTGAGAGAGAGAGAGAGAGAGAGAGAGAGAGAGAGA	GAGAGAGAGAGAGAGAAAGAGAAAGAGAGAGAGA	chrX	46069	0.9824202250245783
chrX:123214-123254	TGAGATTGAGAGAGAGAGAGAGAGAGAGAGAGAGAGAGAGA	GAGAGAGAGAGAGAGAGAGAAAGAGAAAGAGAGA	chrX	60867	0.9925728525469288
chrX:123214-123254	TGAGATTGAGAGAGAGAGAGAGAGAGAGAGAGAGAGAGAGA	GAGAGAGAGAGAGAGAAAGAGAAAGAGAGAGAGA	chrX	60871	0.9824202250245783
chrX:123214-123254	TGAGATTGAGAGAGAGAGAGAGAGAGAGAGAGAGAGAGAGA	GAGAGAGAGAGAGAGAAAGAGAAAGAGAGAGAGA	chrX	87571	0.9824202250245783
chrX:123214-123254	TGAGATTGAGAGAGAGAGAGAGAGAGAGAGAGAGAGAGAGA	GAGAGAGAGAGAGAGAAAGAGAAAGAGAGAGAGA	chrX	102449	0.9824202250245783
chrX:123214-123254	TGAGATTGAGAGAGAGAGAGAGAGAGAGAGAGAGAGAGAGA	GAGAGAGAGAGAGAGAGAGAGAGAAAGAGAAAGA	chrX	114319	0.9991340044866395
chrX:123214-123254	TGAGATTGAGAGAGAGAGAGAGAGAGAGAGAGAGAGAGAGA	GAGAGAGAGAGAGAGAAAGAGAAAGAGAGAGAGA	chrX	167816	0.9824202250245783
chrX:123214-123254	TGAGATTGAGAGAGAGAGAGAGAGAGAGAGAGAGAGAGAGA	GAGAGAGAGAGAGAGAGAGAAAGAGAAAGAGAGA	chrX	43083	0.9925728525469288
chrX:123214-123254	TGAGATTGAGAGAGAGAGAGAGAGAGAGAGAGAGAGAGAGA	GAGAGAGAGAGAGAGAGAGAAAGAGAAAGAGAGA	chrX	155924	0.9925728525469288
chrX:123214-123254	TGAGATTGAGAGAGAGAGAGAGAGAGAGAGAGAGAGAGAGA	GAGAGAGAGAGAGAGAGAGAGAGAGA	chrX	120265	0.9995460087477154
chrX:123214-123254	TGAGATTGAGAGAGAGAGAGAGAGAGAGAGAGAGAGAGAGA	GAGAGAGAGAGAGAGAGAGAGAGAGA	chrX	102439	0.9995460087477154
chrX:123214-123254	TGAGATTGAGAGAGAGAGAGAGAGAGAGAGAGAGAGAGAGA	GAGAGAGAGAGAGAGAGAGAGAGAAAGAGAAAGA	chrX	34182	0.9991340044866395
chrX:123214-123254	TGAGATTGAGAGAGAGAGAGAGAGAGAGAGAGAGAGAGAGA	GAGAGAGAGAGAGAGAGAGAAAGAGAAAGAGAGA	chrX	34186	0.9925728525469288
chrX:123214-123254	TGAGATTGAGAGAGAGAGAGAGAGAGAGAGAGAGAGAGAGA	GAGAGAGAGAGAGAGAGAGAAAGAGAAAGAGAGA	chrX	126203	0.9925728525469288
chrX:123214-123254	TGAGATTGAGAGAGAGAGAGAGAGAGAGAGAGAGAGAGAGA	GAGAGAGAGAGAGAGAAAGAGAAAGAGAGAGAGA	chrX	114327	0.9824202250245783
chrX:123214-123254	TGAGATTGAGAGAGAGAGAGAGAGAGAGAGAGAGAGAGAGA	GAGAGAGAGAGAGAGAGAGAGAGAGA	chrX	28223	0.9995460087477154
chrX:123214-123254	TGAGATTGAGAGAGAGAGAGAGAGAGAGAGAGAGAGAGAGA	GAGAGAGAGAGAGAGAAAGAGAAAGAGAGAGAGA	chrX	43087	0.9824202250245783
chrX:123214-123254	TGAGATTGAGAGAGAGAGAGAGAGAGAGAGAGAGAGAGAGA	GAGAGAGAGAGAGAGAGAGAAAGAGAAAGAGAGA	chrX	51973	0.9925728525469288
chrX:123214-123254	TGAGATTGAGAGAGAGAGAGAGAGAGAGAGAGAGAGAGAGA	GAGAGAGAGAGAGAGAAAGAGAAAGAGAGAGAGA	chrX	16384	0.9824202250245783
chrX:123214-123254	TGAGATTGAGAGAGAGAGAGAGAGAGAGAGAGAGAGAGAGA	GAGAGAGAGAGAGAGAGAGAGAGAGA	chrX	158890	0.9995460087477154
chrX:123214-123254	TGAGATTGAGAGAGAGAGAGAGAGAGAGAGAGAGAGAGAGA	GAGAGAGAGAGAGAGAGAGAGAGAGA	chrX	114307	0.9995460087477154
chrX:123214-123254	TGAGATTGAGAGAGAGAGAGAGAGAGAGAGAGAGAGAGAGA	GAGAGAGAGAGAGAGAGAGAGAGAGA	chrX	135095	0.9995460087477154
chrX:123214-123254	TGAGATTGAGAGAGAGAGAGAGAGAGAGAGAGAGAGAGAGA	GAGAGAGAGAGAGAGAGAGAGAGAGA	chrX	51967	0.9995460087477154
chrX:123214-123254	TGAGATTGAGAGAGAGAGAGAGAGAGAGAGAGAGAGAGAGA	GAGAGAGAGAGAGAGAAAGAGAAAGAGAGAGAGA	chrX	126207	0.9824202250245783
chrX:123214-123254	TGAGATTGAGAGAGAGAGAGAGAGAGAGAGAGAGAGAGAGA	GAGAGAGAGAGAGAGAAAGAGAAAGAGAGAGAGA	chrX	69768	0.9824202250245783
chrX:123214-123254	TGAGATTGAGAGAGAGAGAGAGAGAGAGAGAGAGAGAGAGA	GAGAGAGAGAGAGAGAAAGAGAAAGAGAGAGAGA	chrX	66807	0.9824202250245783
chrX:123214-123254	TGAGATTGAGAGAGAGAGAGAGAGAGAGAGAGAGAGAGAGA	GAGAGAGAGAGAGAGAGAGAAAGAGAAAGAGAGA	chrX	37135	0.9925728525469288
chrX:123214-123254	TGAGATTGAGAGAGAGAGAGAGAGAGAGAGAGAGAGAGAGA	GAGAGAGAGAGAGAGAGAGAGAGAGA	chrX	34180	0.9995460087477154
chrX:123214-123254	TGAGATTGAGAGAGAGAGAGAGAGAGAGAGAGAGAGAGAGA	GAGAGAGAGAGAGAGAGAGAGAGAAAGAGAAAGA	chrX	51969	0.9991340044866395
chrX:123214-123254	TGAGATTGAGAGAGAGAGAGAGAGAGAGAGAGAGAGAGAGA	GAGAGAGAGAGAGAGAGAGAGAGAAAGAGAAAGA	chrX	123235	0.9991340044866395
chrX:123214-123254	TGAGATTGAGAGAGAGAGAGAGAGAGAGAGAGAGAGAGAGA	GAGAGAGAGAGAGAGAGAGAAAGAGAAAGAGAGA	chrX	54932	0.9925728525469288
chrX:123214-123254	TGAGATTGAGAGAGAGAGAGAGAGAGAGAGAGAGAGAGAGA	GAGAGAGAGAGAGAGAAAGAGAAAGAGAGAGAGA	chrX	141041	0.9824202250245783
chrX:123214-123254	TGAGATTGAGAGAGAGAGAGAGAGAGAGAGAGAGAGAGAGA	GAGAGAGAGAGAGAGAAAGAGAAAGAGAGAGAGA	chrX	120275	0.9824202250245783
chrX:123214-123254	TGAGATTGAGAGAGAGAGAGAGAGAGAGAGAGAGAGAGAGA	GAGAGAGAGAGAGAGAAAGAGAAAGAGAGAGAGA	chrX	123243	0.9824202250245783
chrX:123214-123254	TGAGATTGAGAGAGAGAGAGAGAGAGAGAGAGAGAGAGAGA	GAGAGAGAGAGAGAGAAAGAGAAAGAGAGAGAGA	chrX	49018	0.9824202250245783
chrX:123214-123254	TGAGATTGAGAGAGAGAGAGAGAGAGAGAGAGAGAGAGAGA	GAGAGAGAGAGAGAGAAAGAGAAAGAGAGAGAGA	chrX	40107	0.9824202250245783
chrX:123214-123254	TGAGATTGAGAGAGAGAGAGAGAGAGAGAGAGAGAGAGAGA	GAGAGAGAGAGAGAGAAAGAGAAAGAGAGAGAGA	chrX	149974	0.9824202250245783
chrX:123214-123254	TGAGATTGAGAGAGAGAGAGAGAGAGAGAGAGAGAGAGAGA	GAGAGAGAGAGAGAGAGAGAAAGAGAAAGAGAGA	chrX	31205	0.9925728525469288
chrX:123214-123254	TGAGATTGAGAGAGAGAGAGAGAGAGAGAGAGAGAGAGAGA	GAGAGAGAGAGAGAGAGAGAGAGAGA	chrX	123221	0.9995460087477154
chrX:123214-123254	TGAGATTGAGAGAGAGAGAGAGAGAGAGAGAGAGAGAGAGA	GAGAGAGAGAGAGAGAGAGAGAGAGA	chrX	117289	0.9995460087477154
chrX:123214-123254	TGAGATTGAGAGAGAGAGAGAGAGAGAGAGAGAGAGAGAGA	GAGAGAGAGAGAGAGAGAGAAAGAGAAAGAGAGA	chrX	69764	0.9925728525469288
chrX:123214-123254	TGAGATTGAGAGAGAGAGAGAGAGAGAGAGAGAGAGAGAGA	GAGAGAGAGAGAGAGAAAGAGAAAGAGAGAGAGA	chrX	90543	0.9824202250245783
chrX:123214-123254	TGAGATTGAGAGAGAGAGAGAGAGAGAGAGAGAGAGAGAGA	GAGAGAGAGAGAGAGAGAGAGAGAGA	chrX	173752	0.9995460087477154
chrX:123214-123254	TGAGATTGAGAGAGAGAGAGAGAGAGAGAGAGAGAGAGAGA	GAGAGAGAGAGAGAGAAAGAGAAAGAGAGAGAGA	chrX	19337	0.9824202250245783
chrX:123214-123254	TGAGATTGAGAGAGAGAGAGAGAGAGAGAGAGAGAGAGAGA	GAGAGAGAGAGAGAGAAAGAGAAAGAGAGAGAGA	chrX	37139	0.9824202250245783
chrX:123214-123254	TGAGATTGAGAGAGAGAGAGAGAGAGAGAGAGAGAGAGAGA	GAGAGAGAGAGAGAGAGAGAGAGAGA	chrX	132130	0.9995460087477154
chrX:123214-123254	TGAGATTGAGAGAGAGAGAGAGAGAGAGAGAGAGAGAGAGA	GAGAGAGAGAGAGAGAGAGAGAGAGA	chrX	96505	0.9995460087477154
chrX:123214-123254	TGAGATTGAGAGAGAGAGAGAGAGAGAGAGAGAGAGAGAGA	GAGAGAGAGAGAGAGAGAGAAAGAGAAAGAGAGA	chrX	22282	0.9925728525469288
chrX:123214-123254	TGAGATTGAGAGAGAGAGAGAGAGAGAGAGAGAGAGAGAGA	GAGAGAGAGAGAGAGAGAGAGAGAGA	chrX	81608	0.9995460087477154
chrX:123214-123254	TGAGATTGAGAGAGAGAGAGAGAGAGAGAGAGAGAGAGAGA	GAGAGAGAGAGAGAGAGAGAGAGAGA	chrX	152940	0.9995460087477154
chrX:123214-123254	TGAGATTGAGAGAGAGAGAGAGAGAGAGAGAGAGAGAGAGA	GAGAGAGAGAGAGAGAGAGAGAGAGA	chrX	114317	0.9995460087477154
chrX:123214-123254	TGAGATTGAGAGAGAGAGAGAGAGAGAGAGAGAGAGAGAGA	GAGAGAGAGAGAGAGAGAGAAAGAGAAAGAGAGA	chrX	141037	0.9925728525469288
chrX:123214-123254	TGAGATTGAGAGAGAGAGAGAGAGAGAGAGAGAGAGAGAGA	GAGAGAGAGAGAGAGAAAGAGAAAGAGAGAGAGA	chrX	72740	0.9824202250245783
chrX:123214-123254	TGAGATTGAGAGAGAGAGAGAGAGAGAGAGAGAGAGAGAGA	GAGAGAGAGAGAGAGAGAGAGAGAGA	chrX	93509	0.9995460087477154
chrX:123214-123254	TGAGATTGAGAGAGAGAGAGAGAGAGAGAGAGAGAGAGAGA	AGAGAGAGAGAGAGAGAGAGAGAGA	chrX	46056	0.9990213077176162
chrX:123214-123254	TGAGATTGAGAGAGAGAGAGAGAGAGAGAGAGAGAGAGAGA	GAGAGAGAGAGAGAGAGAGAGAAAGAGA	chrX	28227	0.9966000594321645
chrX:123214-123254	TGAGATTGAGAGAGAGAGAGAGAGAGAGAGAGAGAGAGAGA	GAGATAGAGAGAGAGAGAGAGAGAGAGA	chrX	141025	0.9991162951641598
chrX:123214-123254	TGAGATTGAGAGAGAGAGAGAGAGAGAGAGAGAGAGAGAGA	GAGAGAGAGAGAGAGAGAGAGAAAGAGA	chrX	96509	0.9966000594321645
chrX:123214-123254	TGAGATTGAGAGAGAGAGAGAGAGAGAGAGAGAGAGAGAGA	GAGAGAGAGAGAGAGAGAGAGAAAGAGA	chrX	114321	0.9966000594321645
chrX:123214-123254	TGAGATTGAGAGAGAGAGAGAGAGAGAGAGAGAGAGAGAGA	GAGAGAGAGAGAGAGAGAGAGAAAGAGA	chrX	75683	0.9966000594321645
chrX:123214-123254	TGAGATTGAGAGAGAGAGAGAGAGAGAGAGAGAGAGAGAGA	GAGAGAGAGAGAGAGAGAGAGAAAGAGA	chrX	146988	0.9966000594321645
chrX:123214-123254	TGAGATTGAGAGAGAGAGAGAGAGAGAGAGAGAGAGAGAGA	GAGAGAGAGAGAGAGAGAGAGAAAGAGA	chrX	138062	0.9966000594321645
chrX:123214-123254	TGAGATTGAGAGAGAGAGAGAGAGAGAGAGAGAGAGAGAGA	GAGAGAGAGAGAGAGAGAGAGAAAGAGA	chrX	16378	0.9966000594321645
chrX:123214-123254	TGAGATTGAGAGAGAGAGAGAGAGAGAGAGAGAGAGAGAGA	GAGAGAGAGAGAGAGAGAGAGAAAGAGA	chrX	40101	0.9966000594321645
chrX:123214-123254	TGAGATTGAGAGAGAGAGAGAGAGAGAGAGAGAGAGAGAGA	GAGAGAGAGAGAGAGAGAGAGAAAGAGA	chrX	57897	0.9966000594321645
chrX:123214-123254	TGAGATTGAGAGAGAGAGAGAGAGAGAGAGAGAGAGAGAGA	GAGAGAGAGAGAGAGAGAGAGAAAGAGA	chrX	144008	0.9966000594321645
chrX:123214-123254	TGAGATTGAGAGAGAGAGAGAGAGAGAGAGAGAGAGAGAGA	GAGAGAGAGAGAGAGAGAGAGAAAGAGA	chrX	69762	0.9966000594321645
chrX:123214-123254	TGAGATTGAGAGAGAGAGAGAGAGAGAGAGAGAGAGAGAGA	GAGACTGACAGAAAGAGAGAGAGAGAGAGAGAGAGAAAGA	chrX	13408	0.9985848136843105
chrX:123214-123254	TGAGATTGAGAGAGAGAGAGAGAGAGAGAGAGAGAGAGAGA	GAGAGAGAGAGAGAGAGAGAGAAAGAGA	chrX	126201	0.9966000594321645
chrX:123214-123254	TGAGATTGAGAGAGAGAGAGAGAGAGAGAGAGAGAGAGAGA	GAGAGAGAGAGAGAGAGAGAGAAAGAGA	chrX	34184	0.9966000594321645
chrX:123214-123254	TGAGATTGAGAGAGAGAGAGAGAGAGAGAGAGAGAGAGAGA	GAGAGAGAGAGAGAGAGAGAGAAAGAGA	chrX	31203	0.9966000594321645
chrX:123214-123254	TGAGATTGAGAGAGAGAGAGAGAGAGAGAGAGAGAGAGAGA	GAGAGAGAGAGAGAGAGAGAGAGA	chrX	138060	0.9983596814593205
chrX:123214-123254	TGAGATTGAGAGAGAGAGAGAGAGAGAGAGAGAGAGAGAGA	GAGATAGAGAGAGAGAGAGAGAGAGAGA	chrX	138052	0.9991162951641598
chrX:123214-123254	TGAGATTGAGAGAGAGAGAGAGAGAGAGAGAGAGAGAGAGA	GAGAGAGAGAGAGAGAGAGAGAAAGAGA	chrX	19331	0.9966000594321645
chrX:123214-123254	TGAGATTGAGAGAGAGAGAGAGAGAGAGAGAGAGAGAGAGA	GAGAGAGAGAGAGAGAGAGAGAAAGAGA	chrX	63833	0.9966000594321645
chrX:123214-123254	TGAGATTGAGAGAGAGAGAGAGAGAGAGAGAGAGAGAGAGA	GAGAGAGAGAGAGAGAGAGAGAAAGAGA	chrX	22280	0.9966000594321645
chrX:123214-123254	TGAGATTGAGAGAGAGAGAGAGAGAGAGAGAGAGAGAGAGA	GAGAGAGAGAGAGAGAGAGAGAAAGAGA	chrX	49012	0.9966000594321645
chrX:123214-123254	TGAGATTGAGAGAGAGAGAGAGAGAGAGAGAGAGAGAGAGA	GAGAGAGAGAGAGAGAGAGAGAGA	chrX	170778	0.9983596814593205
chrX:123214-123254	TGAGATTGAGAGAGAGAGAGAGAGAGAGAGAGAGAGAGAGA	GAGAGAGAGAGAGAGAGAGAGAGA	chrX	141033	0.9983596814593205
chrX:123214-123254	TGAGATTGAGAGAGAGAGAGAGAGAGAGAGAGAGAGAGAGA	GAGAGAGAGAGAGAGAGAGAGAAAGAGA	chrX	141035	0.9966000594321645
chrX:123214-123254	TGAGATTGAGAGAGAGAGAGAGAGAGAGAGAGAGAGAGAGA	GAGATAGAGAGAGAGAGAGAGAGAGAGA	chrX	146978	0.9991162951641598
chrX:123214-123254	TGAGATTGAGAGAGAGAGAGAGAGAGAGAGAGAGAGAGAGA	GAGAGAGAGAGAGAGAGAGAGAAAGAGA	chrX	155922	0.9966000594321645
chrX:123214-123254	TGAGATTGAGAGAGAGAGAGAGAGAGAGAGAGAGAGAGAGA	GAGAGAGAGAGAGAGAGAGAGAAAGAGA	chrX	93513	0.9966000594321645
chrX:123214-123254	TGAGATTGAGAGAGAGAGAGAGAGAGAGAGAGAGAGAGAGA	GAGAGAGAGAGAGAGAGAGAGAAAGAGA	chrX	46063	0.9966000594321645
chrX:123214-123254	TGAGATTGAGAGAGAGAGAGAGAGAGAGAGAGAGAGAGAGA	GAGAGAGAGAGAGAGAGAGAGAAAGAGA	chrX	43081	0.9966000594321645
chrX:123214-123254	TGAGATTGAGAGAGAGAGAGAGAGAGAGAGAGAGAGAGAGA	GAGAGAGAGAGAGAGAGAGAGAAAGAGA	chrX	120269	0.9966000594321645
chrX:123214-123254	TGAGATTGAGAGAGAGAGAGAGAGAGAGAGAGAGAGAGAGA	GAGAGAGAGAGAGAGAGAGAGAAAGAGA	chrX	37133	0.9966000594321645
chrX:123214-123254	TGAGATTGAGAGAGAGAGAGAGAGAGAGAGAGAGAGAGAGA	GAGAGAGAGAGAGAGAGAGAGAAAGAGA	chrX	60865	0.9966000594321645
chrX:123214-123254	TGAGATTGAGAGAGAGAGAGAGAGAGAGAGAGAGAGAGAGA	GAGAGAGAGAGAGAGAGAGAGAAAGAGA	chrX	87565	0.9966000594321645
chrX:123214-123254	TGAGATTGAGAGAGAGAGAGAGAGAGAGAGAGAGAGAGAGA	GAGAGAGAGAGAGAGAGAGAGAGA	chrX	146986	0.9983596814593205
chrX:123214-123254	TGAGATTGAGAGAGAGAGAGAGAGAGAGAGAGAGAGAGAGA	GAGAGAGAGAGAGAGAGAGAGAAAGAGA	chrX	111339	0.9966000594321645
chrX:123214-123254	TGAGATTGAGAGAGAGAGAGAGAGAGAGAGAGAGAGAGAGA	GAGAGAGAGAGAGAGAGAGAGAAAGAGA	chrX	123237	0.9966000594321645
chrX:123214-123254	TGAGATTGAGAGAGAGAGAGAGAGAGAGAGAGAGAGAGAGA	GAGAGAGAGAGAGAGAGAGAGAGA	chrX	155912	0.9983596814593205
chrX:123214-123254	TGAGATTGAGAGAGAGAGAGAGAGAGAGAGAGAGAGAGAGA	GAGAGAGAGAGAGAGAGAGAGAAAGAGA	chrX	99473	0.9966000594321645
chrX:123214-123254	TGAGATTGAGAGAGAGAGAGAGAGAGAGAGAGAGAGAGAGA	GAGAGAGAGAGAGAGAGAGAGAAAGAGA	chrX	25262	0.9966000594321645
chrX:123214-123254	TGAGATTGAGAGAGAGAGAGAGAGAGAGAGAGAGAGAGAGA	GAGAGAGAGAGAGAGAGAGAGAAAGAGA	chrX	51971	0.9966000594321645
chrX:123214-123254	TGAGATTGAGAGAGAGAGAGAGAGAGAGAGAGAGAGAGAGA	GAGAGAGAGAGAGAGAGAGAGAAAGAGA	chrX	54930	0.9966000594321645
chrX:123214-123254	TGAGATTGAGAGAGAGAGAGAGAGAGAGAGAGAGAGAGAGA	AGAGAGAGAGAGAGAGAGAGAGA	chrX	69761	0.9964145614556368
chrX:123214-123254	TGAGATTGAGAGAGAGAGAGAGAGAGAGAGAGAGAGAGAGA	AGAGAGAGAGAGAGAGAGAGAGA	chrX	49011	0.9964145614556368
chrX:123214-123254	TGAGATTGAGAGAGAGAGAGAGAGAGAGAGAGAGAGAGAGA	AGAGAGAGAGAGAGAGAGAGAGA	chrX	99472	0.9964145614556368
chrX:123214-123254	TGAGATTGAGAGAGAGAGAGAGAGAGAGAGAGAGAGAGAGA	AGAGAGAGAGAGAGAGAGAGAGA	chrX	75682	0.9964145614556368
chrX:123214-123254	TGAGATTGAGAGAGAGAGAGAGAGAGAGAGAGAGAGAGAGA	AGAGAGAGAGAGAGAGAGAGAGA	chrX	120256	0.9964145614556368
chrX:123214-123254	TGAGATTGAGAGAGAGAGAGAGAGAGAGAGAGAGAGAGAGA	AGAGAGAGAGAGAGAGAGAGAGA	chrX	51960	0.9964145614556368
chrX:123214-123254	TGAGATTGAGAGAGAGAGAGAGAGAGAGAGAGAGAGAGAGA	AGAGAGAGAGAGAGAGAGAGAGA	chrX	43072	0.9964145614556368
chrX:123214-123254	TGAGATTGAGAGAGAGAGAGAGAGAGAGAGAGAGAGAGAGA	AGAGAGAGAGAGAGAGAGAGAGA	chrX	63832	0.9964145614556368
chrX:123214-123254	TGAGATTGAGAGAGAGAGAGAGAGAGAGAGAGAGAGAGAGA	AGAGAGAGAGAGAGAGAGAGAGA	chrX	13421	0.9964145614556368
chrX:123214-123254	TGAGATTGAGAGAGAGAGAGAGAGAGAGAGAGAGAGAGAGA	AGAGAGAGAGAGAGAGAGAGAGA	chrX	54919	0.9964145614556368
chrX:123214-123254	TGAGATTGAGAGAGAGAGAGAGAGAGAGAGAGAGAGAGAGA	AGAGAGAGAGAGAGAGAGAGAGA	chrX	22279	0.9964145614556368
chrX:123214-123254	TGAGATTGAGAGAGAGAGAGAGAGAGAGAGAGAGAGAGAGA	AGAGAGAGAGAGAGAGAGAGAGA	chrX	19330	0.9964145614556368
chrX:123214-123254	TGAGATTGAGAGAGAGAGAGAGAGAGAGAGAGAGAGAGAGA	AGAGAGAGAGAGAGAGAGAGAGA	chrX	93500	0.9964145614556368
chrX:123214-123254	TGAGATTGAGAGAGAGAGAGAGAGAGAGAGAGAGAGAGAGA	AGAGAGAGAGAGAGAGAGAGAGA	chrX	25251	0.9964145614556368
chrX:123214-123254	TGAGATTGAGAGAGAGAGAGAGAGAGAGAGAGAGAGAGAGA	AGAGAGAGAGAGAGAGAGAGAGA	chrX	60864	0.9964145614556368
chrX:123214-123254	TGAGATTGAGAGAGAGAGAGAGAGAGAGAGAGAGAGAGAGA	AGAGAGAGAGAGAGAGAGAGAGA	chrX	28218	0.9964145614556368
chrX:123214-123254	TGAGATTGAGAGAGAGAGAGAGAGAGAGAGAGAGAGAGAGA	AGAGAGAGAGAGAGAGAGAGAGA	chrX	37132	0.9964145614556368
chrX:123214-123254	TGAGATTGAGAGAGAGAGAGAGAGAGAGAGAGAGAGAGAGA	AGAGAGAGAGAGAGAGAGAGAGA	chrX	31194	0.9964145614556368
chrX:123214-123254	TGAGATTGAGAGAGAGAGAGAGAGAGAGAGAGAGAGAGAGA	AGAGAGAGAGAGAGAGAGAGAGA	chrX	40100	0.9964145614556368
chrX:123214-123254	TGAGATTGAGAGAGAGAGAGAGAGAGAGAGAGAGAGAGAGA	AGAGAGAGAGAGAGAGAGAGAGA	chrX	16377	0.9964145614556368
chrX:123214-123254	TGAGATTGAGAGAGAGAGAGAGAGAGAGAGAGAGAGAGAGA	AGAGAGAGAGAGAGAGAGAGAGA	chrX	13421	0.9964145614556368
chrX:123214-123254	TGAGATTGAGAGAGAGAGAGAGAGAGAGAGAGAGAGAGAGA	AGAGAGAGAGAGAGAGAGAGAGA	chrX	126200	0.9964145614556368
chrX:123214-123254	TGAGATTGAGAGAGAGAGAGAGAGAGAGAGAGAGAGAGAGA	AGAGAGAGAGAGAGAGAGAGAGA	chrX	13421	0.9964145614556368
chrX:123214-123254	TGAGATTGAGAGAGAGAGAGAGAGAGAGAGAGAGAGAGAGA	AGAGAGAGAGAGAGAGAGAGAGA	chrX	34175	0.9964145614556368
chrX:123214-123254	TGAGATTGAGAGAGAGAGAGAGAGAGAGAGAGAGAGAGAGA	AGAGAGAGAGAGAGAGAGAGAGA	chrX	57878	0.9964145614556368
chrX:123214-123254	TGAGATTGAGAGAGAGAGAGAGAGAGAGAGAGAGAGAGAGA	GAGAGAGAGAAAGAGAAAGAGAGAGAGAAAGAGA	chrX	120281	0.7525222613081998
chrX:123214-123254	TGAGATTGAGAGAGAGAGAGAGAGAGAGAGAGAGAGAGAGA	GAGAGAGAGAGAAAGAGAAAGAGAGAGAGA	chrX	34194	0.8526252140788118
chrX:123214-123254	TGAGATTGAGAGAGAGAGAGAGAGAGAGAGAGAGAGAGAGA	GAGAGAGAGAGAAAGAGAAAGAGAGAGAGA	chrX	146998	0.8526252140788118
chrX:123214-123254	TGAGATTGAGAGAGAGAGAGAGAGAGAGAGAGAGAGAGAGA	GAGAGAGAGAAAGAGAAAGAGAGAGAGAAAGAGA	chrX	34196	0.7525222613081998
chrX:123214-123254	TGAGATTGAGAGAGAGAGAGAGAGAGAGAGAGAGAGAGAGA	GAGAGAGAGAGAAAGAGAAAGAGAGAGAGA	chrX	72744	0.8526252140788118
chrX:123214-123254	TGAGATTGAGAGAGAGAGAGAGAGAGAGAGAGAGAGAGAGA	GAGAGAGAGAGAGAGAGAGAGA	chrX	129175	0.9939189585568922
chrX:123214-123254	TGAGATTGAGAGAGAGAGAGAGAGAGAGAGAGAGAGAGAGA	GAGAGAGAGAAAGAGAAAGAGAGAGAGAAAGAGA	chrX	129187	0.7525222613081998
chrX:123214-123254	TGAGATTGAGAGAGAGAGAGAGAGAGAGAGAGAGAGAGAGA	GAGAGAGAGAGAAAGAGAAAGAGAGAGAGA	chrX	120279	0.8526252140788118
chrX:123214-123254	TGAGATTGAGAGAGAGAGAGAGAGAGAGAGAGAGAGAGAGA	GAGAGAGAGAGAAAGAGAAAGAGAGAGAGA	chrX	46073	0.8526252140788118
chrX:123214-123254	TGAGATTGAGAGAGAGAGAGAGAGAGAGAGAGAGAGAGAGA	GAGAGAGAGAAAGAGAAAGAGAGAGAGAAAGAGA	chrX	51983	0.7525222613081998
chrX:123214-123254	TGAGATTGAGAGAGAGAGAGAGAGAGAGAGAGAGAGAGAGA	GAGAGAGAGAAAGAGAAAGAGAGAGAGAAAGAGA	chrX	126213	0.7525222613081998
chrX:123214-123254	TGAGATTGAGAGAGAGAGAGAGAGAGAGAGAGAGAGAGAGA	GAGAGAGAGAAAGAGAAAGAGAGAGAGAAAGAGA	chrX	87577	0.7525222613081998
chrX:123214-123254	TGAGATTGAGAGAGAGAGAGAGAGAGAGAGAGAGAGAGAGA	GAGAGAGAGAGAGAGAGAAAGAGAAAGAGAGAAA	chrX	108371	0.9769984340026532
chrX:123214-123254	TGAGATTGAGAGAGAGAGAGAGAGAGAGAGAGAGAGAGAGA	GAGAGAGAGAGAAAGAGAAAGAGAGAGAGA	chrX	105412	0.8526252140788118
chrX:123214-123254	TGAGATTGAGAGAGAGAGAGAGAGAGAGAGAGAGAGAGAGA	GAGAGAGAGAAAGAGAAAGAGAGAGAGAAAGAGA	chrX	173768	0.7525222613081998
chrX:123214-123254	TGAGATTGAGAGAGAGAGAGAGAGAGAGAGAGAGAGAGAGA	GAGAGAGAGAGAGAGAGAGAGA	chrX	84580	0.9939189585568922
chrX:123214-123254	TGAGATTGAGAGAGAGAGAGAGAGAGAGAGAGAGAGAGAGA	GAGAGAGAGAGAAAGAGAAAGAGAGAGAGA	chrX	129185	0.8526252140788118
chrX:123214-123254	TGAGATTGAGAGAGAGAGAGAGAGAGAGAGAGAGAGAGAGA	GAGAGAGAGAAAGAGAAAGAGAGAGAGAAAGAGA	chrX	111351	0.7525222613081998
chrX:123214-123254	TGAGATTGAGAGAGAGAGAGAGAGAGAGAGAGAGAGAGAGA	GAGAGAGAGAGAGAGAGAGAGA	chrX	132130	0.9939189585568922
chrX:123214-123254	TGAGATTGAGAGAGAGAGAGAGAGAGAGAGAGAGAGAGAGA	GAGAGAGAGAAAGAGAAAGAGAGAGAGAAAGAGA	chrX	123249	0.7525222613081998
chrX:123214-123254	TGAGATTGAGAGAGAGAGAGAGAGAGAGAGAGAGAGAGAGA	GAGAGAGAGAGAAAGAGAAAGAGAGAGAGA	chrX	37143	0.8526252140788118
chrX:123214-123254	TGAGATTGAGAGAGAGAGAGAGAGAGAGAGAGAGAGAGAGA	GAGAGAGAGAAAGAGAAAGAGAGAGAGAAAGAGA	chrX	28239	0.7525222613081998
chrX:123214-123254	TGAGATTGAGAGAGAGAGAGAGAGAGAGAGAGAGAGAGAGA	GAGAGAGAGAGAGAGAGAGAGA	chrX	81608	0.9939189585568922
chrX:123214-123254	TGAGATTGAGAGAGAGAGAGAGAGAGAGAGAGAGAGAGAGA	GAGAGAGAGAGAAAGAGAAAGAGAGAGAGA	chrX	93523	0.8526252140788118
chrX:123214-123254	TGAGATTGAGAGAGAGAGAGAGAGAGAGAGAGAGAGAGAGA	GAGAGAGAGAAAGAGAAAGAGAGAGAGAAAGAGA	chrX	54942	0.7525222613081998
chrX:123214-123254	TGAGATTGAGAGAGAGAGAGAGAGAGAGAGAGAGAGAGAGA	GAGAGAGAGAGAGAGAGAAAGAGAAAGAGAGAAA	chrX	135103	0.9769984340026532
chrX:123214-123254	TGAGATTGAGAGAGAGAGAGAGAGAGAGAGAGAGAGAGAGA	GAGAGAGAGAGAGAGAGAGAGA	chrX	108367	0.9939189585568922
chrX:123214-123254	TGAGATTGAGAGAGAGAGAGAGAGAGAGAGAGAGAGAGAGA	GAGAGAGAGAGAGAGAGAGAGA	chrX	66797	0.9939189585568922
chrX:123214-123254	TGAGATTGAGAGAGAGAGAGAGAGAGAGAGAGAGAGAGAGA	GAGAGAGAGAGAAAGAGAAAGAGAGAGAGA	chrX	57907	0.8526252140788118
chrX:123214-123254	TGAGATTGAGAGAGAGAGAGAGAGAGAGAGAGAGAGAGAGA	GAGAGAGAGAGAGAGAAAGAGAAAGAGAGA	chrX	108373	0.9163225972869566
chrX:123214-123254	TGAGATTGAGAGAGAGAGAGAGAGAGAGAGAGAGAGAGAGA	GAGATAGAGAGAGAGAGAGAGAGAGA	chrX	111327	0.9968332049814684
chrX:123214-123254	TGAGATTGAGAGAGAGAGAGAGAGAGAGAGAGAGAGAGAGA	GAGAGAGAGAGAAAGAGAAAGAGAGAGAGA	chrX	51981	0.8526252140788118
chrX:123214-123254	TGAGATTGAGAGAGAGAGAGAGAGAGAGAGAGAGAGAGAGA	GAGAGAGAGAGAAAGAGAAAGAGAGAGAGA	chrX	66811	0.8526252140788118
chrX:123214-123254	TGAGATTGAGAGAGAGAGAGAGAGAGAGAGAGAGAGAGAGA	GAGAGAGAGAGAAAGAGAAAGAGAGAGAGA	chrX	123247	0.8526252140788118
chrX:123214-123254	TGAGATTGAGAGAGAGAGAGAGAGAGAGAGAGAGAGAGAGA	GAGAGAGAGAGAGAGAGAAAGAGAAAGAGAGAAA	chrX	78662	0.9769984340026532
chrX:123214-123254	TGAGATTGAGAGAGAGAGAGAGAGAGAGAGAGAGAGAGAGA	GAGAGAGAGAGAGAGAGAGAGA	chrX	176724	0.9939189585568922
chrX:123214-123254	TGAGATTGAGAGAGAGAGAGAGAGAGAGAGAGAGAGAGAGA	GAGAGAGAGAGAAAGAGAAAGAGAGAGAGA	chrX	167820	0.8526252140788118
chrX:123214-123254	TGAGATTGAGAGAGAGAGAGAGAGAGAGAGAGAGAGAGAGA	GAGAGAGAGAGAGAGAGAGAAAGAGA	chrX	135101	0.9875381617145672
chrX:123214-123254	TGAGATTGAGAGAGAGAGAGAGAGAGAGAGAGAGAGAGAGA	GAGAGAGAGAAAGAGAAAGAGAGAGAGAAAGAGA	chrX	40113	0.7525222613081998
chrX:123214-123254	TGAGATTGAGAGAGAGAGAGAGAGAGAGAGAGAGAGAGAGA	GAGAGAGAGAGAAAGAGAAAGAGAGAGAGA	chrX	60875	0.8526252140788118
chrX:123214-123254	TGAGATTGAGAGAGAGAGAGAGAGAGAGAGAGAGAGAGAGA	GAGAGAGAGAGAAAGAGAAAGAGAGAGAGA	chrX	49022	0.8526252140788118
chrX:123214-123254	TGAGATTGAGAGAGAGAGAGAGAGAGAGAGAGAGAGAGAGA	GAGAGAGAGAGAAAGAGAAAGAGAGAGAGA	chrX	158904	0.8526252140788118
chrX:123214-123254	TGAGATTGAGAGAGAGAGAGAGAGAGAGAGAGAGAGAGAGA	GAGAGAGAGAGAAAGAGAAAGAGAGAGAGA	chrX	22290	0.8526252140788118
chrX:123214-123254	TGAGATTGAGAGAGAGAGAGAGAGAGAGAGAGAGAGAGAGA	GAGAGAGAGAAAGAGAAAGAGAGAGAGAAAGAGA	chrX	49024	0.7525222613081998
chrX:123214-123254	TGAGATTGAGAGAGAGAGAGAGAGAGAGAGAGAGAGAGAGA	GAGAGAGAGAAAGAGAAAGAGAGAGAGAAAGAGA	chrX	96521	0.7525222613081998
chrX:123214-123254	TGAGATTGAGAGAGAGAGAGAGAGAGAGAGAGAGAGAGAGA	GAGAGAGAGAGAAAGAGAAAGAGAGAGAGA	chrX	155932	0.8526252140788118
chrX:123214-123254	TGAGATTGAGAGAGAGAGAGAGAGAGAGAGAGAGAGAGAGA	GAGAGAGAGAGAAAGAGAAAGAGAGAGAGA	chrX	152954	0.8526252140788118
chrX:123214-123254	TGAGATTGAGAGAGAGAGAGAGAGAGAGAGAGAGAGAGAGA	GAGAGAGAGAGAGAGAGAGAGA	chrX	135099	0.9939189585568922
chrX:123214-123254	TGAGATTGAGAGAGAGAGAGAGAGAGAGAGAGAGAGAGAGA	GAGAGAGAGAGAAAGAGAAAGAGAGAGAGA	chrX	99483	0.8526252140788118
chrX:123214-123254	TGAGATTGAGAGAGAGAGAGAGAGAGAGAGAGAGAGAGAGA	GAGAGAGAGAGAGAGAGAGAGA	chrX	144008	0.9939189585568922
chrX:123214-123254	TGAGATTGAGAGAGAGAGAGAGAGAGAGAGAGAGAGAGAGA	GAGAGAGAGAGAGAGAGAGAAAGAGA	chrX	78660	0.9875381617145672
chrX:123214-123254	TGAGATTGAGAGAGAGAGAGAGAGAGAGAGAGAGAGAGAGA	GAGAGAGAGAGAGAGAGAGAGA	chrX	105398	0.9939189585568922
chrX:123214-123254	TGAGATTGAGAGAGAGAGAGAGAGAGAGAGAGAGAGAGAGA	GAGAGAGAGAGAAAGAGAAAGAGAGAGAGA	chrX	114331	0.8526252140788118
chrX:123214-123254	TGAGATTGAGAGAGAGAGAGAGAGAGAGAGAGAGAGAGAGA	GAGAGAGAGAGAAAGAGAAAGAGAGAGAGA	chrX	117303	0.8526252140788118
chrX:123214-123254	TGAGATTGAGAGAGAGAGAGAGAGAGAGAGAGAGAGAGAGA	GAGAGAGAGAGAAAGAGAAAGAGAGAGAGA	chrX	149978	0.8526252140788118
chrX:123214-123254	TGAGATTGAGAGAGAGAGAGAGAGAGAGAGAGAGAGAGAGA	GAGAGAGAGAGAAAGAGAAAGAGAGAGAGA	chrX	102453	0.8526252140788118
chrX:123214-123254	TGAGATTGAGAGAGAGAGAGAGAGAGAGAGAGAGAGAGAGA	GAGAGAGAGAGAGAGAGAGAGA	chrX	149964	0.9939189585568922
chrX:123214-123254	TGAGATTGAGAGAGAGAGAGAGAGAGAGAGAGAGAGAGAGA	GAGAGAGAGAGAGAAAGAGAAAGAGAGAAAGAGA	chrX	108375	0.7999407939789571
chrX:123214-123254	TGAGATTGAGAGAGAGAGAGAGAGAGAGAGAGAGAGAGAGA	GAGAGAGAGAGAAAGAGAAAGAGAGAGAGA	chrX	164848	0.8526252140788118
chrX:123214-123254	TGAGATTGAGAGAGAGAGAGAGAGAGAGAGAGAGAGAGAGA	GAGAGAGAGAAAGAGAAAGAGAGAGAGAAAGAGA	chrX	60877	0.7525222613081998
chrX:123214-123254	TGAGATTGAGAGAGAGAGAGAGAGAGAGAGAGAGAGAGAGA	GAGAGAGAGAGAGAGAGAGAGA	chrX	161862	0.9939189585568922
chrX:123214-123254	TGAGATTGAGAGAGAGAGAGAGAGAGAGAGAGAGAGAGAGA	GAGAGAGAGAAAGAGAAAGAGAGAGAGAAAGAGA	chrX	37145	0.7525222613081998
chrX:123214-123254	TGAGATTGAGAGAGAGAGAGAGAGAGAGAGAGAGAGAGAGA	GAGAGAGAGAAAGAGAAAGAGAGAGAGAAAGAGA	chrX	152956	0.7525222613081998
chrX:123214-123254	TGAGATTGAGAGAGAGAGAGAGAGAGAGAGAGAGAGAGAGA	GAGAGAGAGAAAGAGAAAGAGAGAGAGAAAGAGA	chrX	66813	0.7525222613081998
chrX:123214-123254	TGAGATTGAGAGAGAGAGAGAGAGAGAGAGAGAGAGAGAGA	GAGAGAGAGAGAGAGAGAGAGA	chrX	90533	0.9939189585568922
chrX:123214-123254	TGAGATTGAGAGAGAGAGAGAGAGAGAGAGAGAGAGAGAGA	GAGAGAGAGAGAAAGAGAAAGAGAGAGAGA	chrX	75693	0.8526252140788118
chrX:123214-123254	TGAGATTGAGAGAGAGAGAGAGAGAGAGAGAGAGAGAGAGA	GAGAGAGAGAGAGAGAGAGAGA	chrX	114307	0.9939189585568922
chrX:123214-123254	TGAGATTGAGAGAGAGAGAGAGAGAGAGAGAGAGAGAGAGA	GAGAGAGAGAAAGAGAAAGAGAGAGAGAAAGAGA	chrX	167822	0.7525222613081998
chrX:123214-123254	TGAGATTGAGAGAGAGAGAGAGAGAGAGAGAGAGAGAGAGA	GAGAGAGAGAGAGAGAAAGAGAAAGAGAGA	chrX	78664	0.9163225972869566
chrX:123214-123254	TGAGATTGAGAGAGAGAGAGAGAGAGAGAGAGAGAGAGAGA	GAGAGAGAGAGAGAGAGAGAGA	chrX	78658	0.9939189585568922
chrX:123214-123254	TGAGATTGAGAGAGAGAGAGAGAGAGAGAGAGAGAGAGAGA	GAGAGAGAGAGAGAGAGAGAGA	chrX	123221	0.9939189585568922
chrX:123214-123254	TGAGATTGAGAGAGAGAGAGAGAGAGAGAGAGAGAGAGAGA	GAGAGAGAGAAAGAGAAAGAGAGAGAGAAAGAGA	chrX	81624	0.7525222613081998
chrX:123214-123254	TGAGATTGAGAGAGAGAGAGAGAGAGAGAGAGAGAGAGAGA	GAGAGAGAGAGAAAGAGAAAGAGAGAGAGA	chrX	126211	0.8526252140788118
chrX:123214-123254	TGAGATTGAGAGAGAGAGAGAGAGAGAGAGAGAGAGAGAGA	GAGAGAGAGAAAGAGAAAGAGAGAGAGAAAGAGA	chrX	57909	0.7525222613081998
chrX:123214-123254	TGAGATTGAGAGAGAGAGAGAGAGAGAGAGAGAGAGAGAGA	GAGAGAGAGAAAGAGAAAGAGAGAGAGAAAGAGA	chrX	141047	0.7525222613081998
chrX:123214-123254	TGAGATTGAGAGAGAGAGAGAGAGAGAGAGAGAGAGAGAGA	GAGAGAGAGAGAAAGAGAAAGAGAGAGAGA	chrX	173766	0.8526252140788118
chrX:123214-123254	TGAGATTGAGAGAGAGAGAGAGAGAGAGAGAGAGAGAGAGA	GAGAGAGAGAGAGAGAGAGAGA	chrX	108359	0.9939189585568922
chrX:123214-123254	TGAGATTGAGAGAGAGAGAGAGAGAGAGAGAGAGAGAGAGA	GAGAGAGAGAGAAAGAGAAAGAGAGAGAGA	chrX	176738	0.8526252140788118
chrX:123214-123254	TGAGATTGAGAGAGAGAGAGAGAGAGAGAGAGAGAGAGAGA	GAGAGAGAGAGAAAGAGAAAGAGAGAGAGA	chrX	54940	0.8526252140788118
chrX:123214-123254	TGAGATTGAGAGAGAGAGAGAGAGAGAGAGAGAGAGAGAGA	GAGAGAGAGAGAGAGAGAGAGA	chrX	164834	0.9939189585568922
chrX:123214-123254	TGAGATTGAGAGAGAGAGAGAGAGAGAGAGAGAGAGAGAGA	GAGAGAGAGAGAAAGAGAAAGAGAGAGAGA	chrX	69772	0.8526252140788118
chrX:123214-123254	TGAGATTGAGAGAGAGAGAGAGAGAGAGAGAGAGAGAGAGA	GAGAGAGAGAAAGAGAAAGAGAGAGAGAAAGAGA	chrX	132146	0.7525222613081998
chrX:123214-123254	TGAGATTGAGAGAGAGAGAGAGAGAGAGAGAGAGAGAGAGA	GAGAGAGAGAAAGAGAAAGAGAGAGAGAAAGAGA	chrX	176740	0.7525222613081998
chrX:123214-123254	TGAGATTGAGAGAGAGAGAGAGAGAGAGAGAGAGAGAGAGA	GAGAGAGAGAGAGAGAAAGAGAAAGAGAGA	chrX	31209	0.9163225972869566
chrX:123214-123254	TGAGATTGAGAGAGAGAGAGAGAGAGAGAGAGAGAGAGAGA	GAGAGAGAGAAAGAGAAAGAGAGAGAGAAAGAGA	chrX	138074	0.7525222613081998
chrX:123214-123254	TGAGATTGAGAGAGAGAGAGAGAGAGAGAGAGAGAGAGAGA	GAGAGAGAGAAAGAGAAAGAGAGAGAGAAAGAGA	chrX	19343	0.7525222613081998
chrX:123214-123254	TGAGATTGAGAGAGAGAGAGAGAGAGAGAGAGAGAGAGAGA	GAGAGAGAGAAAGAGAAAGAGAGAGAGAAAGAGA	chrX	149980	0.7525222613081998
chrX:123214-123254	TGAGATTGAGAGAGAGAGAGAGAGAGAGAGAGAGAGAGAGA	GAGAGAGAGAGAAAGAGAAAGAGAGAGAGA	chrX	132144	0.8526252140788118
chrX:123214-123254	TGAGATTGAGAGAGAGAGAGAGAGAGAGAGAGAGAGAGAGA	GAGAGAGAGAAAGAGAAAGAGAGAGAGAAAGAGA	chrX	114333	0.7525222613081998
chrX:123214-123254	TGAGATTGAGAGAGAGAGAGAGAGAGAGAGAGAGAGAGAGA	GAGAGAGAGAAAGAGAAAGAGAGAGAGAAAGAGA	chrX	117305	0.7525222613081998
chrX:123214-123254	TGAGATTGAGAGAGAGAGAGAGAGAGAGAGAGAGAGAGAGA	GAGAGAGAGAGAAAGAGAAAGAGAGAGAGA	chrX	96519	0.8526252140788118
chrX:123214-123254	TGAGATTGAGAGAGAGAGAGAGAGAGAGAGAGAGAGAGAGA	GAGAGAGAGAAAGAGAAAGAGAGAGAGAAAGAGA	chrX	16390	0.7525222613081998
chrX:123214-123254	TGAGATTGAGAGAGAGAGAGAGAGAGAGAGAGAGAGAGAGA	GAGAGAGAGAGAGAGAGAGAGA	chrX	72730	0.9939189585568922
chrX:123214-123254	TGAGATTGAGAGAGAGAGAGAGAGAGAGAGAGAGAGAGAGA	GAGAGAGAGAGAGAGAGAGAAAGAGA	chrX	129177	0.9875381617145672
chrX:123214-123254	TGAGATTGAGAGAGAGAGAGAGAGAGAGAGAGAGAGAGAGA	GAGAGAGAGAAAGAGAAAGAGAGAGAGAAAGAGA	chrX	25274	0.7525222613081998
chrX:123214-123254	TGAGATTGAGAGAGAGAGAGAGAGAGAGAGAGAGAGAGAGA	GAGAGAGAGAAAGAGAAAGAGAGAGAGAAAGAGA	chrX	158906	0.7525222613081998
chrX:123214-123254	TGAGATTGAGAGAGAGAGAGAGAGAGAGAGAGAGAGAGAGA	GAGAGAGAGAGAAAGAGAAAGAGAGAGAGA	chrX	28237	0.8526252140788118
chrX:123214-123254	TGAGATTGAGAGAGAGAGAGAGAGAGAGAGAGAGAGAGAGA	GAGAGAGAGAAAGAGAAAGAGAGAGAGAAAGAGA	chrX	22292	0.7525222613081998
chrX:123214-123254	TGAGATTGAGAGAGAGAGAGAGAGAGAGAGAGAGAGAGAGA	GAGAGAGAGAGAGAGAGAGAGA	chrX	96493	0.9939189585568922
chrX:123214-123254	TGAGATTGAGAGAGAGAGAGAGAGAGAGAGAGAGAGAGAGA	GAGAGAGAGAGAAAGAGAAAGAGAGAGAGA	chrX	144018	0.8526252140788118
chrX:123214-123254	TGAGATTGAGAGAGAGAGAGAGAGAGAGAGAGAGAGAGAGA	GAGAGAGAGAGAGAGAGAGAGA	chrX	78650	0.9939189585568922
chrX:123214-123254	TGAGATTGAGAGAGAGAGAGAGAGAGAGAGAGAGAGAGAGA	GAGAGAGAGAGAAAGAGAAAGAGAGAGAGA	chrX	40111	0.8526252140788118
chrX:123214-123254	TGAGATTGAGAGAGAGAGAGAGAGAGAGAGAGAGAGAGAGA	GAGAGAGAGAAAGAGAAAGAGAGAGAGAAAGAGA	chrX	90549	0.7525222613081998
chrX:123214-123254	TGAGATTGAGAGAGAGAGAGAGAGAGAGAGAGAGAGAGAGA	GAGAGAGAGAGAGAGAGAAAGAGAGA	chrX	13426	0.9764956164076031
chrX:123214-123254	TGAGATTGAGAGAGAGAGAGAGAGAGAGAGAGAGAGAGAGA	GAGAGAGAGAAAGAGAAAGAGAGAGAGAAAGAGA	chrX	170792	0.7525222613081998
chrX:123214-123254	TGAGATTGAGAGAGAGAGAGAGAGAGAGAGAGAGAGAGAGA	GAGAGAGAGAGAAAGAGAAAGAGAGAGAGA	chrX	43091	0.8526252140788118
chrX:123214-123254	TGAGATTGAGAGAGAGAGAGAGAGAGAGAGAGAGAGAGAGA	GAGAGAGAGAGAGAGAGAGAAAGAGA	chrX	108369	0.9875381617145672
chrX:123214-123254	TGAGATTGAGAGAGAGAGAGAGAGAGAGAGAGAGAGAGAGA	GAGAGAGAGAGAGAGAGAGAGA	chrX	167806	0.9939189585568922
chrX:123214-123254	TGAGATTGAGAGAGAGAGAGAGAGAGAGAGAGAGAGAGAGA	GAGAGAGAGAGAGAGAGAGAGA	chrX	129167	0.9939189585568922
chrX:123214-123254	TGAGATTGAGAGAGAGAGAGAGAGAGAGAGAGAGAGAGAGA	GAGAGAGAGAGAGAGAAAGAGAAAGAGAGA	chrX	135105	0.9163225972869566
chrX:123214-123254	TGAGATTGAGAGAGAGAGAGAGAGAGAGAGAGAGAGAGAGA	GAGAGAGAGAAAGAGAAAGAGAGAGAGAAAGAGA	chrX	72746	0.7525222613081998
chrX:123214-123254	TGAGATTGAGAGAGAGAGAGAGAGAGAGAGAGAGAGAGAGA	GAGAGAGAGAGAGAGAGAGAGA	chrX	87553	0.9939189585568922
chrX:123214-123254	TGAGATTGAGAGAGAGAGAGAGAGAGAGAGAGAGAGAGAGA	GAGAGAGAGAGAAAGAGAAAGAGAGAGAGA	chrX	63843	0.8526252140788118
chrX:123214-123254	TGAGATTGAGAGAGAGAGAGAGAGAGAGAGAGAGAGAGAGA	GAGAGAGAGAGAGAAAGAGAAAGAGAGAAAGAGA	chrX	31211	0.7999407939789571
chrX:123214-123254	TGAGATTGAGAGAGAGAGAGAGAGAGAGAGAGAGAGAGAGA	GAGAGAGAGAAAGAGAAAGAGAGAGAGAAAGAGA	chrX	93525	0.7525222613081998
chrX:123214-123254	TGAGATTGAGAGAGAGAGAGAGAGAGAGAGAGAGAGAGAGA	GAGAGAGAGAGAAAGAGAAAGAGAGAGAGA	chrX	90547	0.8526252140788118
chrX:123214-123254	TGAGATTGAGAGAGAGAGAGAGAGAGAGAGAGAGAGAGAGA	GAGAGAGAGAGAAAGAGAAAGAGAGAGAGA	chrX	25272	0.8526252140788118
chrX:123214-123254	TGAGATTGAGAGAGAGAGAGAGAGAGAGAGAGAGAGAGAGA	GAGAGAGAGAAAGAGAAAGAGAGAGAGAAAGAGA	chrX	75695	0.7525222613081998
chrX:123214-123254	TGAGATTGAGAGAGAGAGAGAGAGAGAGAGAGAGAGAGAGA	GAGAGAGAGAAAGAGAAAGAGAGAGAGAAAGAGA	chrX	99485	0.7525222613081998
chrX:123214-123254	TGAGATTGAGAGAGAGAGAGAGAGAGAGAGAGAGAGAGAGA	GAGAGAGAGAAAGAGAAAGAGAGAGAGAAAGAGA	chrX	46075	0.7525222613081998
chrX:123214-123254	TGAGATTGAGAGAGAGAGAGAGAGAGAGAGAGAGAGAGAGA	GAGAGAGAGAAAGAGAAAGAGAGAGAGAAAGAGA	chrX	102455	0.7525222613081998
chrX:123214-123254	TGAGATTGAGAGAGAGAGAGAGAGAGAGAGAGAGAGAGAGA	GAGAGAGAGAAAGAGAAAGAGAGAGAGAAAGAGA	chrX	161878	0.7525222613081998
chrX:123214-123254	TGAGATTGAGAGAGAGAGAGAGAGAGAGAGAGAGAGAGAGA	GAGAGAGAGAAAGAGAAAGAGAGAGAGAAAGAGA	chrX	63845	0.7525222613081998
chrX:123214-123254	TGAGATTGAGAGAGAGAGAGAGAGAGAGAGAGAGAGAGAGA	GAGAGAGAGAGAAAGAGAAAGAGAGAGAGA	chrX	16388	0.8526252140788118
chrX:123214-123254	TGAGATTGAGAGAGAGAGAGAGAGAGAGAGAGAGAGAGAGA	GAGAGAGAGAAAGAGAAAGAGAGAGAGAAAGAGA	chrX	69774	0.7525222613081998
chrX:123214-123254	TGAGATTGAGAGAGAGAGAGAGAGAGAGAGAGAGAGAGAGA	GAGAGAGAGAAAGAGAAAGAGAGAGAGAAAGAGA	chrX	43093	0.7525222613081998
chrX:123214-123254	TGAGATTGAGAGAGAGAGAGAGAGAGAGAGAGAGAGAGAGA	GAGAGAGAGAGAGAGAGAGAGA	chrX	152940	0.9939189585568922
chrX:123214-123254	TGAGATTGAGAGAGAGAGAGAGAGAGAGAGAGAGAGAGAGA	GAGAGAGAGAAAGAGAAAGAGAGAGAGAAAGAGA	chrX	147000	0.7525222613081998
chrX:123214-123254	TGAGATTGAGAGAGAGAGAGAGAGAGAGAGAGAGAGAGAGA	GAGAGAGAGAAAGAGAAAGAGAGAGAGAAAGAGA	chrX	164850	0.7525222613081998
chrX:123214-123254	TGAGATTGAGAGAGAGAGAGAGAGAGAGAGAGAGAGAGAGA	GAGAGAGAGAGAAAGAGAAAGAGAGAGAGA	chrX	87575	0.8526252140788118
chrX:123214-123254	TGAGATTGAGAGAGAGAGAGAGAGAGAGAGAGAGAGAGAGA	GAGAGAGAGAGAGAGAGAGAGA	chrX	173752	0.9939189585568922
chrX:123214-123254	TGAGATTGAGAGAGAGAGAGAGAGAGAGAGAGAGAGAGAGA	GAGAGAGAGAGAAAGAGAAAGAGAGAGAGA	chrX	170790	0.8526252140788118
chrX:123214-123254	TGAGATTGAGAGAGAGAGAGAGAGAGAGAGAGAGAGAGAGA	GAGAGAGAGAGAGAGAGAGAGA	chrX	102439	0.9939189585568922
chrX:123214-123254	TGAGATTGAGAGAGAGAGAGAGAGAGAGAGAGAGAGAGAGA	GAGAGAGAGAGAGAAAGAGAAAGAGAGAAAGAGA	chrX	135107	0.7999407939789571
chrX:123214-123254	TGAGATTGAGAGAGAGAGAGAGAGAGAGAGAGAGAGAGAGA	GAGAGAGAGAGAGAAAGAGAAAGAGAGAAAGAGA	chrX	78666	0.7999407939789571
chrX:123214-123254	TGAGATTGAGAGAGAGAGAGAGAGAGAGAGAGAGAGAGAGA	GAGAGAGAGAAAGAGAAAGAGAGAGAGAAAGAGA	chrX	105414	0.7525222613081998
chrX:123214-123254	TGAGATTGAGAGAGAGAGAGAGAGAGAGAGAGAGAGAGAGA	GAGAGAGAGAGAGAGAGAGAGA	chrX	144008	0.9939189585568922
chrX:123214-123254	TGAGATTGAGAGAGAGAGAGAGAGAGAGAGAGAGAGAGAGA	GAGAGAGAGAGAGAGAGAGAGA	chrX	135091	0.9939189585568922
chrX:123214-123254	TGAGATTGAGAGAGAGAGAGAGAGAGAGAGAGAGAGAGAGA	GAGAGAGAGAGAAAGAGAAAGAGAGAGAGA	chrX	111349	0.8526252140788118
chrX:123214-123254	TGAGATTGAGAGAGAGAGAGAGAGAGAGAGAGAGAGAGAGA	GAGAGAGAGAGAGAGAGAGAGA	chrX	117289	0.9939189585568922
chrX:123214-123254	TGAGATTGAGAGAGAGAGAGAGAGAGAGAGAGAGAGAGAGA	GAGAGAGAGAAAGAGAAAGAGAGAGAGAAAGAGA	chrX	144020	0.7525222613081998
chrX:123214-123254	TGAGATTGAGAGAGAGAGAGAGAGAGAGAGAGAGAGAGAGA	GAGAGAGAGAGAAAGAGAAAGAGAGAGAGA	chrX	81622	0.8526252140788118
chrX:123214-123254	TGAGATTGAGAGAGAGAGAGAGAGAGAGAGAGAGAGAGAGA	GAGAGAGAGAGAAAGAGAAAGAGAGAGAGA	chrX	84594	0.8526252140788118
chrX:123214-123254	TGAGATTGAGAGAGAGAGAGAGAGAGAGAGAGAGAGAGAGA	GAGAGAGAGAAAGAGAAAGAGAGAGAGAAAGAGA	chrX	155934	0.7525222613081998
chrX:123214-123254	TGAGATTGAGAGAGAGAGAGAGAGAGAGAGAGAGAGAGAGA	GAGAGAGAGAAAGAGAAAGAGAGAGAGAAAGAGA	chrX	84596	0.7525222613081998
chrX:123214-123254	TGAGATTGAGAGAGAGAGAGAGAGAGAGAGAGAGAGAGAGA	GAGAGAGAGAGAAAGAGAAAGAGAGAGAGA	chrX	138072	0.8526252140788118
chrX:123214-123254	TGAGATTGAGAGAGAGAGAGAGAGAGAGAGAGAGAGAGAGA	GAGAGAGAGAGAAAGAGAAAGAGAGAGAGA	chrX	19341	0.8526252140788118
chrX:123214-123254	TGAGATTGAGAGAGAGAGAGAGAGAGAGAGAGAGAGAGAGA	GAGAGAGAGAGAAAGAGAAAGAGAGAGAGA	chrX	141045	0.8526252140788118
chrX:123214-123254	TGAGATTGAGAGAGAGAGAGAGAGAGAGAGAGAGAGAGAGA	GAGAGAGAGAGAGAGAGAGAGA	chrX	158890	0.9939189585568922
chrX:123214-123254	TGAGATTGAGAGAGAGAGAGAGAGAGAGAGAGAGAGAGAGA	GAGAGAGAGAGAAAGAGAAAGAGAGAGAGA	chrX	161876	0.8526252140788118
chrX:123214-123254	TGAGATTGAGAGAGAGAGAGAGAGAGAGAGAGAGAGAGAGA	GAGAGAGAGAGAGAGAAAGAGAGACAGAGAAAGA	chrX	13428	0.9782620222909725
chrX:123214-123254	TGAGATTGAGAGAGAGAGAGAGAGAGAGAGAGAGAGAGAGA	AGAGAGAGAGAGAGAGAGAGA	chrX	46056	0.986627044040432
chrX:123214-123254	TGAGATTGAGAGAGAGAGAGAGAGAGAGAGAGAGAGAGAGA	GAGAGAGACTGACAGAAAGAGAGAGAGAGAGAGAGA	chrX	13404	0.9787063067142884
chrX:123214-123254	TGAGATTGAGAGAGAGAGAGAGAGAGAGAGAGAGAGAGAGA	GAGAGAGAGAGACTGACAGAAAGAGAGAGAGAGAGA	chrX	13400	0.9141118192041762
chrX:123214-123254	TGAGATTGAGAGAGAGAGAGAGAGAGAGAGAGAGAGAGAGA	GAGAGAGAGAGAGAGAGAAAGAGA	chrX	149972	0.9544098770687289
chrX:123214-123254	TGAGATTGAGAGAGAGAGAGAGAGAGAGAGAGAGAGAGAGA	GAGAGAGAGAGAGAGAGAAAGAGA	chrX	126205	0.9544098770687289
chrX:123214-123254	TGAGATTGAGAGAGAGAGAGAGAGAGAGAGAGAGAGAGAGA	GAGAGAGAGAGAGAGAGAAAGAGA	chrX	16382	0.9544098770687289
chrX:123214-123254	TGAGATTGAGAGAGAGAGAGAGAGAGAGAGAGAGAGAGAGA	GAGAGAGAGAGAGAGAGAGA	chrX	81614	0.9772396292061746
chrX:123214-123254	TGAGATTGAGAGAGAGAGAGAGAGAGAGAGAGAGAGAGAGA	GAGAGAGAGAGAGAGAGAAAGAGA	chrX	69766	0.9544098770687289
chrX:123214-123254	TGAGATTGAGAGAGAGAGAGAGAGAGAGAGAGAGAGAGAGA	GAGAGAGAGAGAGAGAGAAAGAGA	chrX	49016	0.9544098770687289
chrX:123214-123254	TGAGATTGAGAGAGAGAGAGAGAGAGAGAGAGAGAGAGAGA	GAGAGAGAGAGAGAGAGAAAGAGA	chrX	51975	0.9544098770687289
chrX:123214-123254	TGAGATTGAGAGAGAGAGAGAGAGAGAGAGAGAGAGAGAGA	GAGAGAGAGAGAGAGAGAGA	chrX	170778	0.9772396292061746
chrX:123214-123254	TGAGATTGAGAGAGAGAGAGAGAGAGAGAGAGAGAGAGAGA	GAGAGAGAGAGAGAGAGAAAGAGA	chrX	25266	0.9544098770687289
chrX:123214-123254	TGAGATTGAGAGAGAGAGAGAGAGAGAGAGAGAGAGAGAGA	GAGAGAGAGAGAGAGAGAAAGAGA	chrX	161870	0.9544098770687289
chrX:123214-123254	TGAGATTGAGAGAGAGAGAGAGAGAGAGAGAGAGAGAGAGA	GAGAGAGAGAGAGAGAGAAAGAGA	chrX	60869	0.9544098770687289
chrX:123214-123254	TGAGATTGAGAGAGAGAGAGAGAGAGAGAGAGAGAGAGAGA	GAGAGAGAGAGAGAGAGAAAGAGA	chrX	146992	0.9544098770687289
chrX:123214-123254	TGAGATTGAGAGAGAGAGAGAGAGAGAGAGAGAGAGAGAGA	GAGAGAGAGAGAGAGAGAAAGAGA	chrX	164842	0.9544098770687289
chrX:123214-123254	TGAGATTGAGAGAGAGAGAGAGAGAGAGAGAGAGAGAGAGA	GAGAGAGAGAGAGAGAGAAAGAGA	chrX	173760	0.9544098770687289
chrX:123214-123254	TGAGATTGAGAGAGAGAGAGAGAGAGAGAGAGAGAGAGAGA	GAGAGAGAGAGAGAGAGAGA	chrX	176730	0.9772396292061746
chrX:123214-123254	TGAGATTGAGAGAGAGAGAGAGAGAGAGAGAGAGAGAGAGA	GAGAGAGAGAGAGAGAGAGAGAGAGAAAGAGAA	chrX	46059	0.9997386390419993
chrX:123214-123254	TGAGATTGAGAGAGAGAGAGAGAGAGAGAGAGAGAGAGAGA	GAGAGAGAGAGAGAAAGAGAGACAGAGA	chrX	13430	0.9147038741838108
chrX:123214-123254	TGAGATTGAGAGAGAGAGAGAGAGAGAGAGAGAGAGAGAGA	GAGAGAGAGAGAGAGAGAGA	chrX	84586	0.9772396292061746
chrX:123214-123254	TGAGATTGAGAGAGAGAGAGAGAGAGAGAGAGAGAGAGAGA	GAGAGAGAGAGAGAGAGAAAGAGA	chrX	138066	0.9544098770687289
chrX:123214-123254	TGAGATTGAGAGAGAGAGAGAGAGAGAGAGAGAGAGAGAGA	GAGAGAGAGAGAGAGAGAAAGAGA	chrX	141039	0.9544098770687289
chrX:123214-123254	TGAGATTGAGAGAGAGAGAGAGAGAGAGAGAGAGAGAGAGA	GAGATAGAGAGAGAGAGAGAGAGA	chrX	141025	0.9883762751370997
chrX:123214-123254	TGAGATTGAGAGAGAGAGAGAGAGAGAGAGAGAGAGAGAGA	GAGAGAGAGAGAGAGAGAGA	chrX	149970	0.9772396292061746
chrX:123214-123254	TGAGATTGAGAGAGAGAGAGAGAGAGAGAGAGAGAGAGAGA	GAGAGAGAGAGAGAGAGAAAGAGA	chrX	132138	0.9544098770687289
chrX:123214-123254	TGAGATTGAGAGAGAGAGAGAGAGAGAGAGAGAGAGAGAGA	GAGAGAGAGAGAGAGAGAAAGAGA	chrX	57901	0.9544098770687289
chrX:123214-123254	TGAGATTGAGAGAGAGAGAGAGAGAGAGAGAGAGAGAGAGA	GAGAGAGAGAGAGAGAGAAAGAGA	chrX	66805	0.9544098770687289
chrX:123214-123254	TGAGATTGAGAGAGAGAGAGAGAGAGAGAGAGAGAGAGAGA	GAGAGAGAGAGAGAGAGAAAGAGA	chrX	81616	0.9544098770687289
chrX:123214-123254	TGAGATTGAGAGAGAGAGAGAGAGAGAGAGAGAGAGAGAGA	GAGAGAGAGAGAGAGAGAAAGAGA	chrX	90541	0.9544098770687289
chrX:123214-123254	TGAGATTGAGAGAGAGAGAGAGAGAGAGAGAGAGAGAGAGA	GAGAGAGAGAGAGAGAGAAAGAGA	chrX	22284	0.9544098770687289
chrX:123214-123254	TGAGATTGAGAGAGAGAGAGAGAGAGAGAGAGAGAGAGAGA	GAGAGAGAGAGAGAGAGAAAGAGA	chrX	34188	0.9544098770687289
chrX:123214-123254	TGAGATTGAGAGAGAGAGAGAGAGAGAGAGAGAGAGAGAGA	GAGAGAGAGAGAGAGAGAGA	chrX	152946	0.9772396292061746
chrX:123214-123254	TGAGATTGAGAGAGAGAGAGAGAGAGAGAGAGAGAGAGAGA	GAGAGAGAGAGAGAGAGAGA	chrX	72736	0.9772396292061746
chrX:123214-123254	TGAGATTGAGAGAGAGAGAGAGAGAGAGAGAGAGAGAGAGA	GAGAGAGAGAGAGAGAGAAAGAGA	chrX	37137	0.9544098770687289
chrX:123214-123254	TGAGATTGAGAGAGAGAGAGAGAGAGAGAGAGAGAGAGAGA	GAGAGAGAGAGAGAGAGAAAGAGA	chrX	158898	0.9544098770687289
chrX:123214-123254	TGAGATTGAGAGAGAGAGAGAGAGAGAGAGAGAGAGAGAGA	GAGAGAGAGAGAGAGAGAAAGAGA	chrX	152948	0.9544098770687289
chrX:123214-123254	TGAGATTGAGAGAGAGAGAGAGAGAGAGAGAGAGAGAGAGA	GAGAGAGAGAGAGAGAGAGA	chrX	105404	0.9772396292061746
chrX:123214-123254	TGAGATTGAGAGAGAGAGAGAGAGAGAGAGAGAGAGAGAGA	GAGAGAGAGAGAGAGAGAAAGAGA	chrX	96513	0.9544098770687289
chrX:123214-123254	TGAGATTGAGAGAGAGAGAGAGAGAGAGAGAGAGAGAGAGA	GAGAGAGAGAGAGAGAGAAAGAGA	chrX	75687	0.9544098770687289
chrX:123214-123254	TGAGATTGAGAGAGAGAGAGAGAGAGAGAGAGAGAGAGAGA	GAGAGAGAGAGAGAGAGAAAGAGA	chrX	117297	0.9544098770687289
chrX:123214-123254	TGAGATTGAGAGAGAGAGAGAGAGAGAGAGAGAGAGAGAGA	GAGAGAGAGAGAGAGAGAAAGAGA	chrX	167814	0.9544098770687289
chrX:123214-123254	TGAGATTGAGAGAGAGAGAGAGAGAGAGAGAGAGAGAGAGA	GAGAGAGAGAGAGAGAGAAAGAGA	chrX	63837	0.9544098770687289
chrX:123214-123254	TGAGATTGAGAGAGAGAGAGAGAGAGAGAGAGAGAGAGAGA	GAGAGAGAGAGAGAGAGAAAGAGA	chrX	102447	0.9544098770687289
chrX:123214-123254	TGAGATTGAGAGAGAGAGAGAGAGAGAGAGAGAGAGAGAGA	GAGAGAGAGAGAGAGAGAGA	chrX	66803	0.9772396292061746
chrX:123214-123254	TGAGATTGAGAGAGAGAGAGAGAGAGAGAGAGAGAGAGAGA	GAGAGAGAGAGAGAGAGAAAGAGA	chrX	93517	0.9544098770687289
chrX:123214-123254	TGAGATTGAGAGAGAGAGAGAGAGAGAGAGAGAGAGAGAGA	GAGAGAGAGAGAGAGAGAAAGAGA	chrX	28231	0.9544098770687289
chrX:123214-123254	TGAGATTGAGAGAGAGAGAGAGAGAGAGAGAGAGAGAGAGA	GAGAGAGAGAGAGAGAGAGA	chrX	117295	0.9772396292061746
chrX:123214-123254	TGAGATTGAGAGAGAGAGAGAGAGAGAGAGAGAGAGAGAGA	GAGAGAGAGAGAGAGAGAAAGAGA	chrX	99477	0.9544098770687289
chrX:123214-123254	TGAGATTGAGAGAGAGAGAGAGAGAGAGAGAGAGAGAGAGA	GAGAGAGAGAGAGAGAGAAAGAGA	chrX	31207	0.9544098770687289
chrX:123214-123254	TGAGATTGAGAGAGAGAGAGAGAGAGAGAGAGAGAGAGAGA	GAGAGAGAGAGAGAGAGAAAGAGA	chrX	176732	0.9544098770687289
chrX:123214-123254	TGAGATTGAGAGAGAGAGAGAGAGAGAGAGAGAGAGAGAGA	GAGAGAGAGAGAGAGAGAAAGAGA	chrX	84588	0.9544098770687289
chrX:123214-123254	TGAGATTGAGAGAGAGAGAGAGAGAGAGAGAGAGAGAGAGA	GAGAGAGAGAGAGAGAGAAAGAGA	chrX	19335	0.9544098770687289
chrX:123214-123254	TGAGATTGAGAGAGAGAGAGAGAGAGAGAGAGAGAGAGAGA	GAGAGAGAGAGAGAGAGAAAGAGA	chrX	123241	0.9544098770687289
chrX:123214-123254	TGAGATTGAGAGAGAGAGAGAGAGAGAGAGAGAGAGAGAGA	GAGAGAGAGAGAGAGAGAAAGAGA	chrX	87569	0.9544098770687289
chrX:123214-123254	TGAGATTGAGAGAGAGAGAGAGAGAGAGAGAGAGAGAGAGA	GAGATAGAGAGAGAGAGAGAGAGA	chrX	138052	0.9883762751370997
chrX:123214-123254	TGAGATTGAGAGAGAGAGAGAGAGAGAGAGAGAGAGAGAGA	GAGAGAGAGAGAGAGAGAGA	chrX	164840	0.9772396292061746
chrX:123214-123254	TGAGATTGAGAGAGAGAGAGAGAGAGAGAGAGAGAGAGAGA	GAGAGAGAGAGAGAGAGAAAGAGA	chrX	72738	0.9544098770687289
chrX:123214-123254	TGAGATTGAGAGAGAGAGAGAGAGAGAGAGAGAGAGAGAGA	GAGAGAGAGAGAGAGAGAGA	chrX	155912	0.9772396292061746
chrX:123214-123254	TGAGATTGAGAGAGAGAGAGAGAGAGAGAGAGAGAGAGAGA	GAGAGAGAGAGAGAGAGAAAGAGA	chrX	111343	0.9544098770687289
chrX:123214-123254	TGAGATTGAGAGAGAGAGAGAGAGAGAGAGAGAGAGAGAGA	GAGAGAGAGAGAGAGAGAAAGAGA	chrX	40105	0.9544098770687289
chrX:123214-123254	TGAGATTGAGAGAGAGAGAGAGAGAGAGAGAGAGAGAGAGA	GAGAGAGAGAGAGAGAGAGA	chrX	90539	0.9772396292061746
chrX:123214-123254	TGAGATTGAGAGAGAGAGAGAGAGAGAGAGAGAGAGAGAGA	GAGAGAGAGAGAGAGAGAAAGAGA	chrX	120273	0.9544098770687289
chrX:123214-123254	TGAGATTGAGAGAGAGAGAGAGAGAGAGAGAGAGAGAGAGA	GAGAGAGAGAGAGAGAGAGA	chrX	158896	0.9772396292061746
chrX:123214-123254	TGAGATTGAGAGAGAGAGAGAGAGAGAGAGAGAGAGAGAGA	GAGAGAGAGAGAGAGAGAAAGAGA	chrX	54934	0.9544098770687289
chrX:123214-123254	TGAGATTGAGAGAGAGAGAGAGAGAGAGAGAGAGAGAGAGA	GAGAGAGAGAGAGAGAGAGA	chrX	102445	0.9772396292061746
chrX:123214-123254	TGAGATTGAGAGAGAGAGAGAGAGAGAGAGAGAGAGAGAGA	GAGAGAGAGAGAGAGAGAAAGAGA	chrX	155926	0.9544098770687289
chrX:123214-123254	TGAGATTGAGAGAGAGAGAGAGAGAGAGAGAGAGAGAGAGA	GAGAGAGAGAGAGAGAGAAAGAGA	chrX	114325	0.9544098770687289
chrX:123214-123254	TGAGATTGAGAGAGAGAGAGAGAGAGAGAGAGAGAGAGAGA	GAGATAGAGAGAGAGAGAGAGAGA	chrX	146978	0.9883762751370997
chrX:123214-123254	TGAGATTGAGAGAGAGAGAGAGAGAGAGAGAGAGAGAGAGA	GAGAGAGAGAGAGAGAGAAAGAGA	chrX	105406	0.9544098770687289
chrX:123214-123254	TGAGATTGAGAGAGAGAGAGAGAGAGAGAGAGAGAGAGAGA	GAGAGAGAGAGAGAGAGAAAGAGA	chrX	46067	0.9544098770687289
chrX:123214-123254	TGAGATTGAGAGAGAGAGAGAGAGAGAGAGAGAGAGAGAGA	GAGAGAGAGAGAGAGAGAAAGAGA	chrX	43085	0.9544098770687289
chrX:123214-123254	TGAGATTGAGAGAGAGAGAGAGAGAGAGAGAGAGAGAGAGA	GAGAGAGAGAGAGAGAGAGA	chrX	170782	0.9772396292061746
chrX:123214-123254	TGAGATTGAGAGAGAGAGAGAGAGAGAGAGAGAGAGAGAGA	GAGAGAGAGAGAGAGAGAGA	chrX	167812	0.9772396292061746
chrX:123214-123254	TGAGATTGAGAGAGAGAGAGAGAGAGAGAGAGAGAGAGAGA	GAGAGAGAGAGAGAGAGAGA	chrX	173758	0.9772396292061746
chrX:123214-123254	TGAGATTGAGAGAGAGAGAGAGAGAGAGAGAGAGAGAGAGA	GAGAGAGAGAGAGAGAGAGA	chrX	132136	0.9772396292061746
chrX:123214-123254	TGAGATTGAGAGAGAGAGAGAGAGAGAGAGAGAGAGAGAGA	GAGAGAGAGAGAGAGAGAGA	chrX	161868	0.9772396292061746
chrX:123214-123254	TGAGATTGAGAGAGAGAGAGAGAGAGAGAGAGAGAGAGAGA	AGAGAGAGAGAGAGAGAGA	chrX	63832	0.9505150397075306
chrX:123214-123254	TGAGATTGAGAGAGAGAGAGAGAGAGAGAGAGAGAGAGAGA	AGAGAGAGAGAGAGAGAGA	chrX	120256	0.9505150397075306
chrX:123214-123254	TGAGATTGAGAGAGAGAGAGAGAGAGAGAGAGAGAGAGAGA	AGAGAGAGAGAGAGAGAGA	chrX	51960	0.9505150397075306
chrX:123214-123254	TGAGATTGAGAGAGAGAGAGAGAGAGAGAGAGAGAGAGAGA	AGAGAGAGAGAGAGAGAGA	chrX	28218	0.9505150397075306
chrX:123214-123254	TGAGATTGAGAGAGAGAGAGAGAGAGAGAGAGAGAGAGAGA	AGAGAGAGAGAGAGAGAGA	chrX	31194	0.9505150397075306
chrX:123214-123254	TGAGATTGAGAGAGAGAGAGAGAGAGAGAGAGAGAGAGAGA	AGAGAGAGAGAGAGAGAGA	chrX	37132	0.9505150397075306
chrX:123214-123254	TGAGATTGAGAGAGAGAGAGAGAGAGAGAGAGAGAGAGAGA	AGAGAGAGAGAGAGAGAGA	chrX	22279	0.9505150397075306
chrX:123214-123254	TGAGATTGAGAGAGAGAGAGAGAGAGAGAGAGAGAGAGAGA	AGAGAGAGAGAGAGAGAGA	chrX	16377	0.9505150397075306
chrX:123214-123254	TGAGATTGAGAGAGAGAGAGAGAGAGAGAGAGAGAGAGAGA	AGAGAGAGAGAGAGAGAGA	chrX	69761	0.9505150397075306
chrX:123214-123254	TGAGATTGAGAGAGAGAGAGAGAGAGAGAGAGAGAGAGAGA	AGAGAGAGAGAGAGAGAGA	chrX	43072	0.9505150397075306
chrX:123214-123254	TGAGATTGAGAGAGAGAGAGAGAGAGAGAGAGAGAGAGAGA	AGAGAGAGAGAGAGAGAGA	chrX	75682	0.9505150397075306
chrX:123214-123254	TGAGATTGAGAGAGAGAGAGAGAGAGAGAGAGAGAGAGAGA	AGAGAGAGAGAGAGAGAGA	chrX	25251	0.9505150397075306
chrX:123214-123254	TGAGATTGAGAGAGAGAGAGAGAGAGAGAGAGAGAGAGAGA	AGAGAGAGAGAGAGAGAGA	chrX	93500	0.9505150397075306
chrX:123214-123254	TGAGATTGAGAGAGAGAGAGAGAGAGAGAGAGAGAGAGAGA	AGAGAGAGAGAGAGAGAGA	chrX	40100	0.9505150397075306
chrX:123214-123254	TGAGATTGAGAGAGAGAGAGAGAGAGAGAGAGAGAGAGAGA	AGAGAGAGAGAGAGAGAGA	chrX	34175	0.9505150397075306
chrX:123214-123254	TGAGATTGAGAGAGAGAGAGAGAGAGAGAGAGAGAGAGAGA	AGAGAGAGAGAGAGAGAGA	chrX	49011	0.9505150397075306
chrX:123214-123254	TGAGATTGAGAGAGAGAGAGAGAGAGAGAGAGAGAGAGAGA	AGAGAGAGAGAGAGAGAGA	chrX	126200	0.9505150397075306
chrX:123214-123254	TGAGATTGAGAGAGAGAGAGAGAGAGAGAGAGAGAGAGAGA	AGAGAGAGAGAGAGAGAGA	chrX	57878	0.9505150397075306
chrX:123214-123254	TGAGATTGAGAGAGAGAGAGAGAGAGAGAGAGAGAGAGAGA	AGAGAGAGAGAGAGAGAGA	chrX	54919	0.9505150397075306
chrX:123214-123254	TGAGATTGAGAGAGAGAGAGAGAGAGAGAGAGAGAGAGAGA	AGAGAGAGAGAGAGAGAGA	chrX	19330	0.9505150397075306
chrX:123214-123254	TGAGATTGAGAGAGAGAGAGAGAGAGAGAGAGAGAGAGAGA	AGAGAGAGAGAGAGAGAGA	chrX	60864	0.9505150397075306
chrX:123214-123254	TGAGATTGAGAGAGAGAGAGAGAGAGAGAGAGAGAGAGAGA	AGAGAGAGAGAGAGAGAGA	chrX	99472	0.9505150397075306
chrX:123214-123254	TGAGATTGAGAGAGAGAGAGAGAGAGAGAGAGAGAGAGAGA	GAGAGAAAGAGAAAGAGAGAGAGAAAGAGA	chrX	144024	0.41326821145214265
chrX:123214-123254	TGAGATTGAGAGAGAGAGAGAGAGAGAGAGAGAGAGAGAGA	GAGAAAGAGAGAGAGAAAGAGAAAGAGACAGAGA	chrX	138086	0.47612239745745116
chrX:123214-123254	TGAGATTGAGAGAGAGAGAGAGAGAGAGAGAGAGAGAGAGA	GAGAGAAAGAGAAAGAGAGAGAGAAAGAGA	chrX	102459	0.41326821145214265
chrX:123214-123254	TGAGATTGAGAGAGAGAGAGAGAGAGAGAGAGAGAGAGAGA	GAGAAAGAGAAAGAGAGAGAGAAAGAGAAAGAGA	chrX	63851	0.4293198949809551
chrX:123214-123254	TGAGATTGAGAGAGAGAGAGAGAGAGAGAGAGAGAGAGAGA	GAGAAAGAGAGAGAGAAAGAGAAAGAGACAGAGA	chrX	25286	0.47612239745745116
chrX:123214-123254	TGAGATTGAGAGAGAGAGAGAGAGAGAGAGAGAGAGAGAGA	GAGAGAAAGAGAAAGAGAGAGAGAAAGAGA	chrX	90553	0.41326821145214265
chrX:123214-123254	TGAGATTGAGAGAGAGAGAGAGAGAGAGAGAGAGAGAGAGA	GAGAGAGAAAGAGAAAGAGAGAGAGA	chrX	96523	0.41035188869807554
chrX:123214-123254	TGAGATTGAGAGAGAGAGAGAGAGAGAGAGAGAGAGAGAGA	GAGAGAAAGAGAAAGAGAGAGAGAAAGAGA	chrX	96525	0.41326821145214265
chrX:123214-123254	TGAGATTGAGAGAGAGAGAGAGAGAGAGAGAGAGAGAGAGA	GAGAGAGAGAGAGAGAGA	chrX	164834	0.9172545464684624
chrX:123214-123254	TGAGATTGAGAGAGAGAGAGAGAGAGAGAGAGAGAGAGAGA	GAGAAAGAGAGAGAGAAAGAGAAAGAGACAGAGA	chrX	111363	0.47612239745745116
chrX:123214-123254	TGAGATTGAGAGAGAGAGAGAGAGAGAGAGAGAGAGAGAGA	GAGAGAGAAAGAGAAAGAGAGAGAGA	chrX	141049	0.41035188869807554
chrX:123214-123254	TGAGATTGAGAGAGAGAGAGAGAGAGAGAGAGAGAGAGAGA	GAGAGAGAAAGAGAAAGAGAGAGAGA	chrX	149982	0.41035188869807554
chrX:123214-123254	TGAGATTGAGAGAGAGAGAGAGAGAGAGAGAGAGAGAGAGA	GAGAGAAAGAGAAAGAGAGAGAGAAAGAGA	chrX	75699	0.41326821145214265
chrX:123214-123254	TGAGATTGAGAGAGAGAGAGAGAGAGAGAGAGAGAGAGAGA	GAGAGAGAAAGAGAAAGAGAGAGAGA	chrX	170794	0.41035188869807554
chrX:123214-123254	TGAGATTGAGAGAGAGAGAGAGAGAGAGAGAGAGAGAGAGA	GAGAAAGAGAAAGAGAGAGAGAAAGAGAAAGAGA	chrX	167828	0.4293198949809551
chrX:123214-123254	TGAGATTGAGAGAGAGAGAGAGAGAGAGAGAGAGAGAGAGA	GAGAGAGAAAGAGAAAGAGAGAGAGA	chrX	90551	0.41035188869807554
chrX:123214-123254	TGAGATTGAGAGAGAGAGAGAGAGAGAGAGAGAGAGAGAGA	GAGAAAGAGAGAGAGAAAGAGAAAGAGACAGAGA	chrX	129199	0.47612239745745116
chrX:123214-123254	TGAGATTGAGAGAGAGAGAGAGAGAGAGAGAGAGAGAGAGA	GAGAGAAAGAGAAAGAGAGAGAGAAAGAGA	chrX	149984	0.41326821145214265
chrX:123214-123254	TGAGATTGAGAGAGAGAGAGAGAGAGAGAGAGAGAGAGAGA	GAGAAAGAGAGAGAGAAAGAGAAAGAGACAGAGA	chrX	132158	0.47612239745745116
chrX:123214-123254	TGAGATTGAGAGAGAGAGAGAGAGAGAGAGAGAGAGAGAGA	GAGAGAGAGAGAGAGAGA	chrX	132130	0.9172545464684624
chrX:123214-123254	TGAGATTGAGAGAGAGAGAGAGAGAGAGAGAGAGAGAGAGA	GAGAGAGAGAGAGAGAGA	chrX	149964	0.9172545464684624
chrX:123214-123254	TGAGATTGAGAGAGAGAGAGAGAGAGAGAGAGAGAGAGAGA	GAGAAAGAGAGAGAGAAAGAGAAAGAGACAGAGA	chrX	16402	0.47612239745745116
chrX:123214-123254	TGAGATTGAGAGAGAGAGAGAGAGAGAGAGAGAGAGAGAGA	GAGAAAGAGAGAGAGAAAGAGAAAGAGACAGAGA	chrX	114345	0.47612239745745116
chrX:123214-123254	TGAGATTGAGAGAGAGAGAGAGAGAGAGAGAGAGAGAGAGA	GAGAAAGAGAGAGAGAAAGAGAAAGAGACAGAGA	chrX	49036	0.47612239745745116
chrX:123214-123254	TGAGATTGAGAGAGAGAGAGAGAGAGAGAGAGAGAGAGAGA	GAGAAAGAGAAAGAGAGAGAGAAAGAGAAAGAGA	chrX	144026	0.4293198949809551
chrX:123214-123254	TGAGATTGAGAGAGAGAGAGAGAGAGAGAGAGAGAGAGAGA	GAGAAAGAGAGAGAGAAAGAGAAAGAGACAGAGA	chrX	176752	0.47612239745745116
chrX:123214-123254	TGAGATTGAGAGAGAGAGAGAGAGAGAGAGAGAGAGAGAGA	GAGAGAGAAAGAGAAAGAGAGAGAGA	chrX	93527	0.41035188869807554
chrX:123214-123254	TGAGATTGAGAGAGAGAGAGAGAGAGAGAGAGAGAGAGAGA	GAGAGAGAGAGAGAGAGA	chrX	117289	0.9172545464684624
chrX:123214-123254	TGAGATTGAGAGAGAGAGAGAGAGAGAGAGAGAGAGAGAGA	GAGAAAGAGAGAGAGAAAGAGAAAGAGACAGAGA	chrX	28251	0.47612239745745116
chrX:123214-123254	TGAGATTGAGAGAGAGAGAGAGAGAGAGAGAGAGAGAGAGA	GAGAAAGAGAAAGAGAGAGAGAAAGAGAAAGAGA	chrX	123255	0.4293198949809551
chrX:123214-123254	TGAGATTGAGAGAGAGAGAGAGAGAGAGAGAGAGAGAGAGA	GAGAGAGAAAGAGAAAGAGAGAGAGA	chrX	63847	0.41035188869807554
chrX:123214-123254	TGAGATTGAGAGAGAGAGAGAGAGAGAGAGAGAGAGAGAGA	GAGAAAGAGAGAGAGAAAGAGAAAGAGACAGAGA	chrX	164862	0.47612239745745116
chrX:123214-123254	TGAGATTGAGAGAGAGAGAGAGAGAGAGAGAGAGAGAGAGA	GAGAAAGAGAGAGAGAAAGAGAAAGAGACAGAGA	chrX	60889	0.47612239745745116
chrX:123214-123254	TGAGATTGAGAGAGAGAGAGAGAGAGAGAGAGAGAGAGAGA	GAGAAAGAGAAAGAGAGAGAGAAAGAGAAAGAGA	chrX	120287	0.4293198949809551
chrX:123214-123254	TGAGATTGAGAGAGAGAGAGAGAGAGAGAGAGAGAGAGAGA	GAGAGAGAAAGAGAAAGAGAGAGAGA	chrX	87579	0.41035188869807554
chrX:123214-123254	TGAGATTGAGAGAGAGAGAGAGAGAGAGAGAGAGAGAGAGA	GAGAGAGAAAGAGAAAGAGAGAGAGA	chrX	69776	0.41035188869807554
chrX:123214-123254	TGAGATTGAGAGAGAGAGAGAGAGAGAGAGAGAGAGAGAGA	GAGAGAGAGAGAGAGAGA	chrX	102439	0.9172545464684624
chrX:123214-123254	TGAGATTGAGAGAGAGAGAGAGAGAGAGAGAGAGAGAGAGA	GAGAAAGAGAGAGAGAAAGAGAAAGAGACAGAGA	chrX	117317	0.47612239745745116
chrX:123214-123254	TGAGATTGAGAGAGAGAGAGAGAGAGAGAGAGAGAGAGAGA	GAGAGAGAAAGAGAAAGAGAGAGAGA	chrX	132148	0.41035188869807554
chrX:123214-123254	TGAGATTGAGAGAGAGAGAGAGAGAGAGAGAGAGAGAGAGA	GAGAAAGAGAAAGAGAGAGAGAAAGAGAAAGAGA	chrX	138080	0.4293198949809551
chrX:123214-123254	TGAGATTGAGAGAGAGAGAGAGAGAGAGAGAGAGAGAGAGA	GAGAGAGAGAGAGAGAGA	chrX	78650	0.9172545464684624
chrX:123214-123254	TGAGATTGAGAGAGAGAGAGAGAGAGAGAGAGAGAGAGAGA	GAGAAAGAGAGAGAGAAAGAGAAAGAGACAGAGA	chrX	40125	0.47612239745745116
chrX:123214-123254	TGAGATTGAGAGAGAGAGAGAGAGAGAGAGAGAGAGAGAGA	GAGAAAGAGAAAGAGAGAGAGAAAGAGAAAGAGA	chrX	141053	0.4293198949809551
chrX:123214-123254	TGAGATTGAGAGAGAGAGAGAGAGAGAGAGAGAGAGAGAGA	GAGAGAGAAAGAGAAAGAGAGAGAGA	chrX	117307	0.41035188869807554
chrX:123214-123254	TGAGATTGAGAGAGAGAGAGAGAGAGAGAGAGAGAGAGAGA	GAGAGAGAAAGAGAAAGAGAGAGAGA	chrX	99487	0.41035188869807554
chrX:123214-123254	TGAGATTGAGAGAGAGAGAGAGAGAGAGAGAGAGAGAGAGA	GAGAAAGAGAAAGAGAGAGAGAAAGAGAAAGAGA	chrX	22298	0.4293198949809551
chrX:123214-123254	TGAGATTGAGAGAGAGAGAGAGAGAGAGAGAGAGAGAGAGA	GAGAGAGAGAAAGAGAAAGAGAGAAAGAGA	chrX	108379	0.24958895074542556
chrX:123214-123254	TGAGATTGAGAGAGAGAGAGAGAGAGAGAGAGAGAGAGAGA	GAGAAAGAGAGAGAGAAAGAGAAAGAGACAGAGA	chrX	57921	0.47612239745745116
chrX:123214-123254	TGAGATTGAGAGAGAGAGAGAGAGAGAGAGAGAGAGAGAGA	GAGAGAAAGAGAAAGAGAGAGAGAAAGAGA	chrX	123253	0.41326821145214265
chrX:123214-123254	TGAGATTGAGAGAGAGAGAGAGAGAGAGAGAGAGAGAGAGA	GAGAAAGAGAAAGAGAGAGAGAAAGAGAAAGAGA	chrX	66819	0.4293198949809551
chrX:123214-123254	TGAGATTGAGAGAGAGAGAGAGAGAGAGAGAGAGAGAGAGA	GAGAGAAAGAGAAAGAGAGAGAGAAAGAGA	chrX	81628	0.41326821145214265
chrX:123214-123254	TGAGATTGAGAGAGAGAGAGAGAGAGAGAGAGAGAGAGAGA	GAGAGAGAGAGAGAGAGA	chrX	176724	0.9172545464684624
chrX:123214-123254	TGAGATTGAGAGAGAGAGAGAGAGAGAGAGAGAGAGAGAGA	GAGAGAAAGAGAAAGAGAGAGAGAAAGAGA	chrX	54946	0.41326821145214265
chrX:123214-123254	TGAGATTGAGAGAGAGAGAGAGAGAGAGAGAGAGAGAGAGA	GAGAAAGAGAGAGAGAAAGAGAAAGAGACAGAGA	chrX	90561	0.47612239745745116
chrX:123214-123254	TGAGATTGAGAGAGAGAGAGAGAGAGAGAGAGAGAGAGAGA	GAGAGAGAGAGAGAGAGA	chrX	105398	0.9172545464684624
chrX:123214-123254	TGAGATTGAGAGAGAGAGAGAGAGAGAGAGAGAGAGAGAGA	GAGAAAGAGAAAGAGAGAGAGAAAGAGAAAGAGA	chrX	155940	0.4293198949809551
chrX:123214-123254	TGAGATTGAGAGAGAGAGAGAGAGAGAGAGAGAGAGAGAGA	GAGAGAAAGAGAAAGAGAGAGAGAAAGAGA	chrX	155938	0.41326821145214265
chrX:123214-123254	TGAGATTGAGAGAGAGAGAGAGAGAGAGAGAGAGAGAGAGA	GAGAGAGAGAGAGAGAGA	chrX	81608	0.9172545464684624
chrX:123214-123254	TGAGATTGAGAGAGAGAGAGAGAGAGAGAGAGAGAGAGAGA	GAGAGAAAGAGAAAGAGAGAGAGAAAGAGA	chrX	93529	0.41326821145214265
chrX:123214-123254	TGAGATTGAGAGAGAGAGAGAGAGAGAGAGAGAGAGAGAGA	GAGAAAGAGAAAGAGAGAGAGAAAGAGAAAGAGA	chrX	176746	0.4293198949809551
chrX:123214-123254	TGAGATTGAGAGAGAGAGAGAGAGAGAGAGAGAGAGAGAGA	GAGAGAGAAAGAGAAAGAGAGAAAGAGACAGAGA	chrX	135113	0.19674938679441872
chrX:123214-123254	TGAGATTGAGAGAGAGAGAGAGAGAGAGAGAGAGAGAGAGA	GAGAGAGAAAGAGAAAGAGAGAGAGA	chrX	167824	0.41035188869807554
chrX:123214-123254	TGAGATTGAGAGAGAGAGAGAGAGAGAGAGAGAGAGAGAGA	GAGAAAGAGAAAGAGAGAGAGAAAGAGAAAGAGA	chrX	132152	0.4293198949809551
chrX:123214-123254	TGAGATTGAGAGAGAGAGAGAGAGAGAGAGAGAGAGAGAGA	GAGAGAGAGAGAAAGAGAGACAGAGAAAGA	chrX	13432	0.7923433088883367
chrX:123214-123254	TGAGATTGAGAGAGAGAGAGAGAGAGAGAGAGAGAGAGAGA	GAGAGAAAGAGAAAGAGAGAGAGAAAGAGA	chrX	138078	0.41326821145214265
chrX:123214-123254	TGAGATTGAGAGAGAGAGAGAGAGAGAGAGAGAGAGAGAGA	GAGAAAGAGAGAGAGAAAGAGAAAGAGACAGAGA	chrX	161890	0.47612239745745116
chrX:123214-123254	TGAGATTGAGAGAGAGAGAGAGAGAGAGAGAGAGAGAGAGA	GAGAAAGAGAAAGAGAGAGAGAAAGAGAAAGAGA	chrX	72752	0.4293198949809551
chrX:123214-123254	TGAGATTGAGAGAGAGAGAGAGAGAGAGAGAGAGAGAGAGA	GAGAGAGAAAGAGAAAGAGAGAGAGA	chrX	105416	0.41035188869807554
chrX:123214-123254	TGAGATTGAGAGAGAGAGAGAGAGAGAGAGAGAGAGAGAGA	GAGAGAGAGAGAAAGAGAAAGAGAGA	chrX	135109	0.4473993508117584
chrX:123214-123254	TGAGATTGAGAGAGAGAGAGAGAGAGAGAGAGAGAGAGAGA	GAGAGAAAGAGAAAGAGAGAGAGAAAGAGA	chrX	161882	0.41326821145214265
chrX:123214-123254	TGAGATTGAGAGAGAGAGAGAGAGAGAGAGAGAGAGAGAGA	GAGAGAGAAAGAGAAAGAGAGAGAGA	chrX	81626	0.41035188869807554
chrX:123214-123254	TGAGATTGAGAGAGAGAGAGAGAGAGAGAGAGAGAGAGAGA	GAGAGAAAGAGAAAGAGAGAGAGAAAGAGA	chrX	167826	0.41326821145214265
chrX:123214-123254	TGAGATTGAGAGAGAGAGAGAGAGAGAGAGAGAGAGAGAGA	GAGAGAGAAAGAGAAAGAGAGAGAGA	chrX	19345	0.41035188869807554
chrX:123214-123254	TGAGATTGAGAGAGAGAGAGAGAGAGAGAGAGAGAGAGAGA	GAGAGAGAAAGAGAAAGAGAGAGAGA	chrX	54944	0.41035188869807554
chrX:123214-123254	TGAGATTGAGAGAGAGAGAGAGAGAGAGAGAGAGAGAGAGA	GAGAAAGAGAAAGAGAGAGAGAAAGAGAAAGAGA	chrX	117311	0.4293198949809551
chrX:123214-123254	TGAGATTGAGAGAGAGAGAGAGAGAGAGAGAGAGAGAGAGA	GAGAAAGAGAGAGAGAAAGAGAAAGAGACAGAGA	chrX	120293	0.47612239745745116
chrX:123214-123254	TGAGATTGAGAGAGAGAGAGAGAGAGAGAGAGAGAGAGAGA	GAGAGAAAGAGAAAGAGAGAGAGAAAGAGA	chrX	176744	0.41326821145214265
chrX:123214-123254	TGAGATTGAGAGAGAGAGAGAGAGAGAGAGAGAGAGAGAGA	GAGAAAGAGAGAGAGAAAGAGAAAGAGACAGAGA	chrX	170804	0.47612239745745116
chrX:123214-123254	TGAGATTGAGAGAGAGAGAGAGAGAGAGAGAGAGAGAGAGA	GAGAGAGAAAGAGAAAGAGAGAGAGA	chrX	43095	0.41035188869807554
chrX:123214-123254	TGAGATTGAGAGAGAGAGAGAGAGAGAGAGAGAGAGAGAGA	GAGAGAGAGAGAGAGAGA	chrX	167806	0.9172545464684624
chrX:123214-123254	TGAGATTGAGAGAGAGAGAGAGAGAGAGAGAGAGAGAGAGA	GAGAAAGAGAAAGAGAGAGAGAAAGAGAAAGAGA	chrX	96527	0.4293198949809551
chrX:123214-123254	TGAGATTGAGAGAGAGAGAGAGAGAGAGAGAGAGAGAGAGA	GAGAAAGAGAAAGAGAGAGAGAAAGAGAAAGAGA	chrX	81630	0.4293198949809551
chrX:123214-123254	TGAGATTGAGAGAGAGAGAGAGAGAGAGAGAGAGAGAGAGA	GAGAGAGAGAAAGAGAAAGAGAGAAAGAGA	chrX	135111	0.24958895074542556
chrX:123214-123254	TGAGATTGAGAGAGAGAGAGAGAGAGAGAGAGAGAGAGAGA	GAGAGAAAGAGAAAGAGAGAGAGAAAGAGA	chrX	158910	0.41326821145214265
chrX:123214-123254	TGAGATTGAGAGAGAGAGAGAGAGAGAGAGAGAGAGAGAGA	GAGAAAGAGAAAGAGAGAGAGAAAGAGAAAGAGA	chrX	170798	0.4293198949809551
chrX:123214-123254	TGAGATTGAGAGAGAGAGAGAGAGAGAGAGAGAGAGAGAGA	GAGAAAGAGAAAGAGAGAGAGAAAGAGAAAGAGA	chrX	147006	0.4293198949809551
chrX:123214-123254	TGAGATTGAGAGAGAGAGAGAGAGAGAGAGAGAGAGAGAGA	GAGAGAAAGAGAAAGAGAGAGAGAAAGAGA	chrX	132150	0.41326821145214265
chrX:123214-123254	TGAGATTGAGAGAGAGAGAGAGAGAGAGAGAGAGAGAGAGA	GAGAGAAAGAGAAAGAGAGAGAGAAAGAGA	chrX	46079	0.41326821145214265
chrX:123214-123254	TGAGATTGAGAGAGAGAGAGAGAGAGAGAGAGAGAGAGAGA	GAGAGAGAGAGAGAGAGA	chrX	108359	0.9172545464684624
chrX:123214-123254	TGAGATTGAGAGAGAGAGAGAGAGAGAGAGAGAGAGAGAGA	GAGAAAGAGAAAGAGAGAGAGAAAGAGAAAGAGA	chrX	46081	0.4293198949809551
chrX:123214-123254	TGAGATTGAGAGAGAGAGAGAGAGAGAGAGAGAGAGAGAGA	GAGAGAAAGAGAAAGAGAGAGAGAAAGAGA	chrX	28243	0.41326821145214265
chrX:123214-123254	TGAGATTGAGAGAGAGAGAGAGAGAGAGAGAGAGAGAGAGA	GAGAGAGAAAGAGAAAGAGAGAGAGA	chrX	114335	0.41035188869807554
chrX:123214-123254	TGAGATTGAGAGAGAGAGAGAGAGAGAGAGAGAGAGAGAGA	GAGAAAGAGAAAGAGAGAGAGAAAGAGAAAGAGA	chrX	37151	0.4293198949809551
chrX:123214-123254	TGAGATTGAGAGAGAGAGAGAGAGAGAGAGAGAGAGAGAGA	GAGAGAGAAAGAGAAAGAGAGAGAGA	chrX	40115	0.41035188869807554
chrX:123214-123254	TGAGATTGAGAGAGAGAGAGAGAGAGAGAGAGAGAGAGAGA	GAGAGAGAAAGAGAAAGAGAGAGAGA	chrX	126215	0.41035188869807554
chrX:123214-123254	TGAGATTGAGAGAGAGAGAGAGAGAGAGAGAGAGAGAGAGA	GAGAAAGAGAAAGAGAGAGAGAAAGAGAAAGAGA	chrX	49030	0.4293198949809551
chrX:123214-123254	TGAGATTGAGAGAGAGAGAGAGAGAGAGAGAGAGAGAGAGA	GAGAGAGAAAGAGAAAGAGAGAGAGA	chrX	16392	0.41035188869807554
chrX:123214-123254	TGAGATTGAGAGAGAGAGAGAGAGAGAGAGAGAGAGAGAGA	GAGAGAAAGAGAAAGAGAGAGAGAAAGAGA	chrX	63849	0.41326821145214265
chrX:123214-123254	TGAGATTGAGAGAGAGAGAGAGAGAGAGAGAGAGAGAGAGA	GAGAGAAAGAGAAAGAGAGAGAGAAAGAGA	chrX	22296	0.41326821145214265
chrX:123214-123254	TGAGATTGAGAGAGAGAGAGAGAGAGAGAGAGAGAGAGAGA	GAGAGAAAGAGAAAGAGAGAGAGAAAGAGA	chrX	87581	0.41326821145214265
chrX:123214-123254	TGAGATTGAGAGAGAGAGAGAGAGAGAGAGAGAGAGAGAGA	GAGAGAAAGAGAAAGAGAGAGAGAAAGAGA	chrX	37149	0.41326821145214265
chrX:123214-123254	TGAGATTGAGAGAGAGAGAGAGAGAGAGAGAGAGAGAGAGA	GAGAGAGAAAGAGAAAGAGAGAGAGA	chrX	57911	0.41035188869807554
chrX:123214-123254	TGAGATTGAGAGAGAGAGAGAGAGAGAGAGAGAGAGAGAGA	GAGAGAGAGAAAGAGAAAGAGAGAAAGAGA	chrX	31215	0.24958895074542556
chrX:123214-123254	TGAGATTGAGAGAGAGAGAGAGAGAGAGAGAGAGAGAGAGA	GAGAGAGAGAGAGAGAGA	chrX	66797	0.9172545464684624
chrX:123214-123254	TGAGATTGAGAGAGAGAGAGAGAGAGAGAGAGAGAGAGAGA	GAGAAAGAGAAAGAGAGAGAGAAAGAGAAAGAGA	chrX	16396	0.4293198949809551
chrX:123214-123254	TGAGATTGAGAGAGAGAGAGAGAGAGAGAGAGAGAGAGAGA	GAGAAAGAGAGAGAGAAAGAGAAAGAGACAGAGA	chrX	34208	0.47612239745745116
chrX:123214-123254	TGAGATTGAGAGAGAGAGAGAGAGAGAGAGAGAGAGAGAGA	GAGAAAGAGAGAGAGAAAGAGAAAGAGACAGAGA	chrX	19355	0.47612239745745116
chrX:123214-123254	TGAGATTGAGAGAGAGAGAGAGAGAGAGAGAGAGAGAGAGA	GAGAAAGAGAGAGAGAAAGAGAAAGAGACAGAGA	chrX	63857	0.47612239745745116
chrX:123214-123254	TGAGATTGAGAGAGAGAGAGAGAGAGAGAGAGAGAGAGAGA	GAGAGAAAGAGAAAGAGAGAGAGAAAGAGA	chrX	152960	0.41326821145214265
chrX:123214-123254	TGAGATTGAGAGAGAGAGAGAGAGAGAGAGAGAGAGAGAGA	GAGAAAGAGAAAGAGAGAGAGAAAGAGAAAGAGA	chrX	34202	0.4293198949809551
chrX:123214-123254	TGAGATTGAGAGAGAGAGAGAGAGAGAGAGAGAGAGAGAGA	GAGAAAGAGAGAGAGAAAGAGAAAGAGACAGAGA	chrX	96533	0.47612239745745116
chrX:123214-123254	TGAGATTGAGAGAGAGAGAGAGAGAGAGAGAGAGAGAGAGA	GAGAGAGAAAGAGAAAGAGAGAGAGA	chrX	138076	0.41035188869807554
chrX:123214-123254	TGAGATTGAGAGAGAGAGAGAGAGAGAGAGAGAGAGAGAGA	GAGAAAGAGAGAGAGAAAGAGAAAGAGACAGAGA	chrX	141059	0.47612239745745116
chrX:123214-123254	TGAGATTGAGAGAGAGAGAGAGAGAGAGAGAGAGAGAGAGA	GAGAAAGAGAAAGAGAGAGAGAAAGAGAAAGAGA	chrX	25280	0.4293198949809551
chrX:123214-123254	TGAGATTGAGAGAGAGAGAGAGAGAGAGAGAGAGAGAGAGA	GAGAAAGAGAGAGAGAAAGAGAAAGAGACAGAGA	chrX	93537	0.47612239745745116
chrX:123214-123254	TGAGATTGAGAGAGAGAGAGAGAGAGAGAGAGAGAGAGAGA	GAGAGAGAAAGAGAAAGAGAGAGAGA	chrX	49026	0.41035188869807554
chrX:123214-123254	TGAGATTGAGAGAGAGAGAGAGAGAGAGAGAGAGAGAGAGA	GAGAGAGAGAGAGAGAGA	chrX	90533	0.9172545464684624
chrX:123214-123254	TGAGATTGAGAGAGAGAGAGAGAGAGAGAGAGAGAGAGAGA	GAGAGAAAGAGAAAGAGAGAGAGAAAGAGA	chrX	84600	0.41326821145214265
chrX:123214-123254	TGAGATTGAGAGAGAGAGAGAGAGAGAGAGAGAGAGAGAGA	GAGAGAAAGAGAAAGAGAGAGAGAAAGAGA	chrX	40117	0.41326821145214265
chrX:123214-123254	TGAGATTGAGAGAGAGAGAGAGAGAGAGAGAGAGAGAGAGA	GAGAGAGAAAGAGAAAGAGAGAGAGA	chrX	144022	0.41035188869807554
chrX:123214-123254	TGAGATTGAGAGAGAGAGAGAGAGAGAGAGAGAGAGAGAGA	GAGAGAGAAAGAGAAAGAGAGAGAGA	chrX	22294	0.41035188869807554
chrX:123214-123254	TGAGATTGAGAGAGAGAGAGAGAGAGAGAGAGAGAGAGAGA	GAGAAAGAGAAAGAGAGAGAGAAAGAGAAAGAGA	chrX	105420	0.4293198949809551
chrX:123214-123254	TGAGATTGAGAGAGAGAGAGAGAGAGAGAGAGAGAGAGAGA	GAGAGAGAGAGAGAGAGA	chrX	96493	0.9172545464684624
chrX:123214-123254	TGAGATTGAGAGAGAGAGAGAGAGAGAGAGAGAGAGAGAGA	GAGAGAGAAAGAGAAAGAGAGAGAGA	chrX	46077	0.41035188869807554
chrX:123214-123254	TGAGATTGAGAGAGAGAGAGAGAGAGAGAGAGAGAGAGAGA	GAGAGAGAGAGAGAGAGA	chrX	135091	0.9172545464684624
chrX:123214-123254	TGAGATTGAGAGAGAGAGAGAGAGAGAGAGAGAGAGAGAGA	GAGAAAGAGAGAGAGAAAGAGAAAGAGACAGAGA	chrX	22304	0.47612239745745116
chrX:123214-123254	TGAGATTGAGAGAGAGAGAGAGAGAGAGAGAGAGAGAGAGA	GAGAAAGAGAGAGAGAAAGAGAAAGAGACAGAGA	chrX	69786	0.47612239745745116
chrX:123214-123254	TGAGATTGAGAGAGAGAGAGAGAGAGAGAGAGAGAGAGAGA	GAGAAAGAGAAAGAGAGAGAGAAAGAGAAAGAGA	chrX	84602	0.4293198949809551
chrX:123214-123254	TGAGATTGAGAGAGAGAGAGAGAGAGAGAGAGAGAGAGAGA	GAGAGAGAAAGAGAAAGAGAGAGAGA	chrX	25276	0.41035188869807554
chrX:123214-123254	TGAGATTGAGAGAGAGAGAGAGAGAGAGAGAGAGAGAGAGA	GAGAGAGAAAGAGAAAGAGAGAAAGAGACAGAGA	chrX	108381	0.19674938679441872
chrX:123214-123254	TGAGATTGAGAGAGAGAGAGAGAGAGAGAGAGAGAGAGAGA	GAGAGAGAGAGAGAGAGA	chrX	129167	0.9172545464684624
chrX:123214-123254	TGAGATTGAGAGAGAGAGAGAGAGAGAGAGAGAGAGAGAGA	GAGAGAGAAAGAGAAAGAGAGAGAGA	chrX	66815	0.41035188869807554
chrX:123214-123254	TGAGATTGAGAGAGAGAGAGAGAGAGAGAGAGAGAGAGAGA	GAGAGAAAGAGAAAGAGAGAGAGAAAGAGA	chrX	72750	0.41326821145214265
chrX:123214-123254	TGAGATTGAGAGAGAGAGAGAGAGAGAGAGAGAGAGAGAGA	GAGAGAGAGAGAGAGAGA	chrX	144008	0.9172545464684624
chrX:123214-123254	TGAGATTGAGAGAGAGAGAGAGAGAGAGAGAGAGAGAGAGA	GAGAGAGAAAGAGAAAGAGAGAGAGA	chrX	176742	0.41035188869807554
chrX:123214-123254	TGAGATTGAGAGAGAGAGAGAGAGAGAGAGAGAGAGAGAGA	GAGAAAGAGAGAGAGAAAGAGAAAGAGACAGAGA	chrX	102467	0.47612239745745116
chrX:123214-123254	TGAGATTGAGAGAGAGAGAGAGAGAGAGAGAGAGAGAGAGA	GAGAGAGAAAGAGAAAGAGAGAGAGA	chrX	152958	0.41035188869807554
chrX:123214-123254	TGAGATTGAGAGAGAGAGAGAGAGAGAGAGAGAGAGAGAGA	GAGAAAGAGAAAGAGAGAGAGAAAGAGAAAGAGA	chrX	60883	0.4293198949809551
chrX:123214-123254	TGAGATTGAGAGAGAGAGAGAGAGAGAGAGAGAGAGAGAGA	GAGAGAAAGAGAAAGAGAGAGAGAAAGAGA	chrX	170796	0.41326821145214265
chrX:123214-123254	TGAGATTGAGAGAGAGAGAGAGAGAGAGAGAGAGAGAGAGA	GAGAGAAAGAGAAAGAGAGAGAGAAAGAGA	chrX	34200	0.41326821145214265
chrX:123214-123254	TGAGATTGAGAGAGAGAGAGAGAGAGAGAGAGAGAGAGAGA	GAGAGAGAAAGAGAAAGAGAGAGAGA	chrX	60879	0.41035188869807554
chrX:123214-123254	TGAGATTGAGAGAGAGAGAGAGAGAGAGAGAGAGAGAGAGA	GAGAGAAAGAGAAAGAGAGAGAGAAAGAGA	chrX	16394	0.41326821145214265
chrX:123214-123254	TGAGATTGAGAGAGAGAGAGAGAGAGAGAGAGAGAGAGAGA	GAGAAAGAGAAAGAGAGAGAGAAAGAGAAAGAGA	chrX	51989	0.4293198949809551
chrX:123214-123254	TGAGATTGAGAGAGAGAGAGAGAGAGAGAGAGAGAGAGAGA	GAGAGAGAAAGAGAAAGAGAGAGAGA	chrX	84598	0.41035188869807554
chrX:123214-123254	TGAGATTGAGAGAGAGAGAGAGAGAGAGAGAGAGAGAGAGA	GAGAAAGAGAGAGAGAAAGAGAAAGAGACAGAGA	chrX	158918	0.47612239745745116
chrX:123214-123254	TGAGATTGAGAGAGAGAGAGAGAGAGAGAGAGAGAGAGAGA	GAGAGAGAAAGAGAAAGAGAGAGAGA	chrX	164852	0.41035188869807554
chrX:123214-123254	TGAGATTGAGAGAGAGAGAGAGAGAGAGAGAGAGAGAGAGA	GAGAAAGAGAGAGAGAAAGAGAAAGAGACAGAGA	chrX	51995	0.47612239745745116
chrX:123214-123254	TGAGATTGAGAGAGAGAGAGAGAGAGAGAGAGAGAGAGAGA	GAGAGAAAGAGAAAGAGAGAGAGAAAGAGA	chrX	173772	0.41326821145214265
chrX:123214-123254	TGAGATTGAGAGAGAGAGAGAGAGAGAGAGAGAGAGAGAGA	GAGAAAGAGAAAGAGAGAGAGAAAGAGAAAGAGA	chrX	158912	0.4293198949809551
chrX:123214-123254	TGAGATTGAGAGAGAGAGAGAGAGAGAGAGAGAGAGAGAGA	GAGAAAGAGAAAGAGAGAGAGAAAGAGAAAGAGA	chrX	129193	0.4293198949809551
chrX:123214-123254	TGAGATTGAGAGAGAGAGAGAGAGAGAGAGAGAGAGAGAGA	GAGAAAGAGAGAGAGAAAGAGAAAGAGACAGAGA	chrX	126225	0.47612239745745116
chrX:123214-123254	TGAGATTGAGAGAGAGAGAGAGAGAGAGAGAGAGAGAGAGA	GAGAGAAAGAGAAAGAGAGAGAGAAAGAGA	chrX	114337	0.41326821145214265
chrX:123214-123254	TGAGATTGAGAGAGAGAGAGAGAGAGAGAGAGAGAGAGAGA	GAGAAAGAGAGAGAGAAAGAGAAAGAGACAGAGA	chrX	144032	0.47612239745745116
chrX:123214-123254	TGAGATTGAGAGAGAGAGAGAGAGAGAGAGAGAGAGAGAGA	GAGATAGAGAGAGAGAGAGAGA	chrX	111327	0.9573578860487187
chrX:123214-123254	TGAGATTGAGAGAGAGAGAGAGAGAGAGAGAGAGAGAGAGA	GAGAAAGAGAGAGAGAAAGAGAAAGAGACAGAGA	chrX	147012	0.47612239745745116
chrX:123214-123254	TGAGATTGAGAGAGAGAGAGAGAGAGAGAGAGAGAGAGAGA	GAGAGAGAGAGAAAGAGAAAGAGAGA	chrX	108377	0.4473993508117584
chrX:123214-123254	TGAGATTGAGAGAGAGAGAGAGAGAGAGAGAGAGAGAGAGA	GAGAAAGAGAAAGAGAGAGAGAAAGAGAAAGAGA	chrX	164856	0.4293198949809551
chrX:123214-123254	TGAGATTGAGAGAGAGAGAGAGAGAGAGAGAGAGAGAGAGA	GAGAAAGAGAGAGAGAAAGAGAAAGAGACAGAGA	chrX	54954	0.47612239745745116
chrX:123214-123254	TGAGATTGAGAGAGAGAGAGAGAGAGAGAGAGAGAGAGAGA	GAGAGAGAAAGAGAAAGAGAGAGAGA	chrX	158908	0.41035188869807554
chrX:123214-123254	TGAGATTGAGAGAGAGAGAGAGAGAGAGAGAGAGAGAGAGA	GAGAGAGAAAGAGAAAGAGAGAGAGA	chrX	123251	0.41035188869807554
chrX:123214-123254	TGAGATTGAGAGAGAGAGAGAGAGAGAGAGAGAGAGAGAGA	GAGAAAGAGAAAGAGAGAGAGAAAGAGAAAGAGA	chrX	152962	0.4293198949809551
chrX:123214-123254	TGAGATTGAGAGAGAGAGAGAGAGAGAGAGAGAGAGAGAGA	GAGAGAGAAAGAGAAAGAGAGAGAGA	chrX	51985	0.41035188869807554
chrX:123214-123254	TGAGATTGAGAGAGAGAGAGAGAGAGAGAGAGAGAGAGAGA	GAGAAAGAGAGAGAGAAAGAGAAAGAGACAGAGA	chrX	155946	0.47612239745745116
chrX:123214-123254	TGAGATTGAGAGAGAGAGAGAGAGAGAGAGAGAGAGAGAGA	GAGAAAGAGAGAGAGAAAGAGAAAGAGACAGAGA	chrX	123261	0.47612239745745116
chrX:123214-123254	TGAGATTGAGAGAGAGAGAGAGAGAGAGAGAGAGAGAGAGA	GAGAAAGAGAAAGAGAGAGAGAAAGAGAAAGAGA	chrX	102461	0.4293198949809551
chrX:123214-123254	TGAGATTGAGAGAGAGAGAGAGAGAGAGAGAGAGAGAGAGA	GAGAAAGAGAAAGAGAGAGAGAAAGAGAAAGAGA	chrX	161884	0.4293198949809551
chrX:123214-123254	TGAGATTGAGAGAGAGAGAGAGAGAGAGAGAGAGAGAGAGA	GAGAAAGAGAGAGAGAAAGAGAAAGAGACAGAGA	chrX	81636	0.47612239745745116
chrX:123214-123254	TGAGATTGAGAGAGAGAGAGAGAGAGAGAGAGAGAGAGAGA	GAGAGAGAAAGAGAAAGAGAGAGAGA	chrX	120283	0.41035188869807554
chrX:123214-123254	TGAGATTGAGAGAGAGAGAGAGAGAGAGAGAGAGAGAGAGA	GAGAGAGAGAGAGAGAGA	chrX	87553	0.9172545464684624
chrX:123214-123254	TGAGATTGAGAGAGAGAGAGAGAGAGAGAGAGAGAGAGAGA	GAGAAAGAGAGAGAGAAAGAGAAAGAGACAGAGA	chrX	43105	0.47612239745745116
chrX:123214-123254	TGAGATTGAGAGAGAGAGAGAGAGAGAGAGAGAGAGAGAGA	GAGAGAAAGAGAAAGAGAGAGAGAAAGAGA	chrX	111355	0.41326821145214265
chrX:123214-123254	TGAGATTGAGAGAGAGAGAGAGAGAGAGAGAGAGAGAGAGA	GAGAAAGAGAAAGAGAGAGAGAAAGAGAAAGAGA	chrX	43099	0.4293198949809551
chrX:123214-123254	TGAGATTGAGAGAGAGAGAGAGAGAGAGAGAGAGAGAGAGA	GAGAGAGAAAGAGAAAGAGAGAGAGA	chrX	72748	0.41035188869807554
chrX:123214-123254	TGAGATTGAGAGAGAGAGAGAGAGAGAGAGAGAGAGAGAGA	GAGAGAGAAAGAGAAAGAGAGAGAGA	chrX	129189	0.41035188869807554
chrX:123214-123254	TGAGATTGAGAGAGAGAGAGAGAGAGAGAGAGAGAGAGAGA	GAGAAAGAGAGAGAGAAAGAGAAAGAGACAGAGA	chrX	99497	0.47612239745745116
chrX:123214-123254	TGAGATTGAGAGAGAGAGAGAGAGAGAGAGAGAGAGAGAGA	GAGAGAAAGAGAAAGAGAGAGAGAAAGAGA	chrX	164854	0.41326821145214265
chrX:123214-123254	TGAGATTGAGAGAGAGAGAGAGAGAGAGAGAGAGAGAGAGA	GAGAGAGAGAGAGAGAGA	chrX	114307	0.9172545464684624
chrX:123214-123254	TGAGATTGAGAGAGAGAGAGAGAGAGAGAGAGAGAGAGAGA	GAGAGAAAGAGAAAGAGAGAGAGAAAGAGA	chrX	99489	0.41326821145214265
chrX:123214-123254	TGAGATTGAGAGAGAGAGAGAGAGAGAGAGAGAGAGAGAGA	GAGAAAGAGAGAGAGAAAGAGAAAGAGACAGAGA	chrX	173780	0.47612239745745116
chrX:123214-123254	TGAGATTGAGAGAGAGAGAGAGAGAGAGAGAGAGAGAGAGA	GAGAAAGAGAGAGAGAAAGAGAAAGAGACAGAGA	chrX	75707	0.47612239745745116
chrX:123214-123254	TGAGATTGAGAGAGAGAGAGAGAGAGAGAGAGAGAGAGAGA	GAGAGAGAAAGAGAAAGAGAGAGAGA	chrX	28241	0.41035188869807554
chrX:123214-123254	TGAGATTGAGAGAGAGAGAGAGAGAGAGAGAGAGAGAGAGA	GAGAGAGAAAGAGAAAGAGAGAGAGA	chrX	161880	0.41035188869807554
chrX:123214-123254	TGAGATTGAGAGAGAGAGAGAGAGAGAGAGAGAGAGAGAGA	GAGAGAAAGAGAAAGAGAGAGAGAAAGAGA	chrX	69778	0.41326821145214265
chrX:123214-123254	TGAGATTGAGAGAGAGAGAGAGAGAGAGAGAGAGAGAGAGA	GAGAAAGAGAGAGAGAAAGAGAAAGAGACAGAGA	chrX	84608	0.47612239745745116
chrX:123214-123254	TGAGATTGAGAGAGAGAGAGAGAGAGAGAGAGAGAGAGAGA	GAGAGAAAGAGAAAGAGAGAGAGAAAGAGA	chrX	66817	0.41326821145214265
chrX:123214-123254	TGAGATTGAGAGAGAGAGAGAGAGAGAGAGAGAGAGAGAGA	GAGAAAGAGAGAGAGAAAGAGAAAGAGACAGAGA	chrX	72758	0.47612239745745116
chrX:123214-123254	TGAGATTGAGAGAGAGAGAGAGAGAGAGAGAGAGAGAGAGA	GAGAGAGAAAGAGAAAGAGAGAAAGAGAAAGAGA	chrX	31217	0.12767580101428003
chrX:123214-123254	TGAGATTGAGAGAGAGAGAGAGAGAGAGAGAGAGAGAGAGA	GAGAAAGAGAAAGAGAGAGAGAAAGAGAAAGAGA	chrX	28245	0.4293198949809551
chrX:123214-123254	TGAGATTGAGAGAGAGAGAGAGAGAGAGAGAGAGAGAGAGA	GAGAGAAAGAGAAAGAGAGAGAGAAAGAGA	chrX	120285	0.41326821145214265
chrX:123214-123254	TGAGATTGAGAGAGAGAGAGAGAGAGAGAGAGAGAGAGAGA	GAGAGAGAGAGAGAGAGA	chrX	152940	0.9172545464684624
chrX:123214-123254	TGAGATTGAGAGAGAGAGAGAGAGAGAGAGAGAGAGAGAGA	GAGAGAGAAAGAGAAAGAGAGAAAGAGACAGAGA	chrX	78672	0.19674938679441872
chrX:123214-123254	TGAGATTGAGAGAGAGAGAGAGAGAGAGAGAGAGAGAGAGA	GAGAGAAAGAGAAAGAGAGAGAGAAAGAGA	chrX	147004	0.41326821145214265
chrX:123214-123254	TGAGATTGAGAGAGAGAGAGAGAGAGAGAGAGAGAGAGAGA	GAGAAAGAGAGAGAGAAAGAGAAAGAGACAGAGA	chrX	46087	0.47612239745745116
chrX:123214-123254	TGAGATTGAGAGAGAGAGAGAGAGAGAGAGAGAGAGAGAGA	GAGAAAGAGAAAGAGAGAGAGAAAGAGAAAGAGA	chrX	57915	0.4293198949809551
chrX:123214-123254	TGAGATTGAGAGAGAGAGAGAGAGAGAGAGAGAGAGAGAGA	GAGAAAGAGAAAGAGAGAGAGAAAGAGAAAGAGA	chrX	54948	0.4293198949809551
chrX:123214-123254	TGAGATTGAGAGAGAGAGAGAGAGAGAGAGAGAGAGAGAGA	GAGAAAGAGAAAGAGAGAGAGAAAGAGAAAGAGA	chrX	87583	0.4293198949809551
chrX:123214-123254	TGAGATTGAGAGAGAGAGAGAGAGAGAGAGAGAGAGAGAGA	GAGAGAGAGAGAGAGAGA	chrX	129179	0.9172545464684624
chrX:123214-123254	TGAGATTGAGAGAGAGAGAGAGAGAGAGAGAGAGAGAGAGA	GAGAGAGAGAAAGAGAAAGAGAGAAAGAGA	chrX	78670	0.24958895074542556
chrX:123214-123254	TGAGATTGAGAGAGAGAGAGAGAGAGAGAGAGAGAGAGAGA	GAGAGAAAGAGAAAGAGAGAGAGAAAGAGA	chrX	19347	0.41326821145214265
chrX:123214-123254	TGAGATTGAGAGAGAGAGAGAGAGAGAGAGAGAGAGAGAGA	GAGAAAGAGAGAGAGAAAGAGAAAGAGACAGAGA	chrX	149992	0.47612239745745116
chrX:123214-123254	TGAGATTGAGAGAGAGAGAGAGAGAGAGAGAGAGAGAGAGA	GAGAGAGAGAGAGAGAGA	chrX	72730	0.9172545464684624
chrX:123214-123254	TGAGATTGAGAGAGAGAGAGAGAGAGAGAGAGAGAGAGAGA	GAGAAAGAGAAAGAGAGAGAGAAAGAGAAAGAGA	chrX	19349	0.4293198949809551
chrX:123214-123254	TGAGATTGAGAGAGAGAGAGAGAGAGAGAGAGAGAGAGAGA	GAGAGAGAGAGAAAGAGAAAGAGAGA	chrX	31213	0.4473993508117584
chrX:123214-123254	TGAGATTGAGAGAGAGAGAGAGAGAGAGAGAGAGAGAGAGA	GAGAGAAAGAGAAAGAGAGAGAGAAAGAGA	chrX	25278	0.41326821145214265
chrX:123214-123254	TGAGATTGAGAGAGAGAGAGAGAGAGAGAGAGAGAGAGAGA	GAGAAAGAGAAAGAGAGAGAGAAAGAGAAAGAGA	chrX	75701	0.4293198949809551
chrX:123214-123254	TGAGATTGAGAGAGAGAGAGAGAGAGAGAGAGAGAGAGAGA	GAGAGAGAGAGAGAGAGA	chrX	161862	0.9172545464684624
chrX:123214-123254	TGAGATTGAGAGAGAGAGAGAGAGAGAGAGAGAGAGAGAGA	GAGAGAAAGAGAAAGAGAGAGAGAAAGAGA	chrX	126217	0.41326821145214265
chrX:123214-123254	TGAGATTGAGAGAGAGAGAGAGAGAGAGAGAGAGAGAGAGA	GAGAGAAAGAGAAAGAGAGAGAGAAAGAGA	chrX	129191	0.41326821145214265
chrX:123214-123254	TGAGATTGAGAGAGAGAGAGAGAGAGAGAGAGAGAGAGAGA	GAGAGAGAGAGAGAGAGA	chrX	84580	0.9172545464684624
chrX:123214-123254	TGAGATTGAGAGAGAGAGAGAGAGAGAGAGAGAGAGAGAGA	GAGAGAGAGAGAGAGAGA	chrX	173752	0.9172545464684624
chrX:123214-123254	TGAGATTGAGAGAGAGAGAGAGAGAGAGAGAGAGAGAGAGA	GAGAGAAAGAGAAAGAGAGAGAGAAAGAGA	chrX	105418	0.41326821145214265
chrX:123214-123254	TGAGATTGAGAGAGAGAGAGAGAGAGAGAGAGAGAGAGAGA	GAGAGAGAAAGAGAAAGAGAGAGAGA	chrX	34198	0.41035188869807554
chrX:123214-123254	TGAGATTGAGAGAGAGAGAGAGAGAGAGAGAGAGAGAGAGA	GAGAGAGAAAGAGAAAGAGAGAGAGA	chrX	155936	0.41035188869807554
chrX:123214-123254	TGAGATTGAGAGAGAGAGAGAGAGAGAGAGAGAGAGAGAGA	GAGAAAGAGAAAGAGAGAGAGAAAGAGAAAGAGA	chrX	173774	0.4293198949809551
chrX:123214-123254	TGAGATTGAGAGAGAGAGAGAGAGAGAGAGAGAGAGAGAGA	GAGAGAGAAAGAGAAAGAGAGAGAGA	chrX	75697	0.41035188869807554
chrX:123214-123254	TGAGATTGAGAGAGAGAGAGAGAGAGAGAGAGAGAGAGAGA	GAGAGAAAGAGAAAGAGAGAGAGAAAGAGA	chrX	117309	0.41326821145214265
chrX:123214-123254	TGAGATTGAGAGAGAGAGAGAGAGAGAGAGAGAGAGAGAGA	GAGAAAGAGAGAGAGAAAGAGAAAGAGACAGAGA	chrX	152968	0.47612239745745116
chrX:123214-123254	TGAGATTGAGAGAGAGAGAGAGAGAGAGAGAGAGAGAGAGA	GAGAAAGAGAAAGAGAGAGAGAAAGAGAAAGAGA	chrX	149986	0.4293198949809551
chrX:123214-123254	TGAGATTGAGAGAGAGAGAGAGAGAGAGAGAGAGAGAGAGA	GAGAGAGAGAGAGAGAGA	chrX	123221	0.9172545464684624
chrX:123214-123254	TGAGATTGAGAGAGAGAGAGAGAGAGAGAGAGAGAGAGAGA	GAGAGAAAGAGAAAGAGAGAGAGAAAGAGA	chrX	49028	0.41326821145214265
chrX:123214-123254	TGAGATTGAGAGAGAGAGAGAGAGAGAGAGAGAGAGAGAGA	GAGAGAAAGAGAAAGAGAGAGAGAAAGAGA	chrX	141051	0.41326821145214265
chrX:123214-123254	TGAGATTGAGAGAGAGAGAGAGAGAGAGAGAGAGAGAGAGA	GAGAAAGAGAAAGAGAGAGAGAAAGAGAAAGAGA	chrX	126219	0.4293198949809551
chrX:123214-123254	TGAGATTGAGAGAGAGAGAGAGAGAGAGAGAGAGAGAGAGA	GAGAGAAAGAGAAAGAGAGAGAGAAAGAGA	chrX	60881	0.41326821145214265
chrX:123214-123254	TGAGATTGAGAGAGAGAGAGAGAGAGAGAGAGAGAGAGAGA	GAGAGAGAAAGAGAAAGAGAGAGAGA	chrX	111353	0.41035188869807554
chrX:123214-123254	TGAGATTGAGAGAGAGAGAGAGAGAGAGAGAGAGAGAGAGA	GAGAGAGAAAGAGAAAGAGAGAGAGA	chrX	37147	0.41035188869807554
chrX:123214-123254	TGAGATTGAGAGAGAGAGAGAGAGAGAGAGAGAGAGAGAGA	GAGAGAGAAAGAGAAAGAGAGAGAGA	chrX	147002	0.41035188869807554
chrX:123214-123254	TGAGATTGAGAGAGAGAGAGAGAGAGAGAGAGAGAGAGAGA	GAGAGAAAGAGAAAGAGAGAGAGAAAGAGA	chrX	51987	0.41326821145214265
chrX:123214-123254	TGAGATTGAGAGAGAGAGAGAGAGAGAGAGAGAGAGAGAGA	GAGAAAGAGAGAGAGAAAGAGAAAGAGACAGAGA	chrX	105426	0.47612239745745116
chrX:123214-123254	TGAGATTGAGAGAGAGAGAGAGAGAGAGAGAGAGAGAGAGA	GAGAGAAAGAGAAAGAGAGAGAGAAAGAGA	chrX	57913	0.41326821145214265
chrX:123214-123254	TGAGATTGAGAGAGAGAGAGAGAGAGAGAGAGAGAGAGAGA	GAGAGAGAGAGAAAGAGAAAGAGAGA	chrX	78668	0.4473993508117584
chrX:123214-123254	TGAGATTGAGAGAGAGAGAGAGAGAGAGAGAGAGAGAGAGA	GAGAAAGAGAAAGAGAGAGAGAAAGAGAAAGAGA	chrX	111357	0.4293198949809551
chrX:123214-123254	TGAGATTGAGAGAGAGAGAGAGAGAGAGAGAGAGAGAGAGA	GAGAAAGAGAAAGAGAGAGAGAAAGAGAAAGAGA	chrX	90555	0.4293198949809551
chrX:123214-123254	TGAGATTGAGAGAGAGAGAGAGAGAGAGAGAGAGAGAGAGA	GAGAAAGAGAAAGAGAGAGAGAAAGAGAAAGAGA	chrX	114339	0.4293198949809551
chrX:123214-123254	TGAGATTGAGAGAGAGAGAGAGAGAGAGAGAGAGAGAGAGA	GAGAAAGAGAAAGAGAGAGAGAAAGAGAAAGAGA	chrX	40119	0.4293198949809551
chrX:123214-123254	TGAGATTGAGAGAGAGAGAGAGAGAGAGAGAGAGAGAGAGA	GAGAGAAAGAGAAAGAGAGAGAGAAAGAGA	chrX	43097	0.41326821145214265
chrX:123214-123254	TGAGATTGAGAGAGAGAGAGAGAGAGAGAGAGAGAGAGAGA	GAGAAAGAGAAAGAGAGAGAGAAAGAGAAAGAGA	chrX	93531	0.4293198949809551
chrX:123214-123254	TGAGATTGAGAGAGAGAGAGAGAGAGAGAGAGAGAGAGAGA	GAGAAAGAGAGAGAGAAAGAGAAAGAGACAGAGA	chrX	167834	0.47612239745745116
chrX:123214-123254	TGAGATTGAGAGAGAGAGAGAGAGAGAGAGAGAGAGAGAGA	GAGAAAGAGAGAGAGAAAGAGAAAGAGACAGAGA	chrX	66825	0.47612239745745116
chrX:123214-123254	TGAGATTGAGAGAGAGAGAGAGAGAGAGAGAGAGAGAGAGA	GAGAAAGAGAGAGAGAAAGAGAAAGAGACAGAGA	chrX	87589	0.47612239745745116
chrX:123214-123254	TGAGATTGAGAGAGAGAGAGAGAGAGAGAGAGAGAGAGAGA	GAGAAAGAGAGAGAGAAAGAGAAAGAGACAGAGA	chrX	37157	0.47612239745745116
chrX:123214-123254	TGAGATTGAGAGAGAGAGAGAGAGAGAGAGAGAGAGAGAGA	GAGAGAGAAAGAGAAAGAGAGAGAGA	chrX	173770	0.41035188869807554
chrX:123214-123254	TGAGATTGAGAGAGAGAGAGAGAGAGAGAGAGAGAGAGAGA	GAGAAAGAGAAAGAGAGAGAGAAAGAGAAAGAGA	chrX	99491	0.4293198949809551
chrX:123214-123254	TGAGATTGAGAGAGAGAGAGAGAGAGAGAGAGAGAGAGAGA	GAGAAAGAGAAAGAGAGAGAGAAAGAGAAAGAGA	chrX	69780	0.4293198949809551
chrX:123214-123254	TGAGATTGAGAGAGAGAGAGAGAGAGAGAGAGAGAGAGAGA	GAGAGAGAAAGAGAAAGAGAGAGAGA	chrX	102457	0.41035188869807554
chrX:123214-123254	TGAGATTGAGAGAGAGAGAGAGAGAGAGAGAGAGAGAGAGA	GAGAGAGAGAGAGAGAGA	chrX	158890	0.9172545464684624
chrX:123214-123254	TGAGATTGAGAGAGAGAGAGAGAGAGAGAGAGAGAGAGAGA	AGAGAAAGAGAGAGAGAAAGAGAAAGAGA	chrX	138085	0.35788413732284924
chrX:123214-123254	TGAGATTGAGAGAGAGAGAGAGAGAGAGAGAGAGAGAGAGA	AGAGAAAGAGAGAGAGAAAGAGAAAGAGA	chrX	25285	0.35788413732284924
chrX:123214-123254	TGAGATTGAGAGAGAGAGAGAGAGAGAGAGAGAGAGAGAGA	AGAGAAAGAGAGAGAGAAAGAGAAAGAGA	chrX	167833	0.35788413732284924
chrX:123214-123254	TGAGATTGAGAGAGAGAGAGAGAGAGAGAGAGAGAGAGAGA	AGAGAGAGAGAAAGAGAAAGAGACAGAGA	chrX	90566	0.30658895649069307
chrX:123214-123254	TGAGATTGAGAGAGAGAGAGAGAGAGAGAGAGAGAGAGAGA	AGAGAAAGAGAGAGAGAAAGAGAAAGAGA	chrX	93536	0.35788413732284924
chrX:123214-123254	TGAGATTGAGAGAGAGAGAGAGAGAGAGAGAGAGAGAGAGA	AGAGAAAGAGAGAGAGAAAGAGAAAGAGA	chrX	102466	0.35788413732284924
chrX:123214-123254	TGAGATTGAGAGAGAGAGAGAGAGAGAGAGAGAGAGAGAGA	AGAGAAAGAGAGAGAGAAAGAGAAAGAGA	chrX	54953	0.35788413732284924
chrX:123214-123254	TGAGATTGAGAGAGAGAGAGAGAGAGAGAGAGAGAGAGAGA	AGAGAAAGAGAGAGAGAAAGAGAAAGAGA	chrX	99496	0.35788413732284924
chrX:123214-123254	TGAGATTGAGAGAGAGAGAGAGAGAGAGAGAGAGAGAGAGA	AGAGAGAGAGAAAGAGAAAGAGACAGAGA	chrX	19360	0.30658895649069307
chrX:123214-123254	TGAGATTGAGAGAGAGAGAGAGAGAGAGAGAGAGAGAGAGA	AGAGAGAGAGAAAGAGAAAGAGACAGAGA	chrX	60894	0.30658895649069307
chrX:123214-123254	TGAGATTGAGAGAGAGAGAGAGAGAGAGAGAGAGAGAGAGA	AGAGAAAGAGAGAGAGAAAGAGAAAGAGA	chrX	57920	0.35788413732284924
chrX:123214-123254	TGAGATTGAGAGAGAGAGAGAGAGAGAGAGAGAGAGAGAGA	AGAGAAAGAGAGAGAGAAAGAGAAAGAGA	chrX	120292	0.35788413732284924
chrX:123214-123254	TGAGATTGAGAGAGAGAGAGAGAGAGAGAGAGAGAGAGAGA	AGAGAAAGAGAGAGAGAAAGAGAAAGAGA	chrX	34207	0.35788413732284924
chrX:123214-123254	TGAGATTGAGAGAGAGAGAGAGAGAGAGAGAGAGAGAGAGA	AGAGAAAGAGAGAGAGAAAGAGAAAGAGA	chrX	81635	0.35788413732284924
chrX:123214-123254	TGAGATTGAGAGAGAGAGAGAGAGAGAGAGAGAGAGAGAGA	AGAGAAAGAGAGAGAGAAAGAGAAAGAGA	chrX	164861	0.35788413732284924
chrX:123214-123254	TGAGATTGAGAGAGAGAGAGAGAGAGAGAGAGAGAGAGAGA	AGAGAGAGAGAAAGAGAAAGAGACAGAGA	chrX	155951	0.30658895649069307
chrX:123214-123254	TGAGATTGAGAGAGAGAGAGAGAGAGAGAGAGAGAGAGAGA	AGAGAAAGAGAGAGAGAAAGAGAAAGAGA	chrX	28250	0.35788413732284924
chrX:123214-123254	TGAGATTGAGAGAGAGAGAGAGAGAGAGAGAGAGAGAGAGA	AGAGAAAGAGAGAGAGAAAGAGAAAGAGA	chrX	69785	0.35788413732284924
chrX:123214-123254	TGAGATTGAGAGAGAGAGAGAGAGAGAGAGAGAGAGAGAGA	AGAGAGAGAGAAAGAGAAAGAGACAGAGA	chrX	84613	0.30658895649069307
chrX:123214-123254	TGAGATTGAGAGAGAGAGAGAGAGAGAGAGAGAGAGAGAGA	AGAGAAAGAGAGAGAGAAAGAGAAAGAGA	chrX	152967	0.35788413732284924
chrX:123214-123254	TGAGATTGAGAGAGAGAGAGAGAGAGAGAGAGAGAGAGAGA	AGAGAAAGAGAGAGAGAAAGAGAAAGAGA	chrX	158917	0.35788413732284924
chrX:123214-123254	TGAGATTGAGAGAGAGAGAGAGAGAGAGAGAGAGAGAGAGA	AGAGAAAGAGAGAGAGAAAGAGAAAGAGA	chrX	129198	0.35788413732284924
chrX:123214-123254	TGAGATTGAGAGAGAGAGAGAGAGAGAGAGAGAGAGAGAGA	AGAGAGAGAGAAAGAGAAAGAGACAGAGA	chrX	46092	0.30658895649069307
chrX:123214-123254	TGAGATTGAGAGAGAGAGAGAGAGAGAGAGAGAGAGAGAGA	AGAGAAAGAGAGAGAGAAAGAGAAAGAGA	chrX	16401	0.35788413732284924
chrX:123214-123254	TGAGATTGAGAGAGAGAGAGAGAGAGAGAGAGAGAGAGAGA	AGAGAAAGAGAGAGAGAAAGAGAAAGAGA	chrX	132157	0.35788413732284924
chrX:123214-123254	TGAGATTGAGAGAGAGAGAGAGAGAGAGAGAGAGAGAGAGA	AGAGAAAGAGAGAGAGAAAGAGAAAGAGA	chrX	49035	0.35788413732284924
chrX:123214-123254	TGAGATTGAGAGAGAGAGAGAGAGAGAGAGAGAGAGAGAGA	AGAGAGAGAGAAAGAGAAAGAGACAGAGA	chrX	54959	0.30658895649069307
chrX:123214-123254	TGAGATTGAGAGAGAGAGAGAGAGAGAGAGAGAGAGAGAGA	AGAGAGAGAGAAAGAGAAAGAGACAGAGA	chrX	173785	0.30658895649069307
chrX:123214-123254	TGAGATTGAGAGAGAGAGAGAGAGAGAGAGAGAGAGAGAGA	AGAGAGAGAGAAAGAGAAAGAGACAGAGA	chrX	72763	0.30658895649069307
chrX:123214-123254	TGAGATTGAGAGAGAGAGAGAGAGAGAGAGAGAGAGAGAGA	AGAGAGAGAGAAAGAGAAAGAGACAGAGA	chrX	149997	0.30658895649069307
chrX:123214-123254	TGAGATTGAGAGAGAGAGAGAGAGAGAGAGAGAGAGAGAGA	AGAGAAAGAGAGAGAGAAAGAGAAAGAGA	chrX	147011	0.35788413732284924
chrX:123214-123254	TGAGATTGAGAGAGAGAGAGAGAGAGAGAGAGAGAGAGAGA	AGAGAAAGAGAGAGAGAAAGAGAAAGAGA	chrX	170803	0.35788413732284924
chrX:123214-123254	TGAGATTGAGAGAGAGAGAGAGAGAGAGAGAGAGAGAGAGA	AGAGAGAGAGAAAGAGAAAGAGACAGAGA	chrX	96538	0.30658895649069307
chrX:123214-123254	TGAGATTGAGAGAGAGAGAGAGAGAGAGAGAGAGAGAGAGA	AGAGAAAGAGAGAGAGAAAGAGAAAGAGA	chrX	117316	0.35788413732284924
chrX:123214-123254	TGAGATTGAGAGAGAGAGAGAGAGAGAGAGAGAGAGAGAGA	AGAGAAAGAGAGAGAGAAAGAGAAAGAGA	chrX	72757	0.35788413732284924
chrX:123214-123254	TGAGATTGAGAGAGAGAGAGAGAGAGAGAGAGAGAGAGAGA	AGAGAGAGAGAAAGAGAAAGAGACAGAGA	chrX	69791	0.30658895649069307
chrX:123214-123254	TGAGATTGAGAGAGAGAGAGAGAGAGAGAGAGAGAGAGAGA	AGAGAGAGAGAAAGAGAAAGAGACAGAGA	chrX	152973	0.30658895649069307
chrX:123214-123254	TGAGATTGAGAGAGAGAGAGAGAGAGAGAGAGAGAGAGAGA	AGAGAGAGAGAAAGAGAAAGAGACAGAGA	chrX	75712	0.30658895649069307
chrX:123214-123254	TGAGATTGAGAGAGAGAGAGAGAGAGAGAGAGAGAGAGAGA	AGAGAGAGAGAAAGAGAAAGAGACAGAGA	chrX	16407	0.30658895649069307
chrX:123214-123254	TGAGATTGAGAGAGAGAGAGAGAGAGAGAGAGAGAGAGAGA	AGAGAGAGAGAAAGAGAAAGAGACAGAGA	chrX	37162	0.30658895649069307
chrX:123214-123254	TGAGATTGAGAGAGAGAGAGAGAGAGAGAGAGAGAGAGAGA	AGAGAGAGAGAAAGAGAAAGAGACAGAGA	chrX	99502	0.30658895649069307
chrX:123214-123254	TGAGATTGAGAGAGAGAGAGAGAGAGAGAGAGAGAGAGAGA	AGAGAAAGAGAGAGAGAAAGAGAAAGAGA	chrX	63856	0.35788413732284924
chrX:123214-123254	TGAGATTGAGAGAGAGAGAGAGAGAGAGAGAGAGAGAGAGA	AGAGAAAGAGAGAGAGAAAGAGAAAGAGA	chrX	123260	0.35788413732284924
chrX:123214-123254	TGAGATTGAGAGAGAGAGAGAGAGAGAGAGAGAGAGAGAGA	AGAGAGAGAGAAAGAGAAAGAGACAGAGA	chrX	87594	0.30658895649069307
chrX:123214-123254	TGAGATTGAGAGAGAGAGAGAGAGAGAGAGAGAGAGAGAGA	AGAGAAAGAGAGAGAGAAAGAGAAAGAGA	chrX	46086	0.35788413732284924
chrX:123214-123254	TGAGATTGAGAGAGAGAGAGAGAGAGAGAGAGAGAGAGAGA	AGAGAGAGAGAAAGAGAAAGAGACAGAGA	chrX	144037	0.30658895649069307
chrX:123214-123254	TGAGATTGAGAGAGAGAGAGAGAGAGAGAGAGAGAGAGAGA	AGAGAGAGAGAAAGAGAAAGAGACAGAGA	chrX	102472	0.30658895649069307
chrX:123214-123254	TGAGATTGAGAGAGAGAGAGAGAGAGAGAGAGAGAGAGAGA	AGAGAGAGAGAAAGAGAAAGAGACAGAGA	chrX	43110	0.30658895649069307
chrX:123214-123254	TGAGATTGAGAGAGAGAGAGAGAGAGAGAGAGAGAGAGAGA	AGAGAGAGAGAAAGAGAAAGAGACAGAGA	chrX	132163	0.30658895649069307
chrX:123214-123254	TGAGATTGAGAGAGAGAGAGAGAGAGAGAGAGAGAGAGAGA	AGAGAAAGAGAGAGAGAAAGAGAAAGAGA	chrX	105425	0.35788413732284924
chrX:123214-123254	TGAGATTGAGAGAGAGAGAGAGAGAGAGAGAGAGAGAGAGA	AGAGAGAGAGAAAGAGAAAGAGACAGAGA	chrX	176757	0.30658895649069307
chrX:123214-123254	TGAGATTGAGAGAGAGAGAGAGAGAGAGAGAGAGAGAGAGA	AGAGAGAGAGAAAGAGAAAGAGACAGAGA	chrX	57926	0.30658895649069307
chrX:123214-123254	TGAGATTGAGAGAGAGAGAGAGAGAGAGAGAGAGAGAGAGA	AGAGAAAGAGAGAGAGAAAGAGAAAGAGA	chrX	84607	0.35788413732284924
chrX:123214-123254	TGAGATTGAGAGAGAGAGAGAGAGAGAGAGAGAGAGAGAGA	AGAGAGAGAGAAAGAGAAAGAGACAGAGA	chrX	123266	0.30658895649069307
chrX:123214-123254	TGAGATTGAGAGAGAGAGAGAGAGAGAGAGAGAGAGAGAGA	AGAGAGAGAGAAAGAGAAAGAGACAGAGA	chrX	164867	0.30658895649069307
chrX:123214-123254	TGAGATTGAGAGAGAGAGAGAGAGAGAGAGAGAGAGAGAGA	AGAGAGAGAGAAAGAGAAAGAGACAGAGA	chrX	158923	0.30658895649069307
chrX:123214-123254	TGAGATTGAGAGAGAGAGAGAGAGAGAGAGAGAGAGAGAGA	AGAGAGAGAGAAAGAGAAAGAGACAGAGA	chrX	34213	0.30658895649069307
chrX:123214-123254	TGAGATTGAGAGAGAGAGAGAGAGAGAGAGAGAGAGAGAGA	AGAGAGAGAGAAAGAGAAAGAGACAGAGA	chrX	105431	0.30658895649069307
chrX:123214-123254	TGAGATTGAGAGAGAGAGAGAGAGAGAGAGAGAGAGAGAGA	AGAGAAAGAGAGAGAGAAAGAGAAAGAGA	chrX	19354	0.35788413732284924
chrX:123214-123254	TGAGATTGAGAGAGAGAGAGAGAGAGAGAGAGAGAGAGAGA	AGAGAGAGAGAAAGAGAAAGAGACAGAGA	chrX	25291	0.30658895649069307
chrX:123214-123254	TGAGATTGAGAGAGAGAGAGAGAGAGAGAGAGAGAGAGAGA	AGAGAGAGAGAAAGAGAAAGAGACAGAGA	chrX	129204	0.30658895649069307
chrX:123214-123254	TGAGATTGAGAGAGAGAGAGAGAGAGAGAGAGAGAGAGAGA	AGAGAAAGAGAGAGAGAAAGAGAAAGAGA	chrX	90560	0.35788413732284924
chrX:123214-123254	TGAGATTGAGAGAGAGAGAGAGAGAGAGAGAGAGAGAGAGA	AGAGAAAGAGAGAGAGAAAGAGAAAGAGA	chrX	60888	0.35788413732284924
chrX:123214-123254	TGAGATTGAGAGAGAGAGAGAGAGAGAGAGAGAGAGAGAGA	AGAGAGAGAGAAAGAGAAAGAGACAGAGA	chrX	147017	0.30658895649069307
chrX:123214-123254	TGAGATTGAGAGAGAGAGAGAGAGAGAGAGAGAGAGAGAGA	AGAGAAAGAGAGAGAGAAAGAGAAAGAGA	chrX	37156	0.35788413732284924
chrX:123214-123254	TGAGATTGAGAGAGAGAGAGAGAGAGAGAGAGAGAGAGAGA	AGAGAAAGAGAGAGAGAAAGAGAAAGAGA	chrX	126224	0.35788413732284924
chrX:123214-123254	TGAGATTGAGAGAGAGAGAGAGAGAGAGAGAGAGAGAGAGA	AGAGAAAGAGAGAGAGAAAGAGAAAGAGA	chrX	40124	0.35788413732284924
chrX:123214-123254	TGAGATTGAGAGAGAGAGAGAGAGAGAGAGAGAGAGAGAGA	AGAGAGAGAGAAAGAGAAAGAGACAGAGA	chrX	117322	0.30658895649069307
chrX:123214-123254	TGAGATTGAGAGAGAGAGAGAGAGAGAGAGAGAGAGAGAGA	AGAGAGAGAGAAAGAGAAAGAGACAGAGA	chrX	141064	0.30658895649069307
chrX:123214-123254	TGAGATTGAGAGAGAGAGAGAGAGAGAGAGAGAGAGAGAGA	AGAGAGAGAGAAAGAGAAAGAGACAGAGA	chrX	120298	0.30658895649069307
chrX:123214-123254	TGAGATTGAGAGAGAGAGAGAGAGAGAGAGAGAGAGAGAGA	AGAGAAAGAGAGAGAGAAAGAGAAAGAGA	chrX	96532	0.35788413732284924
chrX:123214-123254	TGAGATTGAGAGAGAGAGAGAGAGAGAGAGAGAGAGAGAGA	AGAGAAAGAGAGAGAGAAAGAGAAAGAGA	chrX	161889	0.35788413732284924
chrX:123214-123254	TGAGATTGAGAGAGAGAGAGAGAGAGAGAGAGAGAGAGAGA	AGAGAAAGAGAGAGAGAAAGAGAAAGAGA	chrX	51994	0.35788413732284924
chrX:123214-123254	TGAGATTGAGAGAGAGAGAGAGAGAGAGAGAGAGAGAGAGA	AGAGAGAGAGAAAGAGAAAGAGACAGAGA	chrX	81641	0.30658895649069307
chrX:123214-123254	TGAGATTGAGAGAGAGAGAGAGAGAGAGAGAGAGAGAGAGA	AGAGAAAGAGAGAGAGAAAGAGAAAGAGA	chrX	176751	0.35788413732284924
chrX:123214-123254	TGAGATTGAGAGAGAGAGAGAGAGAGAGAGAGAGAGAGAGA	AGAGAGAGAGAAAGAGAAAGAGACAGAGA	chrX	126230	0.30658895649069307
chrX:123214-123254	TGAGATTGAGAGAGAGAGAGAGAGAGAGAGAGAGAGAGAGA	AGAGAGAGAGAAAGAGAAAGAGACAGAGA	chrX	63862	0.30658895649069307
chrX:123214-123254	TGAGATTGAGAGAGAGAGAGAGAGAGAGAGAGAGAGAGAGA	AGAGAGAGAGAAAGAGAAAGAGACAGAGA	chrX	167839	0.30658895649069307
chrX:123214-123254	TGAGATTGAGAGAGAGAGAGAGAGAGAGAGAGAGAGAGAGA	AGAGAAAGAGAGAGAGAAAGAGAAAGAGA	chrX	66824	0.35788413732284924
chrX:123214-123254	TGAGATTGAGAGAGAGAGAGAGAGAGAGAGAGAGAGAGAGA	AGAGAGAGAGAAAGAGAAAGAGACAGAGA	chrX	93542	0.30658895649069307
chrX:123214-123254	TGAGATTGAGAGAGAGAGAGAGAGAGAGAGAGAGAGAGAGA	AGAGAGAGAGAAAGAGAAAGAGACAGAGA	chrX	111368	0.30658895649069307
chrX:123214-123254	TGAGATTGAGAGAGAGAGAGAGAGAGAGAGAGAGAGAGAGA	AGAGAGAGAGAAAGAGAAAGAGACAGAGA	chrX	114350	0.30658895649069307
chrX:123214-123254	TGAGATTGAGAGAGAGAGAGAGAGAGAGAGAGAGAGAGAGA	AGAGAGAGAGAAAGAGAAAGAGACAGAGA	chrX	22309	0.30658895649069307
chrX:123214-123254	TGAGATTGAGAGAGAGAGAGAGAGAGAGAGAGAGAGAGAGA	AGAGAAAGAGAGAGAGAAAGAGAAAGAGA	chrX	173779	0.35788413732284924
chrX:123214-123254	TGAGATTGAGAGAGAGAGAGAGAGAGAGAGAGAGAGAGAGA	AGAGAAAGAGAGAGAGAAAGAGAAAGAGA	chrX	111362	0.35788413732284924
chrX:123214-123254	TGAGATTGAGAGAGAGAGAGAGAGAGAGAGAGAGAGAGAGA	AGAGAAAGAGAGAGAGAAAGAGAAAGAGA	chrX	155945	0.35788413732284924
chrX:123214-123254	TGAGATTGAGAGAGAGAGAGAGAGAGAGAGAGAGAGAGAGA	AGAGAAAGAGAGAGAGAAAGAGAAAGAGA	chrX	114344	0.35788413732284924
chrX:123214-123254	TGAGATTGAGAGAGAGAGAGAGAGAGAGAGAGAGAGAGAGA	AGAGAGAGAGAAAGAGAAAGAGACAGAGA	chrX	28256	0.30658895649069307
chrX:123214-123254	TGAGATTGAGAGAGAGAGAGAGAGAGAGAGAGAGAGAGAGA	AGAGAGAGAGAAAGAGAAAGAGACAGAGA	chrX	40130	0.30658895649069307
chrX:123214-123254	TGAGATTGAGAGAGAGAGAGAGAGAGAGAGAGAGAGAGAGA	AGAGAGAGAGAAAGAGAAAGAGACAGAGA	chrX	170809	0.30658895649069307
chrX:123214-123254	TGAGATTGAGAGAGAGAGAGAGAGAGAGAGAGAGAGAGAGA	AGAGAAAGAGAGAGAGAAAGAGAAAGAGA	chrX	149991	0.35788413732284924
chrX:123214-123254	TGAGATTGAGAGAGAGAGAGAGAGAGAGAGAGAGAGAGAGA	AGAGAAAGAGAGAGAGAAAGAGAAAGAGA	chrX	144031	0.35788413732284924
chrX:123214-123254	TGAGATTGAGAGAGAGAGAGAGAGAGAGAGAGAGAGAGAGA	AGAGAGAGAGAAAGAGAAAGAGACAGAGA	chrX	52000	0.30658895649069307
chrX:123214-123254	TGAGATTGAGAGAGAGAGAGAGAGAGAGAGAGAGAGAGAGA	AGAGAGAGAGAAAGAGAAAGAGACAGAGA	chrX	49041	0.30658895649069307
chrX:123214-123254	TGAGATTGAGAGAGAGAGAGAGAGAGAGAGAGAGAGAGAGA	AGAGAAAGAGAGAGAGAAAGAGAAAGAGA	chrX	75706	0.35788413732284924
chrX:123214-123254	TGAGATTGAGAGAGAGAGAGAGAGAGAGAGAGAGAGAGAGA	AGAGAGAGAGAAAGAGAAAGAGACAGAGA	chrX	138091	0.30658895649069307
chrX:123214-123254	TGAGATTGAGAGAGAGAGAGAGAGAGAGAGAGAGAGAGAGA	AGAGAAAGAGAGAGAGAAAGAGAAAGAGA	chrX	141058	0.35788413732284924
chrX:123214-123254	TGAGATTGAGAGAGAGAGAGAGAGAGAGAGAGAGAGAGAGA	AGAGAGAGAGAGAGAGA	chrX	46056	0.8311833456593767
chrX:123214-123254	TGAGATTGAGAGAGAGAGAGAGAGAGAGAGAGAGAGAGAGA	AGAGAAAGAGAGAGAGAAAGAGAAAGAGA	chrX	22303	0.35788413732284924
chrX:123214-123254	TGAGATTGAGAGAGAGAGAGAGAGAGAGAGAGAGAGAGAGA	AGAGAAAGAGAGAGAGAAAGAGAAAGAGA	chrX	87588	0.35788413732284924
chrX:123214-123254	TGAGATTGAGAGAGAGAGAGAGAGAGAGAGAGAGAGAGAGA	AGAGAGAGAGAAAGAGAAAGAGACAGAGA	chrX	66830	0.30658895649069307
chrX:123214-123254	TGAGATTGAGAGAGAGAGAGAGAGAGAGAGAGAGAGAGAGA	AGAGAAAGAGAGAGAGAAAGAGAAAGAGA	chrX	43104	0.35788413732284924
chrX:123214-123254	TGAGATTGAGAGAGAGAGAGAGAGAGAGAGAGAGAGAGAGA	AGAGAGAGAGAAAGAGAAAGAGACAGAGA	chrX	161895	0.30658895649069307
chrX:123214-123254	TGAGATTGAGAGAGAGAGAGAGAGAGAGAGAGAGAGAGAGA	GAGAGAGAGAGACTGACAGAAAGAGAGAGAGA	chrX	13400	0.5190885371267366
chrX:123214-123254	TGAGATTGAGAGAGAGAGAGAGAGAGAGAGAGAGAGAGAGA	GAGAGAGAGAGAGAAAGAGA	chrX	46071	0.5815173985820596
chrX:123214-123254	TGAGATTGAGAGAGAGAGAGAGAGAGAGAGAGAGAGAGAGA	GAGAGAGAGAGAGAAAGAGA	chrX	129183	0.5815173985820596
chrX:123214-123254	TGAGATTGAGAGAGAGAGAGAGAGAGAGAGAGAGAGAGAGA	GAGAGAGAGAGAGAAAGAGA	chrX	60873	0.5815173985820596
chrX:123214-123254	TGAGATTGAGAGAGAGAGAGAGAGAGAGAGAGAGAGAGAGA	GAGAGAGAGAGAGAAAGAGA	chrX	37141	0.5815173985820596
chrX:123214-123254	TGAGATTGAGAGAGAGAGAGAGAGAGAGAGAGAGAGAGAGA	GAGAGAGAGAGAGAAAGAGA	chrX	25270	0.5815173985820596
chrX:123214-123254	TGAGATTGAGAGAGAGAGAGAGAGAGAGAGAGAGAGAGAGA	GAGAGAGAGAGAGAAAGAGA	chrX	117301	0.5815173985820596
chrX:123214-123254	TGAGATTGAGAGAGAGAGAGAGAGAGAGAGAGAGAGAGAGA	GAGAGAGAGAGAGAAAGAGA	chrX	161874	0.5815173985820596
chrX:123214-123254	TGAGATTGAGAGAGAGAGAGAGAGAGAGAGAGAGAGAGAGA	GAGAGAGAGAGAGAAAGAGA	chrX	54938	0.5815173985820596
chrX:123214-123254	TGAGATTGAGAGAGAGAGAGAGAGAGAGAGAGAGAGAGAGA	GAGAGAGAGAGAGAAAGAGA	chrX	170788	0.5815173985820596
chrX:123214-123254	TGAGATTGAGAGAGAGAGAGAGAGAGAGAGAGAGAGAGAGA	GAGAGAGAGAGAGAAAGAGA	chrX	34192	0.5815173985820596
chrX:123214-123254	TGAGATTGAGAGAGAGAGAGAGAGAGAGAGAGAGAGAGAGA	GAGAGAGAGAGAGAAAGAGA	chrX	84592	0.5815173985820596
chrX:123214-123254	TGAGATTGAGAGAGAGAGAGAGAGAGAGAGAGAGAGAGAGA	GAGAGAGAGAGAGAAAGAGA	chrX	126209	0.5815173985820596
chrX:123214-123254	TGAGATTGAGAGAGAGAGAGAGAGAGAGAGAGAGAGAGAGA	GAGAGAGAGAGAGAAAGAGA	chrX	69770	0.5815173985820596
chrX:123214-123254	TGAGATTGAGAGAGAGAGAGAGAGAGAGAGAGAGAGAGAGA	GAGAGAGAGAGAGAAAGAGA	chrX	120277	0.5815173985820596
chrX:123214-123254	TGAGATTGAGAGAGAGAGAGAGAGAGAGAGAGAGAGAGAGA	GAGAGAGAGAGAGAAAGAGA	chrX	96517	0.5815173985820596
chrX:123214-123254	TGAGATTGAGAGAGAGAGAGAGAGAGAGAGAGAGAGAGAGA	GAGAGAGAGAGAGAAAGAGA	chrX	72742	0.5815173985820596
chrX:123214-123254	TGAGATTGAGAGAGAGAGAGAGAGAGAGAGAGAGAGAGAGA	GAGAGAGAGAGAGAAAGAGA	chrX	51979	0.5815173985820596
chrX:123214-123254	TGAGATTGAGAGAGAGAGAGAGAGAGAGAGAGAGAGAGAGA	GAGAGAGAGAGAGAAAGAGA	chrX	176736	0.5815173985820596
chrX:123214-123254	TGAGATTGAGAGAGAGAGAGAGAGAGAGAGAGAGAGAGAGA	GAGAGAGAGAGAGAAAGAGA	chrX	19339	0.5815173985820596
chrX:123214-123254	TGAGATTGAGAGAGAGAGAGAGAGAGAGAGAGAGAGAGAGA	GAGAGAGAGAGAGAAAGAGA	chrX	155930	0.5815173985820596
chrX:123214-123254	TGAGATTGAGAGAGAGAGAGAGAGAGAGAGAGAGAGAGAGA	GAGAGAGAGAGAGAGA	chrX	144014	0.7383630562904541
chrX:123214-123254	TCTCTCTCTCTCTCTCTCTCTCTCTCTCTCTCTCAATCTCA	TCTCTTTCTGTCTCTCTCTCTCTC	chr4	238	0.5362229340137414
chrX:123214-123254	TGAGATTGAGAGAGAGAGAGAGAGAGAGAGAGAGAGAGAGA	GAGAGAGAGAGAGAGA	chrX	170778	0.7383630562904541
chrX:123214-123254	TGAGATTGAGAGAGAGAGAGAGAGAGAGAGAGAGAGAGAGA	GAGAGAGAGAGAGAAAGAGA	chrX	49020	0.5815173985820596
chrX:123214-123254	TGAGATTGAGAGAGAGAGAGAGAGAGAGAGAGAGAGAGAGA	GAGAGAGAGAAAGAGAGACAGAGA	chrX	13434	0.460295545931909
chrX:123214-123254	TGAGATTGAGAGAGAGAGAGAGAGAGAGAGAGAGAGAGAGA	GAGAGAGAGAGAGAAAGAGA	chrX	132142	0.5815173985820596
chrX:123214-123254	TGAGATTGAGAGAGAGAGAGAGAGAGAGAGAGAGAGAGAGA	GAGAGAGAGAGAGAAAGAGA	chrX	173764	0.5815173985820596
chrX:123214-123254	TGAGATTGAGAGAGAGAGAGAGAGAGAGAGAGAGAGAGAGA	GAGATAGAGAGAGAGAGAGA	chrX	141025	0.8534676988296381
chrX:123214-123254	TGAGATTGAGAGAGAGAGAGAGAGAGAGAGAGAGAGAGAGA	GAGAGAGAGAGAGAAAGAGA	chrX	43089	0.5815173985820596
chrX:123214-123254	TGAGATTGAGAGAGAGAGAGAGAGAGAGAGAGAGAGAGAGA	GAGAGAGAGAGAGAAAGAGA	chrX	102451	0.5815173985820596
chrX:123214-123254	TGAGATTGAGAGAGAGAGAGAGAGAGAGAGAGAGAGAGAGA	GAGAGAGAGAGAGAAAGAGA	chrX	40109	0.5815173985820596
chrX:123214-123254	TGAGATTGAGAGAGAGAGAGAGAGAGAGAGAGAGAGAGAGA	GAGAGAGAGAGAGAAAGAGA	chrX	158902	0.5815173985820596
chrX:123214-123254	TCTCTCTCTCTCTCTCTCTCTCTCTCTCTCTCTCAATCTCA	TCTCTTTCTGTCTCTCTCTCTCTC	chr4	238	0.5362229340137414
chrX:123214-123254	TGAGATTGAGAGAGAGAGAGAGAGAGAGAGAGAGAGAGAGA	GAGAGAGAGAGAGAAAGAGA	chrX	123245	0.5815173985820596
chrX:123214-123254	TGAGATTGAGAGAGAGAGAGAGAGAGAGAGAGAGAGAGAGA	GAGAGAGAGAGAGAAAGAGA	chrX	141043	0.5815173985820596
chrX:123214-123254	TGAGATTGAGAGAGAGAGAGAGAGAGAGAGAGAGAGAGAGA	GAGAGAGAGAGAGAAAGAGA	chrX	66809	0.5815173985820596
chrX:123214-123254	TGAGATTGAGAGAGAGAGAGAGAGAGAGAGAGAGAGAGAGA	GAGAGAGAGAGAGAAAGAGA	chrX	138070	0.5815173985820596
chrX:123214-123254	TGAGATTGAGAGAGAGAGAGAGAGAGAGAGAGAGAGAGAGA	GAGAGAGAGAGAGAAAGAGA	chrX	57905	0.5815173985820596
chrX:123214-123254	TGAGATTGAGAGAGAGAGAGAGAGAGAGAGAGAGAGAGAGA	GAGATAGAGAGAGAGAGAGA	chrX	138052	0.8534676988296381
chrX:123214-123254	TGAGATTGAGAGAGAGAGAGAGAGAGAGAGAGAGAGAGAGA	GAGAGAGAGAGAGAAAGAGA	chrX	152952	0.5815173985820596
chrX:123214-123254	TGAGATTGAGAGAGAGAGAGAGAGAGAGAGAGAGAGAGAGA	GAGAGAGAGAGAGAGA	chrX	170786	0.7383630562904541
chrX:123214-123254	TGAGATTGAGAGAGAGAGAGAGAGAGAGAGAGAGAGAGAGA	GAGAGAGAGAGAGAAAGAGA	chrX	90545	0.5815173985820596
chrX:123214-123254	TCTCTCTCTCTCTCTCTCTCTCTCTCTCTCTCTCAATCTCA	TCTCTTTCTGTCTCTCTCTCTCTC	chr4	238	0.5362229340137414
chrX:123214-123254	TGAGATTGAGAGAGAGAGAGAGAGAGAGAGAGAGAGAGAGA	GAGAGAGAGAGAGAAAGAGA	chrX	28235	0.5815173985820596
chrX:123214-123254	TGAGATTGAGAGAGAGAGAGAGAGAGAGAGAGAGAGAGAGA	GAGAGAGAGAGAGAAAGAGA	chrX	111347	0.5815173985820596
chrX:123214-123254	TGAGATTGAGAGAGAGAGAGAGAGAGAGAGAGAGAGAGAGA	GAGATAGAGAGAGAGAGAGA	chrX	146978	0.8534676988296381
chrX:123214-123254	TGAGATTGAGAGAGAGAGAGAGAGAGAGAGAGAGAGAGAGA	GAGAGAGAGAGAGAAAGAGA	chrX	149976	0.5815173985820596
chrX:123214-123254	TGAGATTGAGAGAGAGAGAGAGAGAGAGAGAGAGAGAGAGA	GAGAGAGAGAGAGAAAGAGA	chrX	87573	0.5815173985820596
chrX:123214-123254	TGAGATTGAGAGAGAGAGAGAGAGAGAGAGAGAGAGAGAGA	GAGAGAGAGAGAGAAAGAGA	chrX	146996	0.5815173985820596
chrX:123214-123254	TGAGATTGAGAGAGAGAGAGAGAGAGAGAGAGAGAGAGAGA	GAGAGAGAGAGAGAAAGAGA	chrX	63841	0.5815173985820596
chrX:123214-123254	TGAGATTGAGAGAGAGAGAGAGAGAGAGAGAGAGAGAGAGA	GAGAGAGAGAGAGAAAGAGA	chrX	16386	0.5815173985820596
chrX:123214-123254	TGAGATTGAGAGAGAGAGAGAGAGAGAGAGAGAGAGAGAGA	GAGAGAGAGAGAGAAAGAGA	chrX	75691	0.5815173985820596
chrX:123214-123254	TGAGATTGAGAGAGAGAGAGAGAGAGAGAGAGAGAGAGAGA	GAGAGAGAGAGAGAAAGAGA	chrX	114329	0.5815173985820596
chrX:123214-123254	TGAGATTGAGAGAGAGAGAGAGAGAGAGAGAGAGAGAGAGA	GAGAGAGAGAGAGAAAGAGA	chrX	105410	0.5815173985820596
chrX:123214-123254	TGAGATTGAGAGAGAGAGAGAGAGAGAGAGAGAGAGAGAGA	GAGAGAGAGAGAGAAAGAGA	chrX	81620	0.5815173985820596
chrX:123214-123254	TGAGATTGAGAGAGAGAGAGAGAGAGAGAGAGAGAGAGAGA	GAGAGAGAGAGAGAAAGAGA	chrX	22288	0.5815173985820596
chrX:123214-123254	TGAGATTGAGAGAGAGAGAGAGAGAGAGAGAGAGAGAGAGA	GAGAGAGAGAGAGAAAGAGA	chrX	164846	0.5815173985820596
chrX:123214-123254	TGAGATTGAGAGAGAGAGAGAGAGAGAGAGAGAGAGAGAGA	GAGAGAGAGAGAGAAAGAGA	chrX	93521	0.5815173985820596
chrX:123214-123254	TGAGATTGAGAGAGAGAGAGAGAGAGAGAGAGAGAGAGAGA	GAGAGAGAGAGAGAGA	chrX	155912	0.7383630562904541
chrX:123214-123254	TGAGATTGAGAGAGAGAGAGAGAGAGAGAGAGAGAGAGAGA	GAGAGAGAGAGAGAAAGAGA	chrX	99481	0.5815173985820596
chrX:123214-123254	TGAGATTGAGAGAGAGAGAGAGAGAGAGAGAGAGAGAGAGA	GAGAGAGAGAGAGAAAGAGA	chrX	167818	0.5815173985820596
chrX:123214-123254	TGAGATTGAGAGAGAGAGAGAGAGAGAGAGAGAGAGAGAGA	AGAGAGAGAGAGAGA	chrX	57878	0.5547563831980441
chrX:123214-123254	TGAGATTGAGAGAGAGAGAGAGAGAGAGAGAGAGAGAGAGA	AGAGAAAGAGAGAGAGAAAGAGA	chrX	120292	0.286898609576945
chrX:123214-123254	TGAGATTGAGAGAGAGAGAGAGAGAGAGAGAGAGAGAGAGA	AGAGAGAGAGAAAGAGAAAGAGA	chrX	155951	0.18175822552461082
chrX:123214-123254	TGAGATTGAGAGAGAGAGAGAGAGAGAGAGAGAGAGAGAGA	AGAGAAAGAGAGAGAGAAAGAGA	chrX	69785	0.286898609576945
chrX:123214-123254	TGAGATTGAGAGAGAGAGAGAGAGAGAGAGAGAGAGAGAGA	AGAGAAAGAGAGAGAGAAAGAGA	chrX	126224	0.286898609576945
chrX:123214-123254	TGAGATTGAGAGAGAGAGAGAGAGAGAGAGAGAGAGAGAGA	AGAGAAAGAGAGAGAGAAAGAGA	chrX	90560	0.286898609576945
chrX:123214-123254	TGAGATTGAGAGAGAGAGAGAGAGAGAGAGAGAGAGAGAGA	AGAGAAAGAGAGAGAGAAAGAGA	chrX	81635	0.286898609576945
chrX:123214-123254	TGAGATTGAGAGAGAGAGAGAGAGAGAGAGAGAGAGAGAGA	AGAGAGAGAGAAAGAGAAAGAGA	chrX	120298	0.18175822552461082
chrX:123214-123254	TGAGATTGAGAGAGAGAGAGAGAGAGAGAGAGAGAGAGAGA	AGAGAAAGAGAGAGAGAAAGAGA	chrX	99496	0.286898609576945
chrX:123214-123254	TGAGATTGAGAGAGAGAGAGAGAGAGAGAGAGAGAGAGAGA	AGAGAGAGAGAGAGA	chrX	93500	0.5547563831980441
chrX:123214-123254	TGAGATTGAGAGAGAGAGAGAGAGAGAGAGAGAGAGAGAGA	AGAGAAAGAGAGAGAGAAAGAGA	chrX	123260	0.286898609576945
chrX:123214-123254	TGAGATTGAGAGAGAGAGAGAGAGAGAGAGAGAGAGAGAGA	AGAGAGAGAGAAAGAGAAAGAGA	chrX	25291	0.18175822552461082
chrX:123214-123254	TGAGATTGAGAGAGAGAGAGAGAGAGAGAGAGAGAGAGAGA	AGAGAAAGAGAGAGAGAAAGAGA	chrX	63856	0.286898609576945
chrX:123214-123254	TGAGATTGAGAGAGAGAGAGAGAGAGAGAGAGAGAGAGAGA	AGAGAGAGAGAAAGAGAAAGAGA	chrX	105431	0.18175822552461082
chrX:123214-123254	TGAGATTGAGAGAGAGAGAGAGAGAGAGAGAGAGAGAGAGA	AGAGAGAGAGAAAGAGAAAGAGA	chrX	57926	0.18175822552461082
chrX:123214-123254	TGAGATTGAGAGAGAGAGAGAGAGAGAGAGAGAGAGAGAGA	AGAGAAAGAGAGAGAGAAAGAGA	chrX	144031	0.286898609576945
chrX:123214-123254	TGAGATTGAGAGAGAGAGAGAGAGAGAGAGAGAGAGAGAGA	AGAGAAAGAGAGAGAGAAAGAGA	chrX	105425	0.286898609576945
chrX:123214-123254	TGAGATTGAGAGAGAGAGAGAGAGAGAGAGAGAGAGAGAGA	AGAGAAAGAGAGAGAGAAAGAGA	chrX	96532	0.286898609576945
chrX:123214-123254	TGAGATTGAGAGAGAGAGAGAGAGAGAGAGAGAGAGAGAGA	AGAGAAAGAGAGAGAGAAAGAGA	chrX	152967	0.286898609576945
chrX:123214-123254	TGAGATTGAGAGAGAGAGAGAGAGAGAGAGAGAGAGAGAGA	AGAGAGAGAGAGAGA	chrX	60864	0.5547563831980441
chrX:123214-123254	TGAGATTGAGAGAGAGAGAGAGAGAGAGAGAGAGAGAGAGA	AGAGAGAGAGAGAGA	chrX	120256	0.5547563831980441
chrX:123214-123254	TGAGATTGAGAGAGAGAGAGAGAGAGAGAGAGAGAGAGAGA	AGAGAAAGAGAGAGAGAAAGAGA	chrX	141058	0.286898609576945
chrX:123214-123254	TGAGATTGAGAGAGAGAGAGAGAGAGAGAGAGAGAGAGAGA	AGAGAGAGAGAAAGAGAAAGAGA	chrX	170809	0.18175822552461082
chrX:123214-123254	TGAGATTGAGAGAGAGAGAGAGAGAGAGAGAGAGAGAGAGA	AGAGAGAGAGAAAGAGAAAGAGA	chrX	129204	0.18175822552461082
chrX:123214-123254	TGAGATTGAGAGAGAGAGAGAGAGAGAGAGAGAGAGAGAGA	AGAGAAAGAGAGAGAGAAAGAGA	chrX	114344	0.286898609576945
chrX:123214-123254	TGAGATTGAGAGAGAGAGAGAGAGAGAGAGAGAGAGAGAGA	AGAGAAAGAGAGAGAGAAAGAGA	chrX	16401	0.286898609576945
chrX:123214-123254	TGAGATTGAGAGAGAGAGAGAGAGAGAGAGAGAGAGAGAGA	AGAGAGAGAGAAAGAGAAAGAGA	chrX	96538	0.18175822552461082
chrX:123214-123254	TGAGATTGAGAGAGAGAGAGAGAGAGAGAGAGAGAGAGAGA	AGAGAGAGAGAAAGAGAAAGAGA	chrX	52000	0.18175822552461082
chrX:123214-123254	TGAGATTGAGAGAGAGAGAGAGAGAGAGAGAGAGAGAGAGA	AGAGAGAGAGAGAGA	chrX	16377	0.5547563831980441
chrX:123214-123254	TGAGATTGAGAGAGAGAGAGAGAGAGAGAGAGAGAGAGAGA	AGAGAAAGAGAGAGAGAAAGAGA	chrX	149991	0.286898609576945
chrX:123214-123254	TGAGATTGAGAGAGAGAGAGAGAGAGAGAGAGAGAGAGAGA	AGAGAGAGAGAAAGAGAAAGAGA	chrX	90566	0.18175822552461082
chrX:123214-123254	TGAGATTGAGAGAGAGAGAGAGAGAGAGAGAGAGAGAGAGA	AGAGAGAGAGAAAGAGAAAGAGA	chrX	60894	0.18175822552461082
chrX:123214-123254	TGAGATTGAGAGAGAGAGAGAGAGAGAGAGAGAGAGAGAGA	AGAGAGAGAGAAAGAGAAAGAGA	chrX	66830	0.18175822552461082
chrX:123214-123254	TGAGATTGAGAGAGAGAGAGAGAGAGAGAGAGAGAGAGAGA	AGAGAGAGAGAAAGAGAAAGAGA	chrX	147017	0.18175822552461082
chrX:123214-123254	TGAGATTGAGAGAGAGAGAGAGAGAGAGAGAGAGAGAGAGA	AGAGAGAGAGAGAGA	chrX	43072	0.5547563831980441
chrX:123214-123254	TGAGATTGAGAGAGAGAGAGAGAGAGAGAGAGAGAGAGAGA	AGAGAGAGAGAGAGA	chrX	69761	0.5547563831980441
chrX:123214-123254	TGAGATTGAGAGAGAGAGAGAGAGAGAGAGAGAGAGAGAGA	AGAGAGAGAGAAAGAGAAAGAGA	chrX	111368	0.18175822552461082
chrX:123214-123254	TGAGATTGAGAGAGAGAGAGAGAGAGAGAGAGAGAGAGAGA	AGAGAGAGAGAGAGA	chrX	63832	0.5547563831980441
chrX:123214-123254	TGAGATTGAGAGAGAGAGAGAGAGAGAGAGAGAGAGAGAGA	AGAGAGAGAGAGAGA	chrX	34175	0.5547563831980441
chrX:123214-123254	TGAGATTGAGAGAGAGAGAGAGAGAGAGAGAGAGAGAGAGA	AGAGAGAGAGAAAGAGAAAGAGA	chrX	37162	0.18175822552461082
chrX:123214-123254	TGAGATTGAGAGAGAGAGAGAGAGAGAGAGAGAGAGAGAGA	AGAGAGAGAGAAAGAGAAAGAGA	chrX	72763	0.18175822552461082
chrX:123214-123254	TGAGATTGAGAGAGAGAGAGAGAGAGAGAGAGAGAGAGAGA	AGAGAGAGAGAAAGAGAAAGAGA	chrX	93542	0.18175822552461082
chrX:123214-123254	TGAGATTGAGAGAGAGAGAGAGAGAGAGAGAGAGAGAGAGA	AGAGAGAGAGAAAGAGAAAGAGA	chrX	123266	0.18175822552461082
chrX:123214-123254	TGAGATTGAGAGAGAGAGAGAGAGAGAGAGAGAGAGAGAGA	AGAGAAAGAGAGAGAGAAAGAGA	chrX	28250	0.286898609576945
chrX:123214-123254	TGAGATTGAGAGAGAGAGAGAGAGAGAGAGAGAGAGAGAGA	AGAGAAAGAGAGAGAGAAAGAGA	chrX	72757	0.286898609576945
chrX:123214-123254	TGAGATTGAGAGAGAGAGAGAGAGAGAGAGAGAGAGAGAGA	AGAGAGAGAGAAAGAGAAAGAGA	chrX	114350	0.18175822552461082
chrX:123214-123254	TGAGATTGAGAGAGAGAGAGAGAGAGAGAGAGAGAGAGAGA	AGAGAGAGAGAGAGA	chrX	51960	0.5547563831980441
chrX:123214-123254	TGAGATTGAGAGAGAGAGAGAGAGAGAGAGAGAGAGAGAGA	AGAGAGAGAGAAAGAGAAAGAGA	chrX	34213	0.18175822552461082
chrX:123214-123254	TGAGATTGAGAGAGAGAGAGAGAGAGAGAGAGAGAGAGAGA	AGAGAAAGAGAGAGAGAAAGAGA	chrX	170803	0.286898609576945
chrX:123214-123254	TGAGATTGAGAGAGAGAGAGAGAGAGAGAGAGAGAGAGAGA	AGAGAGAGAGAAAGAGAAAGAGA	chrX	75712	0.18175822552461082
chrX:123214-123254	TGAGATTGAGAGAGAGAGAGAGAGAGAGAGAGAGAGAGAGA	AGAGAAAGAGAGAGAGAAAGAGA	chrX	19354	0.286898609576945
chrX:123214-123254	TGAGATTGAGAGAGAGAGAGAGAGAGAGAGAGAGAGAGAGA	AGAGAAAGAGAGAGAGAAAGAGA	chrX	40124	0.286898609576945
chrX:123214-123254	TGAGATTGAGAGAGAGAGAGAGAGAGAGAGAGAGAGAGAGA	AGAGAGAGAGAAAGAGAAAGAGA	chrX	176757	0.18175822552461082
chrX:123214-123254	TGAGATTGAGAGAGAGAGAGAGAGAGAGAGAGAGAGAGAGA	AGAGAGAGAGAAAGAGAAAGAGA	chrX	54959	0.18175822552461082
chrX:123214-123254	TGAGATTGAGAGAGAGAGAGAGAGAGAGAGAGAGAGAGAGA	AGAGAAAGAGAGAGAGAAAGAGA	chrX	102466	0.286898609576945
chrX:123214-123254	TGAGATTGAGAGAGAGAGAGAGAGAGAGAGAGAGAGAGAGA	AGAGAAAGAGAGAAAGAGAAAGAGACAGAGA	chrX	31226	0.0918890845422191
chrX:123214-123254	TGAGATTGAGAGAGAGAGAGAGAGAGAGAGAGAGAGAGAGA	AGAGAGAGAGAAAGAGAAAGAGA	chrX	84613	0.18175822552461082
chrX:123214-123254	TGAGATTGAGAGAGAGAGAGAGAGAGAGAGAGAGAGAGAGA	AGAGAAAGAGAGAGAGAAAGAGA	chrX	164861	0.286898609576945
chrX:123214-123254	TGAGATTGAGAGAGAGAGAGAGAGAGAGAGAGAGAGAGAGA	AGAGAAAGAGAGAGAGAAAGAGA	chrX	176751	0.286898609576945
chrX:123214-123254	TGAGATTGAGAGAGAGAGAGAGAGAGAGAGAGAGAGAGAGA	AGAGAAAGAGAGAGAGAAAGAGA	chrX	117316	0.286898609576945
chrX:123214-123254	TGAGATTGAGAGAGAGAGAGAGAGAGAGAGAGAGAGAGAGA	AGAGAGAGAGAGAGA	chrX	19330	0.5547563831980441
chrX:123214-123254	TGAGATTGAGAGAGAGAGAGAGAGAGAGAGAGAGAGAGAGA	AGAGAGAGAGAAAGAGAAAGAGA	chrX	138091	0.18175822552461082
chrX:123214-123254	TGAGATTGAGAGAGAGAGAGAGAGAGAGAGAGAGAGAGAGA	AGAGAAAGAGAGAGAGAAAGAGA	chrX	111362	0.286898609576945
chrX:123214-123254	TGAGATTGAGAGAGAGAGAGAGAGAGAGAGAGAGAGAGAGA	AGAGAGAGAGAAAGAGAAAGAGA	chrX	144037	0.18175822552461082
chrX:123214-123254	TGAGATTGAGAGAGAGAGAGAGAGAGAGAGAGAGAGAGAGA	AGAGAGAGAGAGAGA	chrX	25251	0.5547563831980441
chrX:123214-123254	TGAGATTGAGAGAGAGAGAGAGAGAGAGAGAGAGAGAGAGA	AGAGAAAGAGAGAGAGAAAGAGA	chrX	51994	0.286898609576945
chrX:123214-123254	TGAGATTGAGAGAGAGAGAGAGAGAGAGAGAGAGAGAGAGA	AGAGAGAGAGAAAGAGAAAGAGA	chrX	173785	0.18175822552461082
chrX:123214-123254	TGAGATTGAGAGAGAGAGAGAGAGAGAGAGAGAGAGAGAGA	AGAGAGAGAGAAAGAGAAAGAGA	chrX	87594	0.18175822552461082
chrX:123214-123254	TGAGATTGAGAGAGAGAGAGAGAGAGAGAGAGAGAGAGAGA	AGAGAAAGAGAGAGAGAAAGAGA	chrX	84607	0.286898609576945
chrX:123214-123254	TGAGATTGAGAGAGAGAGAGAGAGAGAGAGAGAGAGAGAGA	AGAGAGAGAGAAAGAGAAAGAGA	chrX	158923	0.18175822552461082
chrX:123214-123254	TGAGATTGAGAGAGAGAGAGAGAGAGAGAGAGAGAGAGAGA	AGAGAAAGAGAGAGAGAAAGAGA	chrX	129198	0.286898609576945
chrX:123214-123254	TGAGATTGAGAGAGAGAGAGAGAGAGAGAGAGAGAGAGAGA	AGAGAAAGAGAGAGAGAAAGAGA	chrX	57920	0.286898609576945
chrX:123214-123254	TGAGATTGAGAGAGAGAGAGAGAGAGAGAGAGAGAGAGAGA	AGAGAGAGAGAGAGA	chrX	22279	0.5547563831980441
chrX:123214-123254	TGAGATTGAGAGAGAGAGAGAGAGAGAGAGAGAGAGAGAGA	AGAGAGAGAGAGAGA	chrX	49011	0.5547563831980441
chrX:123214-123254	TGAGATTGAGAGAGAGAGAGAGAGAGAGAGAGAGAGAGAGA	AGAGAGAGAGAAAGAGAAAGAGA	chrX	126230	0.18175822552461082
chrX:123214-123254	TGAGATTGAGAGAGAGAGAGAGAGAGAGAGAGAGAGAGAGA	AGAGAAAGAGAGAGAGAAAGAGA	chrX	147011	0.286898609576945
chrX:123214-123254	TGAGATTGAGAGAGAGAGAGAGAGAGAGAGAGAGAGAGAGA	AGAGAGAGAGAAAGAGAAAGAGA	chrX	63862	0.18175822552461082
chrX:123214-123254	TGAGATTGAGAGAGAGAGAGAGAGAGAGAGAGAGAGAGAGA	AGAGAGAGAGAAAGAGAAAGAGA	chrX	49041	0.18175822552461082
chrX:123214-123254	TGAGATTGAGAGAGAGAGAGAGAGAGAGAGAGAGAGAGAGA	AGAGAGAGAGAAAGAGAAAGAGA	chrX	16407	0.18175822552461082
chrX:123214-123254	TGAGATTGAGAGAGAGAGAGAGAGAGAGAGAGAGAGAGAGA	AGAGAAAGAGAGAGAGAAAGAGA	chrX	161889	0.286898609576945
chrX:123214-123254	TGAGATTGAGAGAGAGAGAGAGAGAGAGAGAGAGAGAGAGA	AGAGAAAGAGAGAGAGAAAGAGA	chrX	75706	0.286898609576945
chrX:123214-123254	TGAGATTGAGAGAGAGAGAGAGAGAGAGAGAGAGAGAGAGA	AGAGAAAGAGAGAGAGAAAGAGA	chrX	34207	0.286898609576945
chrX:123214-123254	TGAGATTGAGAGAGAGAGAGAGAGAGAGAGAGAGAGAGAGA	AGAGAGAGAGAGAGA	chrX	126200	0.5547563831980441
chrX:123214-123254	TGAGATTGAGAGAGAGAGAGAGAGAGAGAGAGAGAGAGAGA	AGAGAGAGAGAGAGA	chrX	40100	0.5547563831980441
chrX:123214-123254	TGAGATTGAGAGAGAGAGAGAGAGAGAGAGAGAGAGAGAGA	AGAGAGAGAGAAAGAGAAAGAGA	chrX	141064	0.18175822552461082
chrX:123214-123254	TGAGATTGAGAGAGAGAGAGAGAGAGAGAGAGAGAGAGAGA	AGAGAGAGAGAAAGAGAAAGAGA	chrX	81641	0.18175822552461082
chrX:123214-123254	TGAGATTGAGAGAGAGAGAGAGAGAGAGAGAGAGAGAGAGA	AGAGAGAGAGAGAGA	chrX	99472	0.5547563831980441
chrX:123214-123254	TGAGATTGAGAGAGAGAGAGAGAGAGAGAGAGAGAGAGAGA	AGAGAGAGAGAGAGA	chrX	28218	0.5547563831980441
chrX:123214-123254	TGAGATTGAGAGAGAGAGAGAGAGAGAGAGAGAGAGAGAGA	AGAGAGAGAGAAAGAGAAAGAGA	chrX	132163	0.18175822552461082
chrX:123214-123254	TGAGATTGAGAGAGAGAGAGAGAGAGAGAGAGAGAGAGAGA	AGAGAGAGAGAGAGA	chrX	54919	0.5547563831980441
chrX:123214-123254	TGAGATTGAGAGAGAGAGAGAGAGAGAGAGAGAGAGAGAGA	AGAGAGAGAGAAAGAGAAAGAGA	chrX	46092	0.18175822552461082
chrX:123214-123254	TGAGATTGAGAGAGAGAGAGAGAGAGAGAGAGAGAGAGAGA	AGAGAGAGAGAAAGAGAAAGAGA	chrX	117322	0.18175822552461082
chrX:123214-123254	TGAGATTGAGAGAGAGAGAGAGAGAGAGAGAGAGAGAGAGA	AGAGAAAGAGAGAGAGAAAGAGA	chrX	43104	0.286898609576945
chrX:123214-123254	TGAGATTGAGAGAGAGAGAGAGAGAGAGAGAGAGAGAGAGA	AGAGAGAGAGAAAGAGAAAGAGA	chrX	22309	0.18175822552461082
chrX:123214-123254	TGAGATTGAGAGAGAGAGAGAGAGAGAGAGAGAGAGAGAGA	AGAGAGAGAGAAAGAGAAAGAGA	chrX	40130	0.18175822552461082
chrX:123214-123254	TGAGATTGAGAGAGAGAGAGAGAGAGAGAGAGAGAGAGAGA	AGAGAAAGAGAGAGAGAAAGAGA	chrX	46086	0.286898609576945
chrX:123214-123254	TGAGATTGAGAGAGAGAGAGAGAGAGAGAGAGAGAGAGAGA	AGAGAAAGAGAGAGAGAAAGAGA	chrX	66824	0.286898609576945
chrX:123214-123254	TGAGATTGAGAGAGAGAGAGAGAGAGAGAGAGAGAGAGAGA	AGAGAAAGAGAGAGAGAAAGAGA	chrX	87588	0.286898609576945
chrX:123214-123254	TGAGATTGAGAGAGAGAGAGAGAGAGAGAGAGAGAGAGAGA	AGAGAAAGAGAGAGAGAAAGAGA	chrX	25285	0.286898609576945
chrX:123214-123254	TGAGATTGAGAGAGAGAGAGAGAGAGAGAGAGAGAGAGAGA	AGAGAGAGAGAAAGAGAAAGAGA	chrX	69791	0.18175822552461082
chrX:123214-123254	TGAGATTGAGAGAGAGAGAGAGAGAGAGAGAGAGAGAGAGA	AGAGAAAGAGAGAGAGAAAGAGA	chrX	138085	0.286898609576945
chrX:123214-123254	TGAGATTGAGAGAGAGAGAGAGAGAGAGAGAGAGAGAGAGA	AGAGAGAGAGAAAGAGAAAGAGA	chrX	102472	0.18175822552461082
chrX:123214-123254	TGAGATTGAGAGAGAGAGAGAGAGAGAGAGAGAGAGAGAGA	AGAGAGAGAGAAAGAGAAAGAGA	chrX	19360	0.18175822552461082
chrX:123214-123254	TGAGATTGAGAGAGAGAGAGAGAGAGAGAGAGAGAGAGAGA	AGAGAAAGAGAGAGAGAAAGAGA	chrX	93536	0.286898609576945
chrX:123214-123254	TGAGATTGAGAGAGAGAGAGAGAGAGAGAGAGAGAGAGAGA	AGAGAGAGAGAAAGAGAAAGAGA	chrX	167839	0.18175822552461082
chrX:123214-123254	TGAGATTGAGAGAGAGAGAGAGAGAGAGAGAGAGAGAGAGA	AGAGAAAGAGAGAGAGAAAGAGA	chrX	37156	0.286898609576945
chrX:123214-123254	TGAGATTGAGAGAGAGAGAGAGAGAGAGAGAGAGAGAGAGA	AGAGAGAGAGAAAGAGAAAGAGA	chrX	43110	0.18175822552461082
chrX:123214-123254	TGAGATTGAGAGAGAGAGAGAGAGAGAGAGAGAGAGAGAGA	AGAGAGAGAGAAAGAGAAAGAGA	chrX	99502	0.18175822552461082
chrX:123214-123254	TGAGATTGAGAGAGAGAGAGAGAGAGAGAGAGAGAGAGAGA	AGAGAAAGAGAGAGAGAAAGAGA	chrX	167833	0.286898609576945
chrX:123214-123254	TGAGATTGAGAGAGAGAGAGAGAGAGAGAGAGAGAGAGAGA	AGAGAAAGAGAGAGAGAAAGAGA	chrX	158917	0.286898609576945
chrX:123214-123254	TGAGATTGAGAGAGAGAGAGAGAGAGAGAGAGAGAGAGAGA	AGAGAGAGAGAAAGAGAAAGAGA	chrX	164867	0.18175822552461082
chrX:123214-123254	TGAGATTGAGAGAGAGAGAGAGAGAGAGAGAGAGAGAGAGA	AGAGAGAGAGAGAGA	chrX	31194	0.5547563831980441
chrX:123214-123254	TGAGATTGAGAGAGAGAGAGAGAGAGAGAGAGAGAGAGAGA	AGAGAAAGAGAGAGAGAAAGAGA	chrX	60888	0.286898609576945
chrX:123214-123254	TGAGATTGAGAGAGAGAGAGAGAGAGAGAGAGAGAGAGAGA	AGAGAAAGAGAGAGAGAAAGAGA	chrX	49035	0.286898609576945
chrX:123214-123254	TGAGATTGAGAGAGAGAGAGAGAGAGAGAGAGAGAGAGAGA	AGAGAAAGAGAGAGAGAAAGAGA	chrX	54953	0.286898609576945
chrX:123214-123254	TGAGATTGAGAGAGAGAGAGAGAGAGAGAGAGAGAGAGAGA	AGAGAGAGAGAAAGAGAAAGAGA	chrX	149997	0.18175822552461082
chrX:123214-123254	TGAGATTGAGAGAGAGAGAGAGAGAGAGAGAGAGAGAGAGA	AGAGAGAGAGAGAGA	chrX	37132	0.5547563831980441
chrX:123214-123254	TGAGATTGAGAGAGAGAGAGAGAGAGAGAGAGAGAGAGAGA	AGAGAGAGAGAAAGAGAAAGAGA	chrX	161895	0.18175822552461082
chrX:123214-123254	TGAGATTGAGAGAGAGAGAGAGAGAGAGAGAGAGAGAGAGA	AGAGAAAGAGAGAGAGAAAGAGA	chrX	22303	0.286898609576945
chrX:123214-123254	TGAGATTGAGAGAGAGAGAGAGAGAGAGAGAGAGAGAGAGA	AGAGAAAGAGAGAGAGAAAGAGA	chrX	132157	0.286898609576945
chrX:123214-123254	TGAGATTGAGAGAGAGAGAGAGAGAGAGAGAGAGAGAGAGA	AGAGAGAGAGAAAGAGAAAGAGA	chrX	152973	0.18175822552461082
chrX:123214-123254	TGAGATTGAGAGAGAGAGAGAGAGAGAGAGAGAGAGAGAGA	AGAGAAAGAGAGAGAGAAAGAGA	chrX	173779	0.286898609576945
chrX:123214-123254	TGAGATTGAGAGAGAGAGAGAGAGAGAGAGAGAGAGAGAGA	AGAGAGAGAGAAAGAGAAAGAGA	chrX	28256	0.18175822552461082
chrX:123214-123254	TGAGATTGAGAGAGAGAGAGAGAGAGAGAGAGAGAGAGAGA	AGAGAGAGAGAGAGA	chrX	75682	0.5547563831980441
chrX:123214-123254	TGAGATTGAGAGAGAGAGAGAGAGAGAGAGAGAGAGAGAGA	AGAGAAAGAGAGAGAGAAAGAGA	chrX	155945	0.286898609576945
chrX:123214-123254	TGAGATTGAGAGAGAGAGAGAGAGAGAGAGAGAGAGAGAGA	GAGAGAGAAAGAGAAAGAGACAGAGA	chrX	123269	0.08473566731163285
chrX:123214-123254	TGAGATTGAGAGAGAGAGAGAGAGAGAGAGAGAGAGAGAGA	GAGAGAGAAAGAGAAAGAGACAGAGA	chrX	105434	0.08473566731163285
chrX:123214-123254	TGAGATTGAGAGAGAGAGAGAGAGAGAGAGAGAGAGAGAGA	GAGAGAGAGAAAGAGAAAGAGA	chrX	123267	0.11469720460105629
chrX:123214-123254	TGAGATTGAGAGAGAGAGAGAGAGAGAGAGAGAGAGAGAGA	GAGAGAAAGAGAAAGAGAGAAAGAGA	chrX	31219	0.05277442727617712
chrX:123214-123254	TGAGATTGAGAGAGAGAGAGAGAGAGAGAGAGAGAGAGAGA	GAGAGAGAAAGAGAAAGAGACAGAGA	chrX	147020	0.08473566731163285
chrX:123214-123254	TGAGATTGAGAGAGAGAGAGAGAGAGAGAGAGAGAGAGAGA	GAGAGAGAAAGAGAAAGAGACAGAGA	chrX	37165	0.08473566731163285
chrX:123214-123254	TGAGATTGAGAGAGAGAGAGAGAGAGAGAGAGAGAGAGAGA	GAGAGAGAAAGAGAAAGAGACAGAGA	chrX	54962	0.08473566731163285
chrX:123214-123254	TGAGATTGAGAGAGAGAGAGAGAGAGAGAGAGAGAGAGAGA	GAGAGAGAGAAAGAGAAAGAGA	chrX	99503	0.11469720460105629
chrX:123214-123254	TGAGATTGAGAGAGAGAGAGAGAGAGAGAGAGAGAGAGAGA	GAGAGAGAAAGAGAAAGAGACAGAGA	chrX	81644	0.08473566731163285
chrX:123214-123254	TGAGATTGAGAGAGAGAGAGAGAGAGAGAGAGAGAGAGAGA	GAGAGAGAGAAAGAGAAAGAGA	chrX	66831	0.11469720460105629
chrX:123214-123254	TGAGATTGAGAGAGAGAGAGAGAGAGAGAGAGAGAGAGAGA	GAGAGAGAGAAAGAGAAAGAGA	chrX	25292	0.11469720460105629
chrX:123214-123254	TGAGATTGAGAGAGAGAGAGAGAGAGAGAGAGAGAGAGAGA	GAGAGAGAGAAAGAGAAAGAGA	chrX	102473	0.11469720460105629
chrX:123214-123254	TGAGATTGAGAGAGAGAGAGAGAGAGAGAGAGAGAGAGAGA	GAGAGAGAGAAAGAGAAAGAGA	chrX	167840	0.11469720460105629
chrX:123214-123254	TGAGATTGAGAGAGAGAGAGAGAGAGAGAGAGAGAGAGAGA	GAGAGAGAAAGAGAAAGAGACAGAGA	chrX	141067	0.08473566731163285
chrX:123214-123254	TGAGATTGAGAGAGAGAGAGAGAGAGAGAGAGAGAGAGAGA	GAGAGAGAAAGAGAAAGAGACAGAGA	chrX	99505	0.08473566731163285
chrX:123214-123254	TGAGATTGAGAGAGAGAGAGAGAGAGAGAGAGAGAGAGAGA	GAGAGAGAAAGAGAAAGAGACAGAGA	chrX	19363	0.08473566731163285
chrX:123214-123254	TGAGATTGAGAGAGAGAGAGAGAGAGAGAGAGAGAGAGAGA	GAGAGAGAAAGAGAAAGAGACAGAGA	chrX	176760	0.08473566731163285
chrX:123214-123254	TGAGATTGAGAGAGAGAGAGAGAGAGAGAGAGAGAGAGAGA	GAGAGAGAGAGAGA	chrX	84580	0.4152170084069673
chrX:123214-123254	TGAGATTGAGAGAGAGAGAGAGAGAGAGAGAGAGAGAGAGA	GAGAGAGAGAAAGAGAAAGAGA	chrX	111369	0.11469720460105629
chrX:123214-123254	TGAGATTGAGAGAGAGAGAGAGAGAGAGAGAGAGAGAGAGA	GAGAGAGAGAGAGA	chrX	161862	0.4152170084069673
chrX:123214-123254	TGAGATTGAGAGAGAGAGAGAGAGAGAGAGAGAGAGAGAGA	GAGAGAGAAAGAGAAAGAGACAGAGA	chrX	66833	0.08473566731163285
chrX:123214-123254	TGAGATTGAGAGAGAGAGAGAGAGAGAGAGAGAGAGAGAGA	GAGAGAGAAAGAGAAAGAGACAGAGA	chrX	46095	0.08473566731163285
chrX:123214-123254	TGAGATTGAGAGAGAGAGAGAGAGAGAGAGAGAGAGAGAGA	GAGAGAGAAAGAGAAAGAGACAGAGA	chrX	49044	0.08473566731163285
chrX:123214-123254	TGAGATTGAGAGAGAGAGAGAGAGAGAGAGAGAGAGAGAGA	GAGAGAGAGAGAGA	chrX	173752	0.4152170084069673
chrX:123214-123254	TGAGATTGAGAGAGAGAGAGAGAGAGAGAGAGAGAGAGAGA	GAGAGAAAGAGAAAGAGAGAAAGAGA	chrX	135115	0.05277442727617712
chrX:123214-123254	TGAGATTGAGAGAGAGAGAGAGAGAGAGAGAGAGAGAGAGA	GAGAGAGAGAAAGAGAAAGAGA	chrX	19361	0.11469720460105629
chrX:123214-123254	TGAGATTGAGAGAGAGAGAGAGAGAGAGAGAGAGAGAGAGA	GAGAGAGAGAAAGAGAAAGAGA	chrX	37163	0.11469720460105629
chrX:123214-123254	TGAGATTGAGAGAGAGAGAGAGAGAGAGAGAGAGAGAGAGA	GAGAGAGAAAGAGAAAGAGACAGAGA	chrX	75715	0.08473566731163285
chrX:123214-123254	TGAGATTGAGAGAGAGAGAGAGAGAGAGAGAGAGAGAGAGA	GAGAGAGAGAAAGAGAAAGAGA	chrX	96539	0.11469720460105629
chrX:123214-123254	TGAGATTGAGAGAGAGAGAGAGAGAGAGAGAGAGAGAGAGA	GAGAGAGAAAGAGAAAGAGACAGAGA	chrX	90569	0.08473566731163285
chrX:123214-123254	TGAGATTGAGAGAGAGAGAGAGAGAGAGAGAGAGAGAGAGA	GAGAAAGAGAGAAAGAGAAAGAGACAGAGA	chrX	31227	0.08462547785087943
chrX:123214-123254	TGAGATTGAGAGAGAGAGAGAGAGAGAGAGAGAGAGAGAGA	GAGAGAGAAAGAGAAAGAGACAGAGA	chrX	161898	0.08473566731163285
chrX:123214-123254	TGAGATTGAGAGAGAGAGAGAGAGAGAGAGAGAGAGAGAGA	GAGAGAGAAAGAGAAAGAGACAGAGA	chrX	144040	0.08473566731163285
chrX:123214-123254	TGAGATTGAGAGAGAGAGAGAGAGAGAGAGAGAGAGAGAGA	GAGAGAGAAAGAGAAAGAGACAGAGA	chrX	96541	0.08473566731163285
chrX:123214-123254	TGAGATTGAGAGAGAGAGAGAGAGAGAGAGAGAGAGAGAGA	GAGAGAGAGAAAGAGAAAGAGA	chrX	114351	0.11469720460105629
chrX:123214-123254	TGAGATTGAGAGAGAGAGAGAGAGAGAGAGAGAGAGAGAGA	GAGAGAGAGAAAGAGAAAGAGA	chrX	173786	0.11469720460105629
chrX:123214-123254	TGAGATTGAGAGAGAGAGAGAGAGAGAGAGAGAGAGAGAGA	GAGAGAGAGAAAGAGAAAGAGA	chrX	57927	0.11469720460105629
chrX:123214-123254	TGAGATTGAGAGAGAGAGAGAGAGAGAGAGAGAGAGAGAGA	GAGAGAGAGAAAGAGAAAGAGA	chrX	176758	0.11469720460105629
chrX:123214-123254	TGAGATTGAGAGAGAGAGAGAGAGAGAGAGAGAGAGAGAGA	GAGAGAGAGAAAGAGAAAGAGA	chrX	69792	0.11469720460105629
chrX:123214-123254	TGAGATTGAGAGAGAGAGAGAGAGAGAGAGAGAGAGAGAGA	GAGAGAGAAAGAGAAAGAGACAGAGA	chrX	16410	0.08473566731163285
chrX:123214-123254	TGAGATTGAGAGAGAGAGAGAGAGAGAGAGAGAGAGAGAGA	GAGAGAGAGAAAGAGAAAGAGA	chrX	60895	0.11469720460105629
chrX:123214-123254	TGAGATTGAGAGAGAGAGAGAGAGAGAGAGAGAGAGAGAGA	GAGAGAGAGAAAGAGAAAGAGA	chrX	87595	0.11469720460105629
chrX:123214-123254	TGAGATTGAGAGAGAGAGAGAGAGAGAGAGAGAGAGAGAGA	GAGAGAGAGAGAGA	chrX	164834	0.4152170084069673
chrX:123214-123254	TGAGATTGAGAGAGAGAGAGAGAGAGAGAGAGAGAGAGAGA	GAGAGAGAGAAAGAGAAAGAGA	chrX	34214	0.11469720460105629
chrX:123214-123254	TGAGATTGAGAGAGAGAGAGAGAGAGAGAGAGAGAGAGAGA	GAGAGAGAAAGAGAAAGAGACAGAGA	chrX	129207	0.08473566731163285
chrX:123214-123254	TGAGATTGAGAGAGAGAGAGAGAGAGAGAGAGAGAGAGAGA	GAGAGAGAGAAAGAGAAAGAGA	chrX	52001	0.11469720460105629
chrX:123214-123254	TGAGATTGAGAGAGAGAGAGAGAGAGAGAGAGAGAGAGAGA	GAGAGAGAGAAAGAGAAAGAGA	chrX	141065	0.11469720460105629
chrX:123214-123254	TGAGATTGAGAGAGAGAGAGAGAGAGAGAGAGAGAGAGAGA	GAGAGAGAAAGAGAAAGAGACAGAGA	chrX	93545	0.08473566731163285
chrX:123214-123254	TGAGATTGAGAGAGAGAGAGAGAGAGAGAGAGAGAGAGAGA	GAGAGAGAGAAAGAGAAAGAGA	chrX	149998	0.11469720460105629
chrX:123214-123254	TGAGATTGAGAGAGAGAGAGAGAGAGAGAGAGAGAGAGAGA	GAGAGAGAGAAAGAGAAAGAGA	chrX	126231	0.11469720460105629
chrX:123214-123254	TGAGATTGAGAGAGAGAGAGAGAGAGAGAGAGAGAGAGAGA	GAGAGAGAGAGAGA	chrX	114307	0.4152170084069673
chrX:123214-123254	TGAGATTGAGAGAGAGAGAGAGAGAGAGAGAGAGAGAGAGA	GAGAGAGAGAAAGAGAAAGAGA	chrX	144038	0.11469720460105629
chrX:123214-123254	TGAGATTGAGAGAGAGAGAGAGAGAGAGAGAGAGAGAGAGA	GAGAGAGAAAGAGAAAGAGACAGAGA	chrX	72766	0.08473566731163285
chrX:123214-123254	TGAGATTGAGAGAGAGAGAGAGAGAGAGAGAGAGAGAGAGA	GAGAGAGAGAAAGAGAAAGAGA	chrX	75713	0.11469720460105629
chrX:123214-123254	TGAGATTGAGAGAGAGAGAGAGAGAGAGAGAGAGAGAGAGA	GAGAGAGAGAAAGAGAAAGAGA	chrX	132164	0.11469720460105629
chrX:123214-123254	TGAGATTGAGAGAGAGAGAGAGAGAGAGAGAGAGAGAGAGA	GAGATAGAGAGAGAGAGA	chrX	111327	0.5984044741896961
chrX:123214-123254	TGAGATTGAGAGAGAGAGAGAGAGAGAGAGAGAGAGAGAGA	GAGAGAGAAAGAGAAAGAGACAGAGA	chrX	120301	0.08473566731163285
chrX:123214-123254	TGAGATTGAGAGAGAGAGAGAGAGAGAGAGAGAGAGAGAGA	GAGAGAGAGAAAGAGAAAGAGA	chrX	152974	0.11469720460105629
chrX:123214-123254	TGAGATTGAGAGAGAGAGAGAGAGAGAGAGAGAGAGAGAGA	GAGAGAGAAAGAGAAAGAGACAGAGA	chrX	43113	0.08473566731163285
chrX:123214-123254	TGAGATTGAGAGAGAGAGAGAGAGAGAGAGAGAGAGAGAGA	GAGAGAGAGAGAGA	chrX	129167	0.4152170084069673
chrX:123214-123254	TGAGATTGAGAGAGAGAGAGAGAGAGAGAGAGAGAGAGAGA	GAGAGAGAGAAAGAGAAAGAGA	chrX	138092	0.11469720460105629
chrX:123214-123254	TGAGATTGAGAGAGAGAGAGAGAGAGAGAGAGAGAGAGAGA	GAGAGAGAGAAAGAGAAAGAGA	chrX	63863	0.11469720460105629
chrX:123214-123254	TGAGATTGAGAGAGAGAGAGAGAGAGAGAGAGAGAGAGAGA	GAGAGAGAGAGAGA	chrX	123221	0.4152170084069673
chrX:123214-123254	TGAGATTGAGAGAGAGAGAGAGAGAGAGAGAGAGAGAGAGA	GAGAGAGAGAAAGAGAAAGAGA	chrX	158924	0.11469720460105629
chrX:123214-123254	TGAGATTGAGAGAGAGAGAGAGAGAGAGAGAGAGAGAGAGA	GAGAGAGAGAAAGAGAAAGAGA	chrX	40131	0.11469720460105629
chrX:123214-123254	TGAGATTGAGAGAGAGAGAGAGAGAGAGAGAGAGAGAGAGA	GAGAGAGAGAAAGAGAAAGAGA	chrX	84614	0.11469720460105629
chrX:123214-123254	TGAGATTGAGAGAGAGAGAGAGAGAGAGAGAGAGAGAGAGA	GAGAGAGAAAGAGAAAGAGACAGAGA	chrX	22312	0.08473566731163285
chrX:123214-123254	TGAGATTGAGAGAGAGAGAGAGAGAGAGAGAGAGAGAGAGA	GAGAGAGAAAGAGAAAGAGACAGAGA	chrX	117325	0.08473566731163285
chrX:123214-123254	TCTCTCTCTCTCTCTCTCTCTCTCTCTCTCTCTCAATCTCA	TCTCTCTCTCTCTC	chr4	248	0.41367594087267806
chrX:123214-123254	TGAGATTGAGAGAGAGAGAGAGAGAGAGAGAGAGAGAGAGA	GAGAGAGAAAGAGAAAGAGACAGAGA	chrX	40133	0.08473566731163285
chrX:123214-123254	TGAGATTGAGAGAGAGAGAGAGAGAGAGAGAGAGAGAGAGA	GAGAGAGAGAAAGAGAAAGAGA	chrX	90567	0.11469720460105629
chrX:123214-123254	TGAGATTGAGAGAGAGAGAGAGAGAGAGAGAGAGAGAGAGA	GAGAGAGAAAGAGAAAGAGACAGAGA	chrX	34216	0.08473566731163285
chrX:123214-123254	TGAGATTGAGAGAGAGAGAGAGAGAGAGAGAGAGAGAGAGA	GAGAGAGAGAAAGAGAAAGAGA	chrX	81642	0.11469720460105629
chrX:123214-123254	TGAGATTGAGAGAGAGAGAGAGAGAGAGAGAGAGAGAGAGA	GAGAGAGAGAAAGAGAAAGAGA	chrX	164868	0.11469720460105629
chrX:123214-123254	TGAGATTGAGAGAGAGAGAGAGAGAGAGAGAGAGAGAGAGA	GAGAGAGAGAAAGAGAAAGAGA	chrX	46093	0.11469720460105629
chrX:123214-123254	TGAGATTGAGAGAGAGAGAGAGAGAGAGAGAGAGAGAGAGA	GAGAGAGAAAGAGAAAGAGACAGAGA	chrX	170812	0.08473566731163285
chrX:123214-123254	TGAGATTGAGAGAGAGAGAGAGAGAGAGAGAGAGAGAGAGA	GAGAGAAAGAGAAAGAGAGAAAGAGA	chrX	78674	0.05277442727617712
chrX:123214-123254	TGAGATTGAGAGAGAGAGAGAGAGAGAGAGAGAGAGAGAGA	GAGAGAGAGAAAGAGAAAGAGA	chrX	117323	0.11469720460105629
chrX:123214-123254	TGAGATTGAGAGAGAGAGAGAGAGAGAGAGAGAGAGAGAGA	GAGAGAGAGAAAGAGAAAGAGA	chrX	93543	0.11469720460105629
chrX:123214-123254	TGAGATTGAGAGAGAGAGAGAGAGAGAGAGAGAGAGAGAGA	GAGAGAGAGAGAGA	chrX	96493	0.4152170084069673
chrX:123214-123254	TGAGATTGAGAGAGAGAGAGAGAGAGAGAGAGAGAGAGAGA	GAGAGAGAAAGAGAAAGAGACAGAGA	chrX	138094	0.08473566731163285
chrX:123214-123254	TGAGATTGAGAGAGAGAGAGAGAGAGAGAGAGAGAGAGAGA	GAGAGAGAGAGAGA	chrX	105398	0.4152170084069673
chrX:123214-123254	TGAGATTGAGAGAGAGAGAGAGAGAGAGAGAGAGAGAGAGA	GAGAGAGAAAGAGAAAGAGACAGAGA	chrX	69794	0.08473566731163285
chrX:123214-123254	TGAGATTGAGAGAGAGAGAGAGAGAGAGAGAGAGAGAGAGA	GAGAGAGAGAGAGA	chrX	158890	0.4152170084069673
chrX:123214-123254	TCTCTCTCTCTCTCTCTCTCTCTCTCTCTCTCTCAATCTCA	TCTCTCTCTGTATGTCTCTTTCTGTCTCTCTCTC	chr4	224	0.11855083084737096
chrX:123214-123254	TGAGATTGAGAGAGAGAGAGAGAGAGAGAGAGAGAGAGAGA	GAGAGAGAGAGAGA	chrX	66797	0.4152170084069673
chrX:123214-123254	TGAGATTGAGAGAGAGAGAGAGAGAGAGAGAGAGAGAGAGA	GAGAGAGAGAAAGAGAAAGAGA	chrX	129205	0.11469720460105629
chrX:123214-123254	TGAGATTGAGAGAGAGAGAGAGAGAGAGAGAGAGAGAGAGA	GAGAGAGAGAGAGA	chrX	132130	0.4152170084069673
chrX:123214-123254	TGAGATTGAGAGAGAGAGAGAGAGAGAGAGAGAGAGAGAGA	GAGAGAGAAAGAGAAAGAGACAGAGA	chrX	87597	0.08473566731163285
chrX:123214-123254	TGAGATTGAGAGAGAGAGAGAGAGAGAGAGAGAGAGAGAGA	GAGAGAGAAAGAGAAAGAGACAGAGA	chrX	52003	0.08473566731163285
chrX:123214-123254	TGAGATTGAGAGAGAGAGAGAGAGAGAGAGAGAGAGAGAGA	GAGAAAGAGAAAGAGAGAAAGAGACAGAGA	chrX	135117	0.10617282956947707
chrX:123214-123254	TGAGATTGAGAGAGAGAGAGAGAGAGAGAGAGAGAGAGAGA	GAGAGAGAGAAAGAGAAAGAGA	chrX	170810	0.11469720460105629
chrX:123214-123254	TGAGATTGAGAGAGAGAGAGAGAGAGAGAGAGAGAGAGAGA	GAGAGAGAAAGAGAAAGAGACAGAGA	chrX	28259	0.08473566731163285
chrX:123214-123254	TGAGATTGAGAGAGAGAGAGAGAGAGAGAGAGAGAGAGAGA	GAGAGAGAGAGAGA	chrX	87553	0.4152170084069673
chrX:123214-123254	TGAGATTGAGAGAGAGAGAGAGAGAGAGAGAGAGAGAGAGA	GAGAGAGAGAAAGAGAAAGAGA	chrX	28257	0.11469720460105629
chrX:123214-123254	TGAGATTGAGAGAGAGAGAGAGAGAGAGAGAGAGAGAGAGA	GAGAGAGAGAAAGAGAAAGAGA	chrX	155952	0.11469720460105629
chrX:123214-123254	TGAGATTGAGAGAGAGAGAGAGAGAGAGAGAGAGAGAGAGA	GAGAGAGAAAGAGAAAGAGACAGAGA	chrX	126233	0.08473566731163285
chrX:123214-123254	TGAGATTGAGAGAGAGAGAGAGAGAGAGAGAGAGAGAGAGA	GAGAGAGAGAGAGA	chrX	176724	0.4152170084069673
chrX:123214-123254	TGAGATTGAGAGAGAGAGAGAGAGAGAGAGAGAGAGAGAGA	GAGAGAGAGAAAGAGAAAGAGA	chrX	16408	0.11469720460105629
chrX:123214-123254	TGAGATTGAGAGAGAGAGAGAGAGAGAGAGAGAGAGAGAGA	GAGAGAGAAAGAGAAAGAGACAGAGA	chrX	60897	0.08473566731163285
chrX:123214-123254	TGAGATTGAGAGAGAGAGAGAGAGAGAGAGAGAGAGAGAGA	GAGAGAGAAAGAGAAAGAGACAGAGA	chrX	167842	0.08473566731163285
chrX:123214-123254	TGAGATTGAGAGAGAGAGAGAGAGAGAGAGAGAGAGAGAGA	GAGAGAGAGAGAGA	chrX	102439	0.4152170084069673
chrX:123214-123254	TGAGATTGAGAGAGAGAGAGAGAGAGAGAGAGAGAGAGAGA	GAGAGAGAGAGAGA	chrX	117289	0.4152170084069673
chrX:123214-123254	TCTCTCTCTCTCTCTCTCTCTCTCTCTCTCTCTCAATCTCA	TCTCTCTCTCTCTC	chr4	248	0.41367594087267806
chrX:123214-123254	TGAGATTGAGAGAGAGAGAGAGAGAGAGAGAGAGAGAGAGA	GAGAGAGAGAGAGA	chrX	152940	0.4152170084069673
chrX:123214-123254	TGAGATTGAGAGAGAGAGAGAGAGAGAGAGAGAGAGAGAGA	GAGAGAGAGAAAGAGAAAGAGA	chrX	72764	0.11469720460105629
chrX:123214-123254	TGAGATTGAGAGAGAGAGAGAGAGAGAGAGAGAGAGAGAGA	GAGAGAGAGAGAGA	chrX	90533	0.4152170084069673
chrX:123214-123254	TGAGATTGAGAGAGAGAGAGAGAGAGAGAGAGAGAGAGAGA	GAGAGAGAGAAAGAGAAAGAGA	chrX	105432	0.11469720460105629
chrX:123214-123254	TGAGATTGAGAGAGAGAGAGAGAGAGAGAGAGAGAGAGAGA	GAGAGAGAAAGAGAAAGAGACAGAGA	chrX	152976	0.08473566731163285
chrX:123214-123254	TGAGATTGAGAGAGAGAGAGAGAGAGAGAGAGAGAGAGAGA	GAGAGAGAGAGAGA	chrX	167806	0.4152170084069673
chrX:123214-123254	TGAGATTGAGAGAGAGAGAGAGAGAGAGAGAGAGAGAGAGA	GAGAGAGAGAGAGA	chrX	78650	0.4152170084069673
chrX:123214-123254	TGAGATTGAGAGAGAGAGAGAGAGAGAGAGAGAGAGAGAGA	GAGAGAGAAAGAGAAAGAGACAGAGA	chrX	63865	0.08473566731163285
chrX:123214-123254	TGAGATTGAGAGAGAGAGAGAGAGAGAGAGAGAGAGAGAGA	GAGAGAGAAAGAGAAAGAGACAGAGA	chrX	25294	0.08473566731163285
chrX:123214-123254	TGAGATTGAGAGAGAGAGAGAGAGAGAGAGAGAGAGAGAGA	GAGAGAGAGAAAGAGAAAGAGA	chrX	147018	0.11469720460105629
chrX:123214-123254	TGAGATTGAGAGAGAGAGAGAGAGAGAGAGAGAGAGAGAGA	GAGAGAGAGAAAGAGAAAGAGA	chrX	120299	0.11469720460105629
chrX:123214-123254	TGAGATTGAGAGAGAGAGAGAGAGAGAGAGAGAGAGAGAGA	GAGAGAGAAAGAGAAAGAGACAGAGA	chrX	155954	0.08473566731163285
chrX:123214-123254	TGAGATTGAGAGAGAGAGAGAGAGAGAGAGAGAGAGAGAGA	GAGAGAGAGAAAGAGAAAGAGA	chrX	43111	0.11469720460105629
chrX:123214-123254	TGAGATTGAGAGAGAGAGAGAGAGAGAGAGAGAGAGAGAGA	GAGAGAGAGAAAGAGAAAGAGA	chrX	54960	0.11469720460105629
chrX:123214-123254	TGAGATTGAGAGAGAGAGAGAGAGAGAGAGAGAGAGAGAGA	GAGAGAGAGAAAGAGAAAGAGA	chrX	22310	0.11469720460105629
chrX:123214-123254	TGAGATTGAGAGAGAGAGAGAGAGAGAGAGAGAGAGAGAGA	GAGAGAGAGAGAGA	chrX	108359	0.4152170084069673
chrX:123214-123254	TGAGATTGAGAGAGAGAGAGAGAGAGAGAGAGAGAGAGAGA	GAGAGAGAAAGAGAAAGAGACAGAGA	chrX	111371	0.08473566731163285
chrX:123214-123254	TGAGATTGAGAGAGAGAGAGAGAGAGAGAGAGAGAGAGAGA	GAGAGAGAAAGAGAAAGAGACAGAGA	chrX	102475	0.08473566731163285
chrX:123214-123254	TGAGATTGAGAGAGAGAGAGAGAGAGAGAGAGAGAGAGAGA	GAGAGAGAGAGAGA	chrX	144008	0.4152170084069673
chrX:123214-123254	TGAGATTGAGAGAGAGAGAGAGAGAGAGAGAGAGAGAGAGA	GAGAGAGAGAGAGA	chrX	72730	0.4152170084069673
chrX:123214-123254	TGAGATTGAGAGAGAGAGAGAGAGAGAGAGAGAGAGAGAGA	GAGAGAGAGAAAGAGAAAGAGA	chrX	49042	0.11469720460105629
chrX:123214-123254	TGAGATTGAGAGAGAGAGAGAGAGAGAGAGAGAGAGAGAGA	GAGAAAGAGAAAGAGAGAAAGAGAAAGAGA	chrX	31221	0.05567161193716782
chrX:123214-123254	TCTCTCTCTCTCTCTCTCTCTCTCTCTCTCTCTCAATCTCA	TCTCTCTCTCTCTC	chr4	248	0.41367594087267806
chrX:123214-123254	TGAGATTGAGAGAGAGAGAGAGAGAGAGAGAGAGAGAGAGA	GAGAGAGAAAGAGAAAGAGACAGAGA	chrX	150000	0.08473566731163285
chrX:123214-123254	TGAGATTGAGAGAGAGAGAGAGAGAGAGAGAGAGAGAGAGA	GAGAAAGAGAAAGAGAGAAAGAGACAGAGA	chrX	78676	0.10617282956947707
chrX:123214-123254	TGAGATTGAGAGAGAGAGAGAGAGAGAGAGAGAGAGAGAGA	GAGAGAGAGAGAGA	chrX	149964	0.4152170084069673
chrX:123214-123254	TGAGATTGAGAGAGAGAGAGAGAGAGAGAGAGAGAGAGAGA	GAGAGAGAAAGAGAGACAGAGAAAGA	chrX	13436	0.2568405082904271
chrX:123214-123254	TGAGATTGAGAGAGAGAGAGAGAGAGAGAGAGAGAGAGAGA	GAGAGAGAAAGAGAAAGAGACAGAGA	chrX	132166	0.08473566731163285
chrX:123214-123254	TGAGATTGAGAGAGAGAGAGAGAGAGAGAGAGAGAGAGAGA	GAGAGAGAGAGAGA	chrX	81608	0.4152170084069673
chrX:123214-123254	TGAGATTGAGAGAGAGAGAGAGAGAGAGAGAGAGAGAGAGA	GAGAGAGAAAGAGAAAGAGACAGAGA	chrX	114353	0.08473566731163285
chrX:123214-123254	TGAGATTGAGAGAGAGAGAGAGAGAGAGAGAGAGAGAGAGA	GAGAGAGAAAGAGAAAGAGACAGAGA	chrX	164870	0.08473566731163285
chrX:123214-123254	TGAGATTGAGAGAGAGAGAGAGAGAGAGAGAGAGAGAGAGA	GAGAGAGAGAGAGA	chrX	135091	0.4152170084069673
chrX:123214-123254	TGAGATTGAGAGAGAGAGAGAGAGAGAGAGAGAGAGAGAGA	GAGAGAGAGAAAGAGAAAGAGA	chrX	161896	0.11469720460105629
chrX:123214-123254	TGAGATTGAGAGAGAGAGAGAGAGAGAGAGAGAGAGAGAGA	GAGAGAGAAAGAGAAAGAGACAGAGA	chrX	158926	0.08473566731163285
chrX:123214-123254	TGAGATTGAGAGAGAGAGAGAGAGAGAGAGAGAGAGAGAGA	AGAGAAAGAGAGAAAGAGACAGAGA	chrX	135122	0.08266776044105738
chrX:123214-123254	TGAGATTGAGAGAGAGAGAGAGAGAGAGAGAGAGAGAGAGA	AGAGAAAGAGAGAAAGAGACAGAGA	chrX	78681	0.08266776044105738
chrX:123214-123254	TGAGATTGAGAGAGAGAGAGAGAGAGAGAGAGAGAGAGAGA	AGAGAGAGAGAGA	chrX	46056	0.23770098273456192
chrX:123214-123254	TGAGATTGAGAGAGAGAGAGAGAGAGAGAGAGAGAGAGAGA	AGAGAAAGAGAGAAAGAGAAAGAGA	chrX	31226	0.04097526019335812
chrX:123214-123254	TCTCTCTCTCTCTCTCTCTCTCTCTCTCTCTCTCAATCTCA	TCTCTTTCTGTCTCTCTCTCTCTCCTTC	chr4	238	0.6014421682471938
chrX:123214-123254	TCTCTCTCTCTCTCTCTCTCTCTCTCTCTCTCTCAATCTCA	TCTCTTTCTGTCTCTCTCTCTCTCCTTC	chr4	238	0.6014421682471938
chrX:123214-123254	TGAGATTGAGAGAGAGAGAGAGAGAGAGAGAGAGAGAGAGA	GAGAGAGAGAGACTGACAGAAAGAGAGA	chrX	13400	0.1709935279637498
chrX:123214-123254	TGAGATTGAGAGAGAGAGAGAGAGAGAGAGAGAGAGAGAGA	GAGATAGAGAGAGAGA	chrX	138052	0.27379122427028846
chrX:123214-123254	TGAGATTGAGAGAGAGAGAGAGAGAGAGAGAGAGAGAGAGA	GAGAGAAAGAGAGACAGAGA	chrX	13438	0.09818413423037434
chrX:123214-123254	TGAGATTGAGAGAGAGAGAGAGAGAGAGAGAGAGAGAGAGA	GAGATAGAGAGAGAGA	chrX	141025	0.27379122427028846
chrX:123214-123254	TGAGATTGAGAGAGAGAGAGAGAGAGAGAGAGAGAGAGAGA	GAGAGAGAGAGA	chrX	13400	0.1502070831513621
chrX:123214-123254	TCTCTCTCTCTCTCTCTCTCTCTCTCTCTCTCTCAATCTCA	TCTCTCTCTCTGTATGTCTCTTTCTGTCTCTC	chr4	222	0.11229581052769641
chrX:123214-123254	TGAGATTGAGAGAGAGAGAGAGAGAGAGAGAGAGAGAGAGA	GAGAGAGAGAGA	chrX	170778	0.1502070831513621
chrX:123214-123254	TGAGATTGAGAGAGAGAGAGAGAGAGAGAGAGAGAGAGAGA	GAGAGAGAGAGA	chrX	155912	0.1502070831513621
chrX:123214-123254	TGAGATTGAGAGAGAGAGAGAGAGAGAGAGAGAGAGAGAGA	GAGATAGAGAGAGAGA	chrX	146978	0.27379122427028846
chrX:123214-123254	TGAGATTGAGAGAGAGAGAGAGAGAGAGAGAGAGAGAGAGA	GAGAGAGAGAGA	chrX	13400	0.1502070831513621
chrX:123214-123254	TGAGATTGAGAGAGAGAGAGAGAGAGAGAGAGAGAGAGAGA	TTGAGACAGAGAGAG	chrX	143910	0.0465165707266814
chrX:123214-123254	TGAGATTGAGAGAGAGAGAGAGAGAGAGAGAGAGAGAGAGA	TTGAGACAGAGAGAG	chrX	28117	0.0465165707266814
chrX:123214-123254	TGAGATTGAGAGAGAGAGAGAGAGAGAGAGAGAGAGAGAGA	AGAGAGAGAGA	chrX	49011	0.07165979940661801
chrX:123214-123254	TGAGATTGAGAGAGAGAGAGAGAGAGAGAGAGAGAGAGAGA	TTGAGACAGAGAGAG	chrX	66699	0.0465165707266814
chrX:123214-123254	TGAGATTGAGAGAGAGAGAGAGAGAGAGAGAGAGAGAGAGA	TTGAGACAGAGAGAG	chrX	75581	0.0465165707266814
chrX:123214-123254	TGAGATTGAGAGAGAGAGAGAGAGAGAGAGAGAGAGAGAGA	TTGAGACAGAGAGAG	chrX	22178	0.0465165707266814
chrX:123214-123254	TGAGATTGAGAGAGAGAGAGAGAGAGAGAGAGAGAGAGAGA	TTGAGACAGAGAGAG	chrX	99371	0.0465165707266814
chrX:123214-123254	TGAGATTGAGAGAGAGAGAGAGAGAGAGAGAGAGAGAGAGA	AGAGAGAGAGA	chrX	43072	0.07165979940661801
chrX:123214-123254	TGAGATTGAGAGAGAGAGAGAGAGAGAGAGAGAGAGAGAGA	TTGAGACAGAGAGAG	chrX	39999	0.0465165707266814
chrX:123214-123254	TGAGATTGAGAGAGAGAGAGAGAGAGAGAGAGAGAGAGAGA	TTGAGACAGAGAGAG	chrX	176626	0.0465165707266814
chrX:123214-123254	TGAGATTGAGAGAGAGAGAGAGAGAGAGAGAGAGAGAGAGA	TTGAGACAGAGAGAG	chrX	105300	0.0465165707266814
chrX:123214-123254	TGAGATTGAGAGAGAGAGAGAGAGAGAGAGAGAGAGAGAGA	TTGAGACAGAGAGAG	chrX	117191	0.0465165707266814
chrX:123214-123254	TGAGATTGAGAGAGAGAGAGAGAGAGAGAGAGAGAGAGAGA	TTGAGACAGAGAGAG	chrX	158792	0.0465165707266814
chrX:123214-123254	TGAGATTGAGAGAGAGAGAGAGAGAGAGAGAGAGAGAGAGA	TTGAGACAGAGAGAG	chrX	161764	0.0465165707266814
chrX:123214-123254	TGAGATTGAGAGAGAGAGAGAGAGAGAGAGAGAGAGAGAGA	TTGAGACAGAGAGAG	chrX	152842	0.0465165707266814
chrX:123214-123254	TGAGATTGAGAGAGAGAGAGAGAGAGAGAGAGAGAGAGAGA	TTGAGACAGAGAGAG	chrX	167708	0.0465165707266814
chrX:123214-123254	TGAGATTGAGAGAGAGAGAGAGAGAGAGAGAGAGAGAGAGA	TTGAGACAGAGAGAG	chrX	34074	0.0465165707266814
chrX:123214-123254	TGAGATTGAGAGAGAGAGAGAGAGAGAGAGAGAGAGAGAGA	TTGAGACAGAGAGAG	chrX	137960	0.0465165707266814
chrX:123214-123254	TGAGATTGAGAGAGAGAGAGAGAGAGAGAGAGAGAGAGAGA	TTGAGACAGAGAGAG	chrX	93399	0.0465165707266814
chrX:123214-123254	TGAGATTGAGAGAGAGAGAGAGAGAGAGAGAGAGAGAGAGA	TTGAGACAGAGAGAG	chrX	111235	0.0465165707266814
chrX:123214-123254	TGAGATTGAGAGAGAGAGAGAGAGAGAGAGAGAGAGAGAGA	TTGAGACAGAGAGAG	chrX	155814	0.0465165707266814
chrX:123214-123254	TGAGATTGAGAGAGAGAGAGAGAGAGAGAGAGAGAGAGAGA	TTGAGACAGAGAGAG	chrX	170680	0.0465165707266814
chrX:123214-123254	TGAGATTGAGAGAGAGAGAGAGAGAGAGAGAGAGAGAGAGA	TTGAGACAGAGAGAG	chrX	69660	0.0465165707266814
chrX:123214-123254	TGAGATTGAGAGAGAGAGAGAGAGAGAGAGAGAGAGAGAGA	AGAGAAAGAGAGAAAGAGA	chrX	78681	0.027271053387259266
chrX:123214-123254	TGAGATTGAGAGAGAGAGAGAGAGAGAGAGAGAGAGAGAGA	TTGAGACAGAGAGAG	chrX	114209	0.0465165707266814
chrX:123214-123254	TGAGATTGAGAGAGAGAGAGAGAGAGAGAGAGAGAGAGAGA	TTGAGACAGAGAGAG	chrX	102341	0.0465165707266814
chrX:123214-123254	TGAGATTGAGAGAGAGAGAGAGAGAGAGAGAGAGAGAGAGA	TTGAGACAGAGAGAG	chrX	19229	0.0465165707266814
chrX:123214-123254	TGAGATTGAGAGAGAGAGAGAGAGAGAGAGAGAGAGAGAGA	TTGAGACAGAGAGAG	chrX	90435	0.0465165707266814
chrX:123214-123254	TGAGATTGAGAGAGAGAGAGAGAGAGAGAGAGAGAGAGAGA	TTGAGACAGAGAGAG	chrX	57777	0.0465165707266814
chrX:123214-123254	TGAGATTGAGAGAGAGAGAGAGAGAGAGAGAGAGAGAGAGA	AGAGAGAGAGA	chrX	60864	0.07165979940661801
chrX:123214-123254	TGAGATTGAGAGAGAGAGAGAGAGAGAGAGAGAGAGAGAGA	TTGAGACAGAGAGAG	chrX	129069	0.0465165707266814
chrX:123214-123254	TCTCTCTCTCTCTCTCTCTCTCTCTCTCTCTCTCAATCTCA	TCTCTCTCTCT	chr4	222	0.0754764299503518
chrX:123214-123254	TGAGATTGAGAGAGAGAGAGAGAGAGAGAGAGAGAGAGAGA	TTGAGACAGAGAGAG	chrX	120155	0.0465165707266814
chrX:123214-123254	TGAGATTGAGAGAGAGAGAGAGAGAGAGAGAGAGAGAGAGA	AGAGAGAGAGA	chrX	57878	0.07165979940661801
chrX:123214-123254	TGAGATTGAGAGAGAGAGAGAGAGAGAGAGAGAGAGAGAGA	TTGAGACAGAGAGAG	chrX	42971	0.0465165707266814
chrX:123214-123254	TGAGATTGAGAGAGAGAGAGAGAGAGAGAGAGAGAGAGAGA	AGAGAGAGAGA	chrX	99472	0.07165979940661801
chrX:123214-123254	TGAGATTGAGAGAGAGAGAGAGAGAGAGAGAGAGAGAGAGA	TTGAGACAGAGAGAG	chrX	132032	0.0465165707266814
chrX:123214-123254	TGAGATTGAGAGAGAGAGAGAGAGAGAGAGAGAGAGAGAGA	AGAGAGAGAGA	chrX	22279	0.07165979940661801
chrX:123214-123254	TGAGATTGAGAGAGAGAGAGAGAGAGAGAGAGAGAGAGAGA	TTGAGACAGAGAGAG	chrX	81510	0.0465165707266814
chrX:123214-123254	TGAGATTGAGAGAGAGAGAGAGAGAGAGAGAGAGAGAGAGA	AGAGAGAGAGA	chrX	75682	0.07165979940661801
chrX:123214-123254	TGAGATTGAGAGAGAGAGAGAGAGAGAGAGAGAGAGAGAGA	TTGAGACAGAGAGAG	chrX	84482	0.0465165707266814
chrX:123214-123254	TGAGATTGAGAGAGAGAGAGAGAGAGAGAGAGAGAGAGAGA	AGAGAGAGAGA	chrX	126200	0.07165979940661801
chrX:123214-123254	TGAGATTGAGAGAGAGAGAGAGAGAGAGAGAGAGAGAGAGA	AGAGAGAGAGA	chrX	31194	0.07165979940661801
chrX:123214-123254	TGAGATTGAGAGAGAGAGAGAGAGAGAGAGAGAGAGAGAGA	AGAGAGAGAGA	chrX	40100	0.07165979940661801
chrX:123214-123254	TGAGATTGAGAGAGAGAGAGAGAGAGAGAGAGAGAGAGAGA	AGAGAGAGAGA	chrX	28218	0.07165979940661801
chrX:123214-123254	TGAGATTGAGAGAGAGAGAGAGAGAGAGAGAGAGAGAGAGA	TTGAGACAGAGAGAG	chrX	45955	0.0465165707266814
chrX:123214-123254	TGAGATTGAGAGAGAGAGAGAGAGAGAGAGAGAGAGAGAGA	TTGAGACAGAGAGAG	chrX	96395	0.0465165707266814
chrX:123214-123254	TGAGATTGAGAGAGAGAGAGAGAGAGAGAGAGAGAGAGAGA	TTGAGACAGAGAGAG	chrX	31093	0.0465165707266814
chrX:123214-123254	TGAGATTGAGAGAGAGAGAGAGAGAGAGAGAGAGAGAGAGA	AGAGAGAGAGA	chrX	16377	0.07165979940661801
chrX:123214-123254	TGAGATTGAGAGAGAGAGAGAGAGAGAGAGAGAGAGAGAGA	TTGAGACAGAGAGAG	chrX	146886	0.0465165707266814
chrX:123214-123254	TGAGATTGAGAGAGAGAGAGAGAGAGAGAGAGAGAGAGAGA	TTGAGACAGAGAGAG	chrX	63731	0.0465165707266814
chrX:123214-123254	TGAGATTGAGAGAGAGAGAGAGAGAGAGAGAGAGAGAGAGA	TTGAGACAGAGAGAG	chrX	60763	0.0465165707266814
chrX:123214-123254	TGAGATTGAGAGAGAGAGAGAGAGAGAGAGAGAGAGAGAGA	TTGAGACAGAGAGAG	chrX	16276	0.0465165707266814
chrX:123214-123254	TGAGATTGAGAGAGAGAGAGAGAGAGAGAGAGAGAGAGAGA	TTGAGACAGAGAGAG	chrX	48910	0.0465165707266814
chrX:123214-123254	TCTCTCTCTCTCTCTCTCTCTCTCTCTCTCTCTCAATCTCA	TCTCTCTCTCT	chr4	222	0.0754764299503518
chrX:123214-123254	TGAGATTGAGAGAGAGAGAGAGAGAGAGAGAGAGAGAGAGA	TTGAGACAGAGAGAG	chrX	54818	0.0465165707266814
chrX:123214-123254	TGAGATTGAGAGAGAGAGAGAGAGAGAGAGAGAGAGAGAGA	TTGAGACAGAGAGAG	chrX	126099	0.0465165707266814
chrX:123214-123254	TGAGATTGAGAGAGAGAGAGAGAGAGAGAGAGAGAGAGAGA	AGAGAGAGAGA	chrX	63832	0.07165979940661801
chrX:123214-123254	TGAGATTGAGAGAGAGAGAGAGAGAGAGAGAGAGAGAGAGA	TTGAGACAGAGAGAG	chrX	87455	0.0465165707266814
chrX:123214-123254	TGAGATTGAGAGAGAGAGAGAGAGAGAGAGAGAGAGAGAGA	TTGAGACAGAGAGAG	chrX	51859	0.0465165707266814
chrX:123214-123254	TGAGATTGAGAGAGAGAGAGAGAGAGAGAGAGAGAGAGAGA	AGAGAGAGAGA	chrX	37132	0.07165979940661801
chrX:123214-123254	TGAGATTGAGAGAGAGAGAGAGAGAGAGAGAGAGAGAGAGA	TTGAGACAGAGAGAG	chrX	149866	0.0465165707266814
chrX:123214-123254	TGAGATTGAGAGAGAGAGAGAGAGAGAGAGAGAGAGAGAGA	AGAGAGAGAGA	chrX	69761	0.07165979940661801
chrX:123214-123254	TGAGATTGAGAGAGAGAGAGAGAGAGAGAGAGAGAGAGAGA	TTGAGACAGAGAGAG	chrX	25150	0.0465165707266814
chrX:123214-123254	TGAGATTGAGAGAGAGAGAGAGAGAGAGAGAGAGAGAGAGA	TTGAGACAGAGAGAG	chrX	123123	0.0465165707266814
chrX:123214-123254	TGAGATTGAGAGAGAGAGAGAGAGAGAGAGAGAGAGAGAGA	TTGAGACAGAGAGAG	chrX	173654	0.0465165707266814
chrX:123214-123254	TGAGATTGAGAGAGAGAGAGAGAGAGAGAGAGAGAGAGAGA	TTGAGACAGAGAGAG	chrX	140933	0.0465165707266814
chrX:123214-123254	TGAGATTGAGAGAGAGAGAGAGAGAGAGAGAGAGAGAGAGA	TTGAGACAGAGAGAG	chrX	72632	0.0465165707266814
chrX:123214-123254	TGAGATTGAGAGAGAGAGAGAGAGAGAGAGAGAGAGAGAGA	AGAGAGAGAGA	chrX	34175	0.07165979940661801
chrX:123214-123254	TGAGATTGAGAGAGAGAGAGAGAGAGAGAGAGAGAGAGAGA	AGAGAGAAAGAGAAAGAGA	chrX	31232	0.019077007225570885
chrX:123214-123254	TGAGATTGAGAGAGAGAGAGAGAGAGAGAGAGAGAGAGAGA	AGAGAAAGAGAGAAAGAGA	chrX	135122	0.027271053387259266
chrX:123214-123254	TGAGATTGAGAGAGAGAGAGAGAGAGAGAGAGAGAGAGAGA	TTGAGACAGAGAGAG	chrX	37031	0.0465165707266814
chrX:123214-123254	TGAGATTGAGAGAGAGAGAGAGAGAGAGAGAGAGAGAGAGA	TTGAGACAGAGAGAG	chrX	78552	0.0465165707266814
chrX:123214-123254	TGAGATTGAGAGAGAGAGAGAGAGAGAGAGAGAGAGAGAGA	TTGAGACAGAGAGAG	chrX	134993	0.0465165707266814
chrX:123214-123254	TGAGATTGAGAGAGAGAGAGAGAGAGAGAGAGAGAGAGAGA	AGAGAGAGAGA	chrX	25251	0.07165979940661801
chrX:123214-123254	TGAGATTGAGAGAGAGAGAGAGAGAGAGAGAGAGAGAGAGA	TTGAGACAGAGAGAG	chrX	108261	0.0465165707266814
chrX:123214-123254	TGAGATTGAGAGAGAGAGAGAGAGAGAGAGAGAGAGAGAGA	TTGAGACAGAGAGAG	chrX	164736	0.0465165707266814
chrX:123214-123254	TGAGATTGAGAGAGAGAGAGAGAGAGAGAGAGAGAGAGAGA	GAGAGAGAGA	chrX	105376	0.041680014409349625
chrX:123214-123254	TGAGATTGAGAGAGAGAGAGAGAGAGAGAGAGAGAGAGAGA	GAGAAAGAGAAAGAGACAGAGA	chrX	141071	0.031125055965542766
chrX:123214-123254	TGAGATTGAGAGAGAGAGAGAGAGAGAGAGAGAGAGAGAGA	GAGAGAGAGA	chrX	81586	0.041680014409349625
chrX:123214-123254	TGAGATTGAGAGAGAGAGAGAGAGAGAGAGAGAGAGAGAGA	GAGAGAAAGAGAAAGAGA	chrX	81646	0.013367928323857274
chrX:123214-123254	TGAGATTGAGAGAGAGAGAGAGAGAGAGAGAGAGAGAGAGA	GAGAGAAAGAGAAAGAGA	chrX	164872	0.013367928323857274
chrX:123214-123254	TGAGATTGAGAGAGAGAGAGAGAGAGAGAGAGAGAGAGAGA	GAGAGAGAGA	chrX	129167	0.041680014409349625
chrX:123214-123254	TGAGATTGAGAGAGAGAGAGAGAGAGAGAGAGAGAGAGAGA	GAGAGAAAGAGAAAGAGA	chrX	40135	0.013367928323857274
chrX:123214-123254	TGAGATTGAGAGAGAGAGAGAGAGAGAGAGAGAGAGAGAGA	GAGAGAGAGA	chrX	16352	0.041680014409349625
chrX:123214-123254	TGAGATTGAGAGAGAGAGAGAGAGAGAGAGAGAGAGAGAGA	GAGAGAGAGA	chrX	135069	0.041680014409349625
chrX:123214-123254	TGAGATTGAGAGAGAGAGAGAGAGAGAGAGAGAGAGAGAGA	GAGAGAAAGAGAAAGAGA	chrX	132168	0.013367928323857274
chrX:123214-123254	TGAGATTGAGAGAGAGAGAGAGAGAGAGAGAGAGAGAGAGA	GAGAAAGAGAAAGAGACAGAGA	chrX	25298	0.031125055965542766
chrX:123214-123254	TGAGATTGAGAGAGAGAGAGAGAGAGAGAGAGAGAGAGAGA	GAGAAAGAGAAAGAGACAGAGA	chrX	114357	0.031125055965542766
chrX:123214-123254	TGAGATTGAGAGAGAGAGAGAGAGAGAGAGAGAGAGAGAGA	GAGAGAGAGA	chrX	46031	0.041680014409349625
chrX:123214-123254	TGAGATTGAGAGAGAGAGAGAGAGAGAGAGAGAGAGAGAGA	GAGAAAGAGAAAGAGACAGAGA	chrX	96545	0.031125055965542766
chrX:123214-123254	TGAGATTGAGAGAGAGAGAGAGAGAGAGAGAGAGAGAGAGA	GAGAGAGAGA	chrX	75657	0.041680014409349625
chrX:123214-123254	TGAGATTGAGAGAGAGAGAGAGAGAGAGAGAGAGAGAGAGA	GAGAGAGAGA	chrX	164834	0.041680014409349625
chrX:123214-123254	TGAGATTGAGAGAGAGAGAGAGAGAGAGAGAGAGAGAGAGA	GAGAGAGAGA	chrX	132108	0.041680014409349625
chrX:123214-123254	TGAGATTGAGAGAGAGAGAGAGAGAGAGAGAGAGAGAGAGA	GAGAAAGAGAAAGAGACAGAGA	chrX	90573	0.031125055965542766
chrX:123214-123254	TGAGATTGAGAGAGAGAGAGAGAGAGAGAGAGAGAGAGAGA	GAGAGAGAGA	chrX	102417	0.041680014409349625
chrX:123214-123254	TGAGATTGAGAGAGAGAGAGAGAGAGAGAGAGAGAGAGAGA	GAGAAAGAGAAAGAGACAGAGA	chrX	99509	0.031125055965542766
chrX:123214-123254	TGAGATTGAGAGAGAGAGAGAGAGAGAGAGAGAGAGAGAGA	GAGAGAGAGA	chrX	146962	0.041680014409349625
chrX:123214-123254	TGAGATTGAGAGAGAGAGAGAGAGAGAGAGAGAGAGAGAGA	GAGAGAGAGA	chrX	170756	0.041680014409349625
chrX:123214-123254	TGAGATTGAGAGAGAGAGAGAGAGAGAGAGAGAGAGAGAGA	GAGAGAGAGA	chrX	16352	0.041680014409349625
chrX:123214-123254	TGAGATTGAGAGAGAGAGAGAGAGAGAGAGAGAGAGAGAGA	GAGAGAGAGA	chrX	72708	0.041680014409349625
chrX:123214-123254	TGAGATTGAGAGAGAGAGAGAGAGAGAGAGAGAGAGAGAGA	GAGAGAAAGAGAAAGAGA	chrX	43115	0.013367928323857274
chrX:123214-123254	TGAGATTGAGAGAGAGAGAGAGAGAGAGAGAGAGAGAGAGA	GAGAGAGAGA	chrX	69736	0.041680014409349625
chrX:123214-123254	TGAGATTGAGAGAGAGAGAGAGAGAGAGAGAGAGAGAGAGA	GAGAGAGAGA	chrX	176702	0.041680014409349625
chrX:123214-123254	TGAGATTGAGAGAGAGAGAGAGAGAGAGAGAGAGAGAGAGA	GAGAAAGAGAAAGAGACAGAGA	chrX	22316	0.031125055965542766
chrX:123214-123254	TGAGATTGAGAGAGAGAGAGAGAGAGAGAGAGAGAGAGAGA	GAGAGAGAGA	chrX	167784	0.041680014409349625
chrX:123214-123254	TGAGATTGAGAGAGAGAGAGAGAGAGAGAGAGAGAGAGAGA	GAGAGAGAGA	chrX	161840	0.041680014409349625
chrX:123214-123254	TGAGATTGAGAGAGAGAGAGAGAGAGAGAGAGAGAGAGAGA	GAGAGAGAGA	chrX	141009	0.041680014409349625
chrX:123214-123254	TGAGATTGAGAGAGAGAGAGAGAGAGAGAGAGAGAGAGAGA	GAGAGAGAGA	chrX	152940	0.041680014409349625
chrX:123214-123254	TGAGATTGAGAGAGAGAGAGAGAGAGAGAGAGAGAGAGAGA	GAGAGAAAGAGAAAGAGA	chrX	150002	0.013367928323857274
chrX:123214-123254	TGAGATTGAGAGAGAGAGAGAGAGAGAGAGAGAGAGAGAGA	GAGAGAGAGA	chrX	158868	0.041680014409349625
chrX:123214-123254	TGAGATTGAGAGAGAGAGAGAGAGAGAGAGAGAGAGAGAGA	GAGAGAGAGA	chrX	63807	0.041680014409349625
chrX:123214-123254	TGAGATTGAGAGAGAGAGAGAGAGAGAGAGAGAGAGAGAGA	GAGAGAGAGA	chrX	135069	0.041680014409349625
chrX:123214-123254	TGAGATTGAGAGAGAGAGAGAGAGAGAGAGAGAGAGAGAGA	GAGAGAGAGA	chrX	155890	0.041680014409349625
chrX:123214-123254	TGAGATTGAGAGAGAGAGAGAGAGAGAGAGAGAGAGAGAGA	GAGAGAGAGA	chrX	43047	0.041680014409349625
chrX:123214-123254	TGAGATTGAGAGAGAGAGAGAGAGAGAGAGAGAGAGAGAGA	GAGAGAGAGA	chrX	141009	0.041680014409349625
chrX:123214-123254	TGAGATTGAGAGAGAGAGAGAGAGAGAGAGAGAGAGAGAGA	GAGAGAGAGA	chrX	111311	0.041680014409349625
chrX:123214-123254	TGAGATTGAGAGAGAGAGAGAGAGAGAGAGAGAGAGAGAGA	GAGAGAGAGA	chrX	34150	0.041680014409349625
chrX:123214-123254	TGAGATTGAGAGAGAGAGAGAGAGAGAGAGAGAGAGAGAGA	GAGAGAGAGA	chrX	111311	0.041680014409349625
chrX:123214-123254	TGAGATTGAGAGAGAGAGAGAGAGAGAGAGAGAGAGAGAGA	GAGAAAGAGAAAGAGACAGAGA	chrX	164874	0.031125055965542766
chrX:123214-123254	TGAGATTGAGAGAGAGAGAGAGAGAGAGAGAGAGAGAGAGA	GAGAGAGAGA	chrX	75657	0.041680014409349625
chrX:123214-123254	TGAGATTGAGAGAGAGAGAGAGAGAGAGAGAGAGAGAGAGA	GAGAGAAAGAGAAAGAGA	chrX	147022	0.013367928323857274
chrX:123214-123254	TGAGATTGAGAGAGAGAGAGAGAGAGAGAGAGAGAGAGAGA	GAGAGAGAGA	chrX	176724	0.041680014409349625
chrX:123214-123254	TGAGATTGAGAGAGAGAGAGAGAGAGAGAGAGAGAGAGAGA	GAGAAAGAGAAAGAGACAGAGA	chrX	49048	0.031125055965542766
chrX:123214-123254	TGAGATTGAGAGAGAGAGAGAGAGAGAGAGAGAGAGAGAGA	GAGAAAGAGAAAGAGACAGAGA	chrX	63869	0.031125055965542766
chrX:123214-123254	TGAGATTGAGAGAGAGAGAGAGAGAGAGAGAGAGAGAGAGA	GAGAGAGAGA	chrX	176702	0.041680014409349625
chrX:123214-123254	TGAGATTGAGAGAGAGAGAGAGAGAGAGAGAGAGAGAGAGA	GAGAGAAAGAGAAAGAGA	chrX	19365	0.013367928323857274
chrX:123214-123254	TGAGATTGAGAGAGAGAGAGAGAGAGAGAGAGAGAGAGAGA	GAGAGAGAGA	chrX	173730	0.041680014409349625
chrX:123214-123254	TGAGATTGAGAGAGAGAGAGAGAGAGAGAGAGAGAGAGAGA	GAGAGAGAGA	chrX	123199	0.041680014409349625
chrX:123214-123254	TGAGATTGAGAGAGAGAGAGAGAGAGAGAGAGAGAGAGAGA	GAGAGAGAGA	chrX	99447	0.041680014409349625
chrX:123214-123254	TGAGATTGAGAGAGAGAGAGAGAGAGAGAGAGAGAGAGAGA	GAGAGAGAGA	chrX	84558	0.041680014409349625
chrX:123214-123254	TGAGATTGAGAGAGAGAGAGAGAGAGAGAGAGAGAGAGAGA	GAGAGAGAGA	chrX	78628	0.041680014409349625
chrX:123214-123254	TGAGATTGAGAGAGAGAGAGAGAGAGAGAGAGAGAGAGAGA	GAGAGAAAGAGAAAGAGA	chrX	72768	0.013367928323857274
chrX:123214-123254	TGAGATTGAGAGAGAGAGAGAGAGAGAGAGAGAGAGAGAGA	GAGAGAGAGA	chrX	158868	0.041680014409349625
chrX:123214-123254	TGAGATTGAGAGAGAGAGAGAGAGAGAGAGAGAGAGAGAGA	GAGAGAAAGAGAAAGAGA	chrX	60899	0.013367928323857274
chrX:123214-123254	TGAGATTGAGAGAGAGAGAGAGAGAGAGAGAGAGAGAGAGA	GAGAGAGAGA	chrX	46031	0.041680014409349625
chrX:123214-123254	TGAGATTGAGAGAGAGAGAGAGAGAGAGAGAGAGAGAGAGA	GAGAGAGAGA	chrX	149942	0.041680014409349625
chrX:123214-123254	TGAGATTGAGAGAGAGAGAGAGAGAGAGAGAGAGAGAGAGA	GAGAGAGAGA	chrX	102439	0.041680014409349625
chrX:123214-123254	TGAGATTGAGAGAGAGAGAGAGAGAGAGAGAGAGAGAGAGA	GAGAGAGAGA	chrX	138036	0.041680014409349625
chrX:123214-123254	TGAGATTGAGAGAGAGAGAGAGAGAGAGAGAGAGAGAGAGA	GAGAGAGAGA	chrX	117267	0.041680014409349625
chrX:123214-123254	TGAGATTGAGAGAGAGAGAGAGAGAGAGAGAGAGAGAGAGA	GAGAGAAAGAGAAAGAGA	chrX	111373	0.013367928323857274
chrX:123214-123254	TGAGATTGAGAGAGAGAGAGAGAGAGAGAGAGAGAGAGAGA	GAGAAAGAGAAAGAGACAGAGA	chrX	117329	0.031125055965542766
chrX:123214-123254	TGAGATTGAGAGAGAGAGAGAGAGAGAGAGAGAGAGAGAGA	GAGAAAGAGAAAGAGACAGAGA	chrX	72770	0.031125055965542766
chrX:123214-123254	TGAGATTGAGAGAGAGAGAGAGAGAGAGAGAGAGAGAGAGA	GAGAAAGAGAAAGAGACAGAGA	chrX	66837	0.031125055965542766
chrX:123214-123254	TGAGATTGAGAGAGAGAGAGAGAGAGAGAGAGAGAGAGAGA	GAGAGAGAGA	chrX	40075	0.041680014409349625
chrX:123214-123254	TGAGATTGAGAGAGAGAGAGAGAGAGAGAGAGAGAGAGAGA	GAGAGAGAGA	chrX	81586	0.041680014409349625
chrX:123214-123254	TGAGATTGAGAGAGAGAGAGAGAGAGAGAGAGAGAGAGAGA	GAGAAAGAGAAAGAGACAGAGA	chrX	170816	0.031125055965542766
chrX:123214-123254	TGAGATTGAGAGAGAGAGAGAGAGAGAGAGAGAGAGAGAGA	GAGAGAGAGA	chrX	152918	0.041680014409349625
chrX:123214-123254	TGAGATTGAGAGAGAGAGAGAGAGAGAGAGAGAGAGAGAGA	GAGAGAGAGA	chrX	138036	0.041680014409349625
chrX:123214-123254	TGAGATTGAGAGAGAGAGAGAGAGAGAGAGAGAGAGAGAGA	GAGAGAGAGA	chrX	117267	0.041680014409349625
chrX:123214-123254	TCTCTCTCTCTCTCTCTCTCTCTCTCTCTCTCTCAATCTCA	TCTCTCTCTC	chr4	252	0.04132560906783689
chrX:123214-123254	TGAGATTGAGAGAGAGAGAGAGAGAGAGAGAGAGAGAGAGA	GAGAGAGAGA	chrX	167806	0.041680014409349625
chrX:123214-123254	TGAGATTGAGAGAGAGAGAGAGAGAGAGAGAGAGAGAGAGA	GAGAAAGAGAAAGAGACAGAGA	chrX	155958	0.031125055965542766
chrX:123214-123254	TGAGATTGAGAGAGAGAGAGAGAGAGAGAGAGAGAGAGAGA	GAGAGAAAGAGAAAGAGA	chrX	123271	0.013367928323857274
chrX:123214-123254	TGAGATTGAGAGAGAGAGAGAGAGAGAGAGAGAGAGAGAGA	GAGAGAGAGA	chrX	123199	0.041680014409349625
chrX:123214-123254	TGAGATTGAGAGAGAGAGAGAGAGAGAGAGAGAGAGAGAGA	GAGAGAAAGAGAAAGAGA	chrX	96543	0.013367928323857274
chrX:123214-123254	TGAGATTGAGAGAGAGAGAGAGAGAGAGAGAGAGAGAGAGA	GAGAGAGAGA	chrX	28193	0.041680014409349625
chrX:123214-123254	TGAGATTGAGAGAGAGAGAGAGAGAGAGAGAGAGAGAGAGA	GAGAAAGAGAAAGAGACAGAGA	chrX	43117	0.031125055965542766
chrX:123214-123254	TGAGATTGAGAGAGAGAGAGAGAGAGAGAGAGAGAGAGAGA	GAGAGAGAGA	chrX	72730	0.041680014409349625
chrX:123214-123254	TGAGATTGAGAGAGAGAGAGAGAGAGAGAGAGAGAGAGAGA	GAGAGAGAGA	chrX	132130	0.041680014409349625
chrX:123214-123254	TGAGATTGAGAGAGAGAGAGAGAGAGAGAGAGAGAGAGAGA	GAGAGAGAGA	chrX	69736	0.041680014409349625
chrX:123214-123254	TGAGATTGAGAGAGAGAGAGAGAGAGAGAGAGAGAGAGAGA	GAGAGAGAGA	chrX	60839	0.041680014409349625
chrX:123214-123254	TGAGATTGAGAGAGAGAGAGAGAGAGAGAGAGAGAGAGAGA	GAGAGAGAGA	chrX	176702	0.041680014409349625
chrX:123214-123254	TGAGATTGAGAGAGAGAGAGAGAGAGAGAGAGAGAGAGAGA	GAGAGAGAGA	chrX	111311	0.041680014409349625
chrX:123214-123254	TGAGATTGAGAGAGAGAGAGAGAGAGAGAGAGAGAGAGAGA	GAGAGAGAGA	chrX	129145	0.041680014409349625
chrX:123214-123254	TGAGATTGAGAGAGAGAGAGAGAGAGAGAGAGAGAGAGAGA	GAGAGAAAGAGAAAGAGA	chrX	120303	0.013367928323857274
chrX:123214-123254	TGAGATTGAGAGAGAGAGAGAGAGAGAGAGAGAGAGAGAGA	GAGAGAGAGA	chrX	138036	0.041680014409349625
chrX:123214-123254	TGAGATTGAGAGAGAGAGAGAGAGAGAGAGAGAGAGAGAGA	GAGAGAGAGA	chrX	90533	0.041680014409349625
chrX:123214-123254	TGAGATTGAGAGAGAGAGAGAGAGAGAGAGAGAGAGAGAGA	GAGAGAAAGAGAAAGAGA	chrX	141069	0.013367928323857274
chrX:123214-123254	TGAGATTGAGAGAGAGAGAGAGAGAGAGAGAGAGAGAGAGA	GAGAGAAAGAGAAAGAGA	chrX	102477	0.013367928323857274
chrX:123214-123254	TGAGATTGAGAGAGAGAGAGAGAGAGAGAGAGAGAGAGAGA	GAGAGAGAGA	chrX	149964	0.041680014409349625
chrX:123214-123254	TGAGATTGAGAGAGAGAGAGAGAGAGAGAGAGAGAGAGAGA	GAGAGAGAGA	chrX	81586	0.041680014409349625
chrX:123214-123254	TGAGATTGAGAGAGAGAGAGAGAGAGAGAGAGAGAGAGAGA	GAGAAAGAGAAAGAGACAGAGA	chrX	132170	0.031125055965542766
chrX:123214-123254	TGAGATTGAGAGAGAGAGAGAGAGAGAGAGAGAGAGAGAGA	GAGAGAGAGA	chrX	34150	0.041680014409349625
chrX:123214-123254	TGAGATTGAGAGAGAGAGAGAGAGAGAGAGAGAGAGAGAGA	GAGAGAGAGA	chrX	135091	0.041680014409349625
chrX:123214-123254	TGAGATTGAGAGAGAGAGAGAGAGAGAGAGAGAGAGAGAGA	GAGAGAGAGA	chrX	167784	0.041680014409349625
chrX:123214-123254	TGAGATTGAGAGAGAGAGAGAGAGAGAGAGAGAGAGAGAGA	GAGAGAAAGAGAAAGAGA	chrX	155956	0.013367928323857274
chrX:123214-123254	TGAGATTGAGAGAGAGAGAGAGAGAGAGAGAGAGAGAGAGA	GAGAGAGAGA	chrX	81608	0.041680014409349625
chrX:123214-123254	TGAGATTGAGAGAGAGAGAGAGAGAGAGAGAGAGAGAGAGA	GAGAGAGAGA	chrX	69736	0.041680014409349625
chrX:123214-123254	TGAGATTGAGAGAGAGAGAGAGAGAGAGAGAGAGAGAGAGA	GAGAGAGAGA	chrX	60839	0.041680014409349625
chrX:123214-123254	TGAGATTGAGAGAGAGAGAGAGAGAGAGAGAGAGAGAGAGA	GAGAGAGAGA	chrX	43047	0.041680014409349625
chrX:123214-123254	TGAGATTGAGAGAGAGAGAGAGAGAGAGAGAGAGAGAGAGA	GAGAGAGAGA	chrX	84580	0.041680014409349625
chrX:123214-123254	TGAGATTGAGAGAGAGAGAGAGAGAGAGAGAGAGAGAGAGA	GAGAGAAAGAGAAAGAGA	chrX	138096	0.013367928323857274
chrX:123214-123254	TGAGATTGAGAGAGAGAGAGAGAGAGAGAGAGAGAGAGAGA	GAGAGAGAGA	chrX	173752	0.041680014409349625
chrX:123214-123254	TGAGATTGAGAGAGAGAGAGAGAGAGAGAGAGAGAGAGAGA	GAGAAAGAGAAAGAGACAGAGA	chrX	87601	0.031125055965542766
chrX:123214-123254	TGAGATTGAGAGAGAGAGAGAGAGAGAGAGAGAGAGAGAGA	GAGAGAGAGA	chrX	141009	0.041680014409349625
chrX:123214-123254	TGAGATTGAGAGAGAGAGAGAGAGAGAGAGAGAGAGAGAGA	GAGAGAGAGA	chrX	167784	0.041680014409349625
chrX:123214-123254	TGAGATTGAGAGAGAGAGAGAGAGAGAGAGAGAGAGAGAGA	GAGAGAGAGA	chrX	117289	0.041680014409349625
chrX:123214-123254	TGAGATTGAGAGAGAGAGAGAGAGAGAGAGAGAGAGAGAGA	GAGAGAGAGA	chrX	158868	0.041680014409349625
chrX:123214-123254	TGAGATTGAGAGAGAGAGAGAGAGAGAGAGAGAGAGAGAGA	GAGAGAGAGA	chrX	173730	0.041680014409349625
chrX:123214-123254	TGAGATTGAGAGAGAGAGAGAGAGAGAGAGAGAGAGAGAGA	GAGAAAGAGAAAGAGACAGAGA	chrX	16414	0.031125055965542766
chrX:123214-123254	TGAGATTGAGAGAGAGAGAGAGAGAGAGAGAGAGAGAGAGA	GAGAGAGAGA	chrX	123221	0.041680014409349625
chrX:123214-123254	TGAGATTGAGAGAGAGAGAGAGAGAGAGAGAGAGAGAGAGA	GAGAGAGAGA	chrX	146962	0.041680014409349625
chrX:123214-123254	TGAGATTGAGAGAGAGAGAGAGAGAGAGAGAGAGAGAGAGA	GAGAGAGAGA	chrX	90511	0.041680014409349625
chrX:123214-123254	TGAGATTGAGAGAGAGAGAGAGAGAGAGAGAGAGAGAGAGA	GAGAGAGAGA	chrX	158890	0.041680014409349625
chrX:123214-123254	TGAGATTGAGAGAGAGAGAGAGAGAGAGAGAGAGAGAGAGA	GAGAGAGAGA	chrX	161840	0.041680014409349625
chrX:123214-123254	TGAGATTGAGAGAGAGAGAGAGAGAGAGAGAGAGAGAGAGA	GAGAGAGAGA	chrX	72708	0.041680014409349625
chrX:123214-123254	TGAGATTGAGAGAGAGAGAGAGAGAGAGAGAGAGAGAGAGA	GAGAAAGAGAAAGAGACAGAGA	chrX	111375	0.031125055965542766
chrX:123214-123254	TGAGATTGAGAGAGAGAGAGAGAGAGAGAGAGAGAGAGAGA	GAGAGAGAGA	chrX	126175	0.041680014409349625
chrX:123214-123254	TGAGATTGAGAGAGAGAGAGAGAGAGAGAGAGAGAGAGAGA	GAGAGAGAGA	chrX	31169	0.041680014409349625
chrX:123214-123254	TGAGATTGAGAGAGAGAGAGAGAGAGAGAGAGAGAGAGAGA	GAGATAGAGAGAGA	chrX	111327	0.08646349563410478
chrX:123214-123254	TGAGATTGAGAGAGAGAGAGAGAGAGAGAGAGAGAGAGAGA	GAGAGAGAGA	chrX	170756	0.041680014409349625
chrX:123214-123254	TGAGATTGAGAGAGAGAGAGAGAGAGAGAGAGAGAGAGAGA	GAGAGAGAGA	chrX	129145	0.041680014409349625
chrX:123214-123254	TGAGATTGAGAGAGAGAGAGAGAGAGAGAGAGAGAGAGAGA	GAGAGAAAGAGAAAGAGA	chrX	37167	0.013367928323857274
chrX:123214-123254	TGAGATTGAGAGAGAGAGAGAGAGAGAGAGAGAGAGAGAGA	GAGAGAGAGA	chrX	40075	0.041680014409349625
chrX:123214-123254	TGAGATTGAGAGAGAGAGAGAGAGAGAGAGAGAGAGAGAGA	GAGAGAAAGAGAAAGAGA	chrX	90571	0.013367928323857274
chrX:123214-123254	TGAGATTGAGAGAGAGAGAGAGAGAGAGAGAGAGAGAGAGA	GAGAGAAAGAGAAAGAGA	chrX	22314	0.013367928323857274
chrX:123214-123254	TGAGATTGAGAGAGAGAGAGAGAGAGAGAGAGAGAGAGAGA	GAGAGAGAGA	chrX	126175	0.041680014409349625
chrX:123214-123254	TGAGATTGAGAGAGAGAGAGAGAGAGAGAGAGAGAGAGAGA	GAGAGAGAGA	chrX	117267	0.041680014409349625
chrX:123214-123254	TGAGATTGAGAGAGAGAGAGAGAGAGAGAGAGAGAGAGAGA	GAGAGAGAGA	chrX	66797	0.041680014409349625
chrX:123214-123254	TGAGATTGAGAGAGAGAGAGAGAGAGAGAGAGAGAGAGAGA	GAGAGAGAGA	chrX	57853	0.041680014409349625
chrX:123214-123254	TGAGATTGAGAGAGAGAGAGAGAGAGAGAGAGAGAGAGAGA	GAGAGAAAGAGAAAGAGA	chrX	114355	0.013367928323857274
chrX:123214-123254	TGAGATTGAGAGAGAGAGAGAGAGAGAGAGAGAGAGAGAGA	GAGAGAAAGAGAAAGAGA	chrX	144042	0.013367928323857274
chrX:123214-123254	TGAGATTGAGAGAGAGAGAGAGAGAGAGAGAGAGAGAGAGA	GAGAGAGAGA	chrX	16352	0.041680014409349625
chrX:123214-123254	TGAGATTGAGAGAGAGAGAGAGAGAGAGAGAGAGAGAGAGA	GAGAGAGAGA	chrX	90511	0.041680014409349625
chrX:123214-123254	TGAGATTGAGAGAGAGAGAGAGAGAGAGAGAGAGAGAGAGA	GAGAAAGAGAAAGAGACAGAGA	chrX	167846	0.031125055965542766
chrX:123214-123254	TGAGATTGAGAGAGAGAGAGAGAGAGAGAGAGAGAGAGAGA	GAGAAAGAGAAAGAGACAGAGA	chrX	69798	0.031125055965542766
chrX:123214-123254	TGAGATTGAGAGAGAGAGAGAGAGAGAGAGAGAGAGAGAGA	GAGAAAGAGAAAGAGACAGAGA	chrX	144044	0.031125055965542766
chrX:123214-123254	TGAGATTGAGAGAGAGAGAGAGAGAGAGAGAGAGAGAGAGA	GAGAAAGAGAAAGAGACAGAGA	chrX	150004	0.031125055965542766
chrX:123214-123254	TGAGATTGAGAGAGAGAGAGAGAGAGAGAGAGAGAGAGAGA	GAGAGAAAGAGAAAGAGA	chrX	49046	0.013367928323857274
chrX:123214-123254	TGAGATTGAGAGAGAGAGAGAGAGAGAGAGAGAGAGAGAGA	GAGAGAGAGA	chrX	22254	0.041680014409349625
chrX:123214-123254	TGAGATTGAGAGAGAGAGAGAGAGAGAGAGAGAGAGAGAGA	GAGAAAGAGAAAGAGACAGAGA	chrX	60901	0.031125055965542766
chrX:123214-123254	TGAGATTGAGAGAGAGAGAGAGAGAGAGAGAGAGAGAGAGA	GAGAGAGAGA	chrX	78650	0.041680014409349625
chrX:123214-123254	TGAGATTGAGAGAGAGAGAGAGAGAGAGAGAGAGAGAGAGA	GAGAGAGAGA	chrX	161862	0.041680014409349625
chrX:123214-123254	TGAGATTGAGAGAGAGAGAGAGAGAGAGAGAGAGAGAGAGA	GAGAGAGAGA	chrX	155890	0.041680014409349625
chrX:123214-123254	TGAGATTGAGAGAGAGAGAGAGAGAGAGAGAGAGAGAGAGA	GAGAGAAAGAGAAAGAGA	chrX	25296	0.013367928323857274
chrX:123214-123254	TGAGATTGAGAGAGAGAGAGAGAGAGAGAGAGAGAGAGAGA	GAGAGAGAGA	chrX	84558	0.041680014409349625
chrX:123214-123254	TGAGATTGAGAGAGAGAGAGAGAGAGAGAGAGAGAGAGAGA	GAGAGAGAGA	chrX	108359	0.041680014409349625
chrX:123214-123254	TGAGATTGAGAGAGAGAGAGAGAGAGAGAGAGAGAGAGAGA	GAGAGAGAGA	chrX	63807	0.041680014409349625
chrX:123214-123254	TGAGATTGAGAGAGAGAGAGAGAGAGAGAGAGAGAGAGAGA	GAGAGAGAGA	chrX	126175	0.041680014409349625
chrX:123214-123254	TGAGATTGAGAGAGAGAGAGAGAGAGAGAGAGAGAGAGAGA	GAGAGAGAGA	chrX	72708	0.041680014409349625
chrX:123214-123254	TGAGATTGAGAGAGAGAGAGAGAGAGAGAGAGAGAGAGAGA	GAGAGAGAGA	chrX	25226	0.041680014409349625
chrX:123214-123254	TGAGATTGAGAGAGAGAGAGAGAGAGAGAGAGAGAGAGAGA	GAGAGAGAGA	chrX	48986	0.041680014409349625
chrX:123214-123254	TGAGATTGAGAGAGAGAGAGAGAGAGAGAGAGAGAGAGAGA	GAGAGAGAGA	chrX	28193	0.041680014409349625
chrX:123214-123254	TGAGATTGAGAGAGAGAGAGAGAGAGAGAGAGAGAGAGAGA	GAGAAAGAGAAAGAGACAGAGA	chrX	120305	0.031125055965542766
chrX:123214-123254	TGAGATTGAGAGAGAGAGAGAGAGAGAGAGAGAGAGAGAGA	GAGAGAGAGA	chrX	164812	0.041680014409349625
chrX:123214-123254	TGAGATTGAGAGAGAGAGAGAGAGAGAGAGAGAGAGAGAGA	GAGAGAAAGAGAAAGAGA	chrX	69796	0.013367928323857274
chrX:123214-123254	TGAGATTGAGAGAGAGAGAGAGAGAGAGAGAGAGAGAGAGA	GAGAGAGAGA	chrX	170756	0.041680014409349625
chrX:123214-123254	TGAGATTGAGAGAGAGAGAGAGAGAGAGAGAGAGAGAGAGA	GAGAAAGAGAAAGAGACAGAGA	chrX	138098	0.031125055965542766
chrX:123214-123254	TGAGATTGAGAGAGAGAGAGAGAGAGAGAGAGAGAGAGAGA	GAGAGAGAGA	chrX	75657	0.041680014409349625
chrX:123214-123254	TGAGATTGAGAGAGAGAGAGAGAGAGAGAGAGAGAGAGAGA	GAGAGAGAGA	chrX	155890	0.041680014409349625
chrX:123214-123254	TGAGATTGAGAGAGAGAGAGAGAGAGAGAGAGAGAGAGAGA	GAGAGAGAGA	chrX	40075	0.041680014409349625
chrX:123214-123254	TGAGATTGAGAGAGAGAGAGAGAGAGAGAGAGAGAGAGAGA	GAGAGAGAGA	chrX	66775	0.041680014409349625
chrX:123214-123254	TGAGATTGAGAGAGAGAGAGAGAGAGAGAGAGAGAGAGAGA	GAGAAAGAGAAAGAGACAGAGA	chrX	105438	0.031125055965542766
chrX:123214-123254	TGAGATTGAGAGAGAGAGAGAGAGAGAGAGAGAGAGAGAGA	GAGAGAGAGA	chrX	78628	0.041680014409349625
chrX:123214-123254	TGAGATTGAGAGAGAGAGAGAGAGAGAGAGAGAGAGAGAGA	GAGAGAAAGAGAAAGAGA	chrX	170814	0.013367928323857274
chrX:123214-123254	TGAGATTGAGAGAGAGAGAGAGAGAGAGAGAGAGAGAGAGA	GAGAGAGAGA	chrX	132108	0.041680014409349625
chrX:123214-123254	TGAGATTGAGAGAGAGAGAGAGAGAGAGAGAGAGAGAGAGA	GAGAAAGAGAAAGAGACAGAGA	chrX	129211	0.031125055965542766
chrX:123214-123254	TGAGATTGAGAGAGAGAGAGAGAGAGAGAGAGAGAGAGAGA	GAGAGAAAGAGAAAGAGA	chrX	63867	0.013367928323857274
chrX:123214-123254	TGAGATTGAGAGAGAGAGAGAGAGAGAGAGAGAGAGAGAGA	GAGAGAGAGA	chrX	60839	0.041680014409349625
chrX:123214-123254	TGAGATTGAGAGAGAGAGAGAGAGAGAGAGAGAGAGAGAGA	GAGAAAGAGAAAGAGACAGAGA	chrX	147024	0.031125055965542766
chrX:123214-123254	TGAGATTGAGAGAGAGAGAGAGAGAGAGAGAGAGAGAGAGA	GAGAGAGAGA	chrX	111311	0.041680014409349625
chrX:123214-123254	TGAGATTGAGAGAGAGAGAGAGAGAGAGAGAGAGAGAGAGA	GAGAGAGAGA	chrX	108337	0.041680014409349625
chrX:123214-123254	TGAGATTGAGAGAGAGAGAGAGAGAGAGAGAGAGAGAGAGA	GAGAAAGAGAAAGAGACAGAGA	chrX	102479	0.031125055965542766
chrX:123214-123254	TGAGATTGAGAGAGAGAGAGAGAGAGAGAGAGAGAGAGAGA	GAGAGAAAGAGAAAGAGA	chrX	99507	0.013367928323857274
chrX:123214-123254	TGAGATTGAGAGAGAGAGAGAGAGAGAGAGAGAGAGAGAGA	GAGAGAGAGA	chrX	63807	0.041680014409349625
chrX:123214-123254	TGAGATTGAGAGAGAGAGAGAGAGAGAGAGAGAGAGAGAGA	GAGAGAGAGA	chrX	141009	0.041680014409349625
chrX:123214-123254	TGAGATTGAGAGAGAGAGAGAGAGAGAGAGAGAGAGAGAGA	GAGAGAGAGA	chrX	66775	0.041680014409349625
chrX:123214-123254	TGAGATTGAGAGAGAGAGAGAGAGAGAGAGAGAGAGAGAGA	GAGAGAAAGAGAAAGAGA	chrX	105436	0.013367928323857274
chrX:123214-123254	TGAGATTGAGAGAGAGAGAGAGAGAGAGAGAGAGAGAGAGA	GAGAGAGAGA	chrX	146962	0.041680014409349625
chrX:123214-123254	TGAGATTGAGAGAGAGAGAGAGAGAGAGAGAGAGAGAGAGA	GAGAGAGAGA	chrX	37107	0.041680014409349625
chrX:123214-123254	TGAGATTGAGAGAGAGAGAGAGAGAGAGAGAGAGAGAGAGA	GAGAGAGAGA	chrX	146962	0.041680014409349625
chrX:123214-123254	TGAGATTGAGAGAGAGAGAGAGAGAGAGAGAGAGAGAGAGA	GAGAGAGAGA	chrX	78628	0.041680014409349625
chrX:123214-123254	TGAGATTGAGAGAGAGAGAGAGAGAGAGAGAGAGAGAGAGA	GAGAGAGAGA	chrX	135069	0.041680014409349625
chrX:123214-123254	TGAGATTGAGAGAGAGAGAGAGAGAGAGAGAGAGAGAGAGA	GAGAAAGAGAAAGAGACAGAGA	chrX	81648	0.031125055965542766
chrX:123214-123254	TGAGATTGAGAGAGAGAGAGAGAGAGAGAGAGAGAGAGAGA	GAGAGAAAGAGAAAGAGA	chrX	117327	0.013367928323857274
chrX:123214-123254	TGAGATTGAGAGAGAGAGAGAGAGAGAGAGAGAGAGAGAGA	GAGAAAGAGAAAGAGACAGAGA	chrX	37169	0.031125055965542766
chrX:123214-123254	TGAGATTGAGAGAGAGAGAGAGAGAGAGAGAGAGAGAGAGA	GAGAGAGAGA	chrX	102417	0.041680014409349625
chrX:123214-123254	TGAGATTGAGAGAGAGAGAGAGAGAGAGAGAGAGAGAGAGA	GAGAAAGAGAAAGAGACAGAGA	chrX	123273	0.031125055965542766
chrX:123214-123254	TGAGATTGAGAGAGAGAGAGAGAGAGAGAGAGAGAGAGAGA	GAGAGAAAGAGAAAGAGA	chrX	152978	0.013367928323857274
chrX:123214-123254	TGAGATTGAGAGAGAGAGAGAGAGAGAGAGAGAGAGAGAGA	GAGAAAGAGAAAGAGACAGAGA	chrX	40137	0.031125055965542766
chrX:123214-123254	TGAGATTGAGAGAGAGAGAGAGAGAGAGAGAGAGAGAGAGA	GAGAGAAAGAGAAAGAGA	chrX	93547	0.013367928323857274
chrX:123214-123254	TGAGATTGAGAGAGAGAGAGAGAGAGAGAGAGAGAGAGAGA	GAGAGAAAGAGAAAGAGA	chrX	66835	0.013367928323857274
chrX:123214-123254	TGAGATTGAGAGAGAGAGAGAGAGAGAGAGAGAGAGAGAGA	GAGAGAGAGA	chrX	138036	0.041680014409349625
chrX:123214-123254	TGAGATTGAGAGAGAGAGAGAGAGAGAGAGAGAGAGAGAGA	GAGAGAGAGA	chrX	84558	0.041680014409349625
chrX:123214-123254	TGAGATTGAGAGAGAGAGAGAGAGAGAGAGAGAGAGAGAGA	GAGAAAGAGAAAGAGACAGAGA	chrX	93549	0.031125055965542766
chrX:123214-123254	TGAGATTGAGAGAGAGAGAGAGAGAGAGAGAGAGAGAGAGA	GAGAGAAAGAGAAAGAGA	chrX	129209	0.013367928323857274
chrX:123214-123254	TGAGATTGAGAGAGAGAGAGAGAGAGAGAGAGAGAGAGAGA	GAGAGAAAGAGAAAGAGA	chrX	16412	0.013367928323857274
chrX:123214-123254	TGAGATTGAGAGAGAGAGAGAGAGAGAGAGAGAGAGAGAGA	GAGAGAGAGA	chrX	46031	0.041680014409349625
chrX:123214-123254	TGAGATTGAGAGAGAGAGAGAGAGAGAGAGAGAGAGAGAGA	GAGAAAGAGAGACAGAGAAAGA	chrX	13440	0.08424703596504526
chrX:123214-123254	TGAGATTGAGAGAGAGAGAGAGAGAGAGAGAGAGAGAGAGA	GAGAAAGAGAAAGAGACAGAGA	chrX	19367	0.031125055965542766
chrX:123214-123254	TGAGATTGAGAGAGAGAGAGAGAGAGAGAGAGAGAGAGAGA	GAGAGAAAGAGAAAGAGA	chrX	87599	0.013367928323857274
chrX:123214-123254	TGAGATTGAGAGAGAGAGAGAGAGAGAGAGAGAGAGAGAGA	GAGAGAGAGA	chrX	43047	0.041680014409349625
chrX:123214-123254	TGAGATTGAGAGAGAGAGAGAGAGAGAGAGAGAGAGAGAGA	GAGAGAGAGA	chrX	102417	0.041680014409349625
chrX:123214-123254	TGAGATTGAGAGAGAGAGAGAGAGAGAGAGAGAGAGAGAGA	GAGAGAGAGA	chrX	37107	0.041680014409349625
chrX:123214-123254	TGAGATTGAGAGAGAGAGAGAGAGAGAGAGAGAGAGAGAGA	GAGAGAGAGA	chrX	132108	0.041680014409349625
chrX:123214-123254	TGAGATTGAGAGAGAGAGAGAGAGAGAGAGAGAGAGAGAGA	GAGAGAGAGA	chrX	129145	0.041680014409349625
chrX:123214-123254	TGAGATTGAGAGAGAGAGAGAGAGAGAGAGAGAGAGAGAGA	GAGAGAAAGAGAAAGAGA	chrX	167844	0.013367928323857274
chrX:123214-123254	TGAGATTGAGAGAGAGAGAGAGAGAGAGAGAGAGAGAGAGA	GAGAGAGAGA	chrX	37107	0.041680014409349625
chrX:123214-123254	TGAGATTGAGAGAGAGAGAGAGAGAGAGAGAGAGAGAGAGA	GAGAGAGAGA	chrX	105398	0.041680014409349625
chrX:123214-123254	TGAGATTGAGAGAGAGAGAGAGAGAGAGAGAGAGAGAGAGA	GAGAGAGAGA	chrX	90511	0.041680014409349625
chrX:123214-123254	TGAGATTGAGAGAGAGAGAGAGAGAGAGAGAGAGAGAGAGA	GAGACAGAGAGAG	chrX	120157	0.03991985384901737
chrX:123214-123254	TGAGATTGAGAGAGAGAGAGAGAGAGAGAGAGAGAGAGAGA	AGAGAAAGAGACAGAGA	chrX	93554	0.021555016020180444
chrX:123214-123254	TGAGATTGAGAGAGAGAGAGAGAGAGAGAGAGAGAGAGAGA	GAGACAGAGAGAG	chrX	90437	0.03991985384901737
chrX:123214-123254	TGAGATTGAGAGAGAGAGAGAGAGAGAGAGAGAGAGAGAGA	GAGACAGAGAGAG	chrX	143912	0.03991985384901737
chrX:123214-123254	TGAGATTGAGAGAGAGAGAGAGAGAGAGAGAGAGAGAGAGA	GAGACAGAGAGAG	chrX	34076	0.03991985384901737
chrX:123214-123254	TGAGATTGAGAGAGAGAGAGAGAGAGAGAGAGAGAGAGAGA	GAGACAGAGAGAG	chrX	134995	0.03991985384901737
chrX:123214-123254	TGAGATTGAGAGAGAGAGAGAGAGAGAGAGAGAGAGAGAGA	GAGACAGAGAGAG	chrX	19231	0.03991985384901737
chrX:123214-123254	TGAGATTGAGAGAGAGAGAGAGAGAGAGAGAGAGAGAGAGA	GAGACAGAGAGAG	chrX	90437	0.03991985384901737
chrX:123214-123254	TGAGATTGAGAGAGAGAGAGAGAGAGAGAGAGAGAGAGAGA	AGAGAAAGAGACAGAGA	chrX	147029	0.021555016020180444
chrX:123214-123254	TGAGATTGAGAGAGAGAGAGAGAGAGAGAGAGAGAGAGAGA	GAGACAGAGAGAG	chrX	63733	0.03991985384901737
chrX:123214-123254	TGAGATTGAGAGAGAGAGAGAGAGAGAGAGAGAGAGAGAGA	GAGACAGAGAGAG	chrX	123125	0.03991985384901737
chrX:123214-123254	TGAGATTGAGAGAGAGAGAGAGAGAGAGAGAGAGAGAGAGA	GAGACAGAGAGAG	chrX	164738	0.03991985384901737
chrX:123214-123254	TGAGATTGAGAGAGAGAGAGAGAGAGAGAGAGAGAGAGAGA	GAGACAGAGAGAG	chrX	117193	0.03991985384901737
chrX:123214-123254	TGAGATTGAGAGAGAGAGAGAGAGAGAGAGAGAGAGAGAGA	GAGACAGAGAGAG	chrX	114211	0.03991985384901737
chrX:123214-123254	TGAGATTGAGAGAGAGAGAGAGAGAGAGAGAGAGAGAGAGA	AGAGAAAGAGACAGAGA	chrX	40142	0.021555016020180444
chrX:123214-123254	TGAGATTGAGAGAGAGAGAGAGAGAGAGAGAGAGAGAGAGA	GAGACAGAGAGAG	chrX	45957	0.03991985384901737
chrX:123214-123254	TGAGATTGAGAGAGAGAGAGAGAGAGAGAGAGAGAGAGAGA	GAGACAGAGAGAG	chrX	31095	0.03991985384901737
chrX:123214-123254	TGAGATTGAGAGAGAGAGAGAGAGAGAGAGAGAGAGAGAGA	GAGACAGAGAGAG	chrX	48912	0.03991985384901737
chrX:123214-123254	TGAGATTGAGAGAGAGAGAGAGAGAGAGAGAGAGAGAGAGA	GAGACAGAGAGAG	chrX	173656	0.03991985384901737
chrX:123214-123254	TGAGATTGAGAGAGAGAGAGAGAGAGAGAGAGAGAGAGAGA	GAGACAGAGAGAG	chrX	81512	0.03991985384901737
chrX:123214-123254	TGAGATTGAGAGAGAGAGAGAGAGAGAGAGAGAGAGAGAGA	GAGACAGAGAGAG	chrX	111237	0.03991985384901737
chrX:123214-123254	TGAGATTGAGAGAGAGAGAGAGAGAGAGAGAGAGAGAGAGA	GAGACAGAGAGAG	chrX	69662	0.03991985384901737
chrX:123214-123254	TGAGATTGAGAGAGAGAGAGAGAGAGAGAGAGAGAGAGAGA	GAGACAGAGAGAG	chrX	161766	0.03991985384901737
chrX:123214-123254	TGAGATTGAGAGAGAGAGAGAGAGAGAGAGAGAGAGAGAGA	GAGACAGAGAGAG	chrX	102343	0.03991985384901737
chrX:123214-123254	TGAGATTGAGAGAGAGAGAGAGAGAGAGAGAGAGAGAGAGA	GAGACAGAGAGAG	chrX	72634	0.03991985384901737
chrX:123214-123254	TGAGATTGAGAGAGAGAGAGAGAGAGAGAGAGAGAGAGAGA	AGAGAGACAGAGA	chrX	13445	0.02974740703784443
chrX:123214-123254	TGAGATTGAGAGAGAGAGAGAGAGAGAGAGAGAGAGAGAGA	GAGACAGAGAGAG	chrX	84484	0.03991985384901737
chrX:123214-123254	TGAGATTGAGAGAGAGAGAGAGAGAGAGAGAGAGAGAGAGA	GAGACAGAGAGAG	chrX	140935	0.03991985384901737
chrX:123214-123254	TGAGATTGAGAGAGAGAGAGAGAGAGAGAGAGAGAGAGAGA	GAGACAGAGAGAG	chrX	60765	0.03991985384901737
chrX:123214-123254	TGAGATTGAGAGAGAGAGAGAGAGAGAGAGAGAGAGAGAGA	GAGACAGAGAGAG	chrX	102343	0.03991985384901737
chrX:123214-123254	TGAGATTGAGAGAGAGAGAGAGAGAGAGAGAGAGAGAGAGA	GAGACAGAGAGAG	chrX	40001	0.03991985384901737
chrX:123214-123254	TGAGATTGAGAGAGAGAGAGAGAGAGAGAGAGAGAGAGAGA	AGAGAAAGAGACAGAGA	chrX	117334	0.021555016020180444
chrX:123214-123254	TGAGATTGAGAGAGAGAGAGAGAGAGAGAGAGAGAGAGAGA	GAGACAGAGAGAG	chrX	140935	0.03991985384901737
chrX:123214-123254	TGAGATTGAGAGAGAGAGAGAGAGAGAGAGAGAGAGAGAGA	GAGACAGAGAGAG	chrX	66701	0.03991985384901737
chrX:123214-123254	TGAGATTGAGAGAGAGAGAGAGAGAGAGAGAGAGAGAGAGA	GAGACAGAGAGAG	chrX	140935	0.03991985384901737
chrX:123214-123254	TGAGATTGAGAGAGAGAGAGAGAGAGAGAGAGAGAGAGAGA	GAGACAGAGAGAG	chrX	81512	0.03991985384901737
chrX:123214-123254	TGAGATTGAGAGAGAGAGAGAGAGAGAGAGAGAGAGAGAGA	AGAGAAAGAGACAGAGA	chrX	155963	0.021555016020180444
chrX:123214-123254	TGAGATTGAGAGAGAGAGAGAGAGAGAGAGAGAGAGAGAGA	GAGACAGAGAGAG	chrX	152844	0.03991985384901737
chrX:123214-123254	TGAGATTGAGAGAGAGAGAGAGAGAGAGAGAGAGAGAGAGA	GAGACAGAGAGAG	chrX	28119	0.03991985384901737
chrX:123214-123254	TGAGATTGAGAGAGAGAGAGAGAGAGAGAGAGAGAGAGAGA	GAGACAGAGAGAG	chrX	87457	0.03991985384901737
chrX:123214-123254	TGAGATTGAGAGAGAGAGAGAGAGAGAGAGAGAGAGAGAGA	GAGACAGAGAGAG	chrX	155816	0.03991985384901737
chrX:123214-123254	TGAGATTGAGAGAGAGAGAGAGAGAGAGAGAGAGAGAGAGA	GAGACAGAGAGAG	chrX	19231	0.03991985384901737
chrX:123214-123254	TGAGATTGAGAGAGAGAGAGAGAGAGAGAGAGAGAGAGAGA	GAGACAGAGAGAG	chrX	170682	0.03991985384901737
chrX:123214-123254	TGAGATTGAGAGAGAGAGAGAGAGAGAGAGAGAGAGAGAGA	GAGACAGAGAGAG	chrX	158794	0.03991985384901737
chrX:123214-123254	TGAGATTGAGAGAGAGAGAGAGAGAGAGAGAGAGAGAGAGA	GAGACAGAGAGAG	chrX	134995	0.03991985384901737
chrX:123214-123254	TGAGATTGAGAGAGAGAGAGAGAGAGAGAGAGAGAGAGAGA	GAGACAGAGAGAG	chrX	16278	0.03991985384901737
chrX:123214-123254	TGAGATTGAGAGAGAGAGAGAGAGAGAGAGAGAGAGAGAGA	GAGACAGAGAGAG	chrX	42973	0.03991985384901737
chrX:123214-123254	TGAGATTGAGAGAGAGAGAGAGAGAGAGAGAGAGAGAGAGA	GAGACAGAGAGAG	chrX	42973	0.03991985384901737
chrX:123214-123254	TGAGATTGAGAGAGAGAGAGAGAGAGAGAGAGAGAGAGAGA	GAGACAGAGAGAG	chrX	25152	0.03991985384901737
chrX:123214-123254	TGAGATTGAGAGAGAGAGAGAGAGAGAGAGAGAGAGAGAGA	GAGACAGAGAGAG	chrX	37033	0.03991985384901737
chrX:123214-123254	TGAGATTGAGAGAGAGAGAGAGAGAGAGAGAGAGAGAGAGA	GAGACAGAGAGAG	chrX	54820	0.03991985384901737
chrX:123214-123254	TGAGATTGAGAGAGAGAGAGAGAGAGAGAGAGAGAGAGAGA	GAGACAGAGAGAG	chrX	16278	0.03991985384901737
chrX:123214-123254	TGAGATTGAGAGAGAGAGAGAGAGAGAGAGAGAGAGAGAGA	GAGACAGAGAGAG	chrX	51861	0.03991985384901737
chrX:123214-123254	TGAGATTGAGAGAGAGAGAGAGAGAGAGAGAGAGAGAGAGA	GAGACAGAGAGAG	chrX	81512	0.03991985384901737
chrX:123214-123254	TGAGATTGAGAGAGAGAGAGAGAGAGAGAGAGAGAGAGAGA	GAGACAGAGAGAG	chrX	28119	0.03991985384901737
chrX:123214-123254	TGAGATTGAGAGAGAGAGAGAGAGAGAGAGAGAGAGAGAGA	GAGACAGAGAGAG	chrX	19231	0.03991985384901737
chrX:123214-123254	TGAGATTGAGAGAGAGAGAGAGAGAGAGAGAGAGAGAGAGA	GAGACAGAGAGAG	chrX	146888	0.03991985384901737
chrX:123214-123254	TGAGATTGAGAGAGAGAGAGAGAGAGAGAGAGAGAGAGAGA	GAGACAGAGAGAG	chrX	132034	0.03991985384901737
chrX:123214-123254	TGAGATTGAGAGAGAGAGAGAGAGAGAGAGAGAGAGAGAGA	GAGACAGAGAGAG	chrX	170682	0.03991985384901737
chrX:123214-123254	TGAGATTGAGAGAGAGAGAGAGAGAGAGAGAGAGAGAGAGA	GAGACAGAGAGAG	chrX	164738	0.03991985384901737
chrX:123214-123254	TGAGATTGAGAGAGAGAGAGAGAGAGAGAGAGAGAGAGAGA	GAGACAGAGAGAG	chrX	84484	0.03991985384901737
chrX:123214-123254	TGAGATTGAGAGAGAGAGAGAGAGAGAGAGAGAGAGAGAGA	GAGACAGAGAGAG	chrX	54820	0.03991985384901737
chrX:123214-123254	TGAGATTGAGAGAGAGAGAGAGAGAGAGAGAGAGAGAGAGA	GAGACAGAGAGAG	chrX	75583	0.03991985384901737
chrX:123214-123254	TGAGATTGAGAGAGAGAGAGAGAGAGAGAGAGAGAGAGAGA	GAGACAGAGAGAG	chrX	126101	0.03991985384901737
chrX:123214-123254	TGAGATTGAGAGAGAGAGAGAGAGAGAGAGAGAGAGAGAGA	GAGACAGAGAGAG	chrX	37033	0.03991985384901737
chrX:123214-123254	TGAGATTGAGAGAGAGAGAGAGAGAGAGAGAGAGAGAGAGA	GAGACAGAGAGAG	chrX	108263	0.03991985384901737
chrX:123214-123254	TGAGATTGAGAGAGAGAGAGAGAGAGAGAGAGAGAGAGAGA	AGAGAAAGAGACAGAGA	chrX	144049	0.021555016020180444
chrX:123214-123254	TGAGATTGAGAGAGAGAGAGAGAGAGAGAGAGAGAGAGAGA	GAGACAGAGAGAG	chrX	69662	0.03991985384901737
chrX:123214-123254	TGAGATTGAGAGAGAGAGAGAGAGAGAGAGAGAGAGAGAGA	GAGACAGAGAGAG	chrX	134995	0.03991985384901737
chrX:123214-123254	TGAGATTGAGAGAGAGAGAGAGAGAGAGAGAGAGAGAGAGA	GAGACAGAGAGAG	chrX	57779	0.03991985384901737
chrX:123214-123254	TGAGATTGAGAGAGAGAGAGAGAGAGAGAGAGAGAGAGAGA	GAGACAGAGAGAG	chrX	75583	0.03991985384901737
chrX:123214-123254	TGAGATTGAGAGAGAGAGAGAGAGAGAGAGAGAGAGAGAGA	AGAGAAAGAGACAGAGA	chrX	129216	0.021555016020180444
chrX:123214-123254	TGAGATTGAGAGAGAGAGAGAGAGAGAGAGAGAGAGAGAGA	GAGACAGAGAGAG	chrX	105302	0.03991985384901737
chrX:123214-123254	TGAGATTGAGAGAGAGAGAGAGAGAGAGAGAGAGAGAGAGA	GAGACAGAGAGAG	chrX	99373	0.03991985384901737
chrX:123214-123254	TGAGATTGAGAGAGAGAGAGAGAGAGAGAGAGAGAGAGAGA	GAGACAGAGAGAG	chrX	123125	0.03991985384901737
chrX:123214-123254	TGAGATTGAGAGAGAGAGAGAGAGAGAGAGAGAGAGAGAGA	GAGACAGAGAGAG	chrX	93401	0.03991985384901737
chrX:123214-123254	TGAGATTGAGAGAGAGAGAGAGAGAGAGAGAGAGAGAGAGA	GAGACAGAGAGAG	chrX	105302	0.03991985384901737
chrX:123214-123254	TGAGATTGAGAGAGAGAGAGAGAGAGAGAGAGAGAGAGAGA	GAGACAGAGAGAG	chrX	28119	0.03991985384901737
chrX:123214-123254	TGAGATTGAGAGAGAGAGAGAGAGAGAGAGAGAGAGAGAGA	GAGACAGAGAGAG	chrX	158794	0.03991985384901737
chrX:123214-123254	TGAGATTGAGAGAGAGAGAGAGAGAGAGAGAGAGAGAGAGA	GAGACAGAGAGAG	chrX	96397	0.03991985384901737
chrX:123214-123254	TGAGATTGAGAGAGAGAGAGAGAGAGAGAGAGAGAGAGAGA	GAGACAGAGAGAG	chrX	108263	0.03991985384901737
chrX:123214-123254	TGAGATTGAGAGAGAGAGAGAGAGAGAGAGAGAGAGAGAGA	GAGACAGAGAGAG	chrX	60765	0.03991985384901737
chrX:123214-123254	TGAGATTGAGAGAGAGAGAGAGAGAGAGAGAGAGAGAGAGA	GAGACAGAGAGAG	chrX	25152	0.03991985384901737
chrX:123214-123254	TGAGATTGAGAGAGAGAGAGAGAGAGAGAGAGAGAGAGAGA	GAGACAGAGAGAG	chrX	99373	0.03991985384901737
chrX:123214-123254	TGAGATTGAGAGAGAGAGAGAGAGAGAGAGAGAGAGAGAGA	GAGACAGAGAGAG	chrX	60765	0.03991985384901737
chrX:123214-123254	TGAGATTGAGAGAGAGAGAGAGAGAGAGAGAGAGAGAGAGA	GAGACAGAGAGAG	chrX	48912	0.03991985384901737
chrX:123214-123254	TGAGATTGAGAGAGAGAGAGAGAGAGAGAGAGAGAGAGAGA	GAGACAGAGAGAG	chrX	25152	0.03991985384901737
chrX:123214-123254	TGAGATTGAGAGAGAGAGAGAGAGAGAGAGAGAGAGAGAGA	GAGACAGAGAGAG	chrX	90437	0.03991985384901737
chrX:123214-123254	TGAGATTGAGAGAGAGAGAGAGAGAGAGAGAGAGAGAGAGA	GAGACAGAGAGAG	chrX	152844	0.03991985384901737
chrX:123214-123254	TGAGATTGAGAGAGAGAGAGAGAGAGAGAGAGAGAGAGAGA	GAGACAGAGAGAG	chrX	22180	0.03991985384901737
chrX:123214-123254	TGAGATTGAGAGAGAGAGAGAGAGAGAGAGAGAGAGAGAGA	GAGACAGAGAGAG	chrX	54820	0.03991985384901737
chrX:123214-123254	TGAGATTGAGAGAGAGAGAGAGAGAGAGAGAGAGAGAGAGA	GAGACAGAGAGAG	chrX	161766	0.03991985384901737
chrX:123214-123254	TGAGATTGAGAGAGAGAGAGAGAGAGAGAGAGAGAGAGAGA	GAGACAGAGAGAG	chrX	93401	0.03991985384901737
chrX:123214-123254	TGAGATTGAGAGAGAGAGAGAGAGAGAGAGAGAGAGAGAGA	GAGACAGAGAGAG	chrX	22180	0.03991985384901737
chrX:123214-123254	TGAGATTGAGAGAGAGAGAGAGAGAGAGAGAGAGAGAGAGA	GAGACAGAGAGAG	chrX	87457	0.03991985384901737
chrX:123214-123254	TGAGATTGAGAGAGAGAGAGAGAGAGAGAGAGAGAGAGAGA	GAGACAGAGAGAG	chrX	16278	0.03991985384901737
chrX:123214-123254	TGAGATTGAGAGAGAGAGAGAGAGAGAGAGAGAGAGAGAGA	GAGACAGAGAGAG	chrX	176628	0.03991985384901737
chrX:123214-123254	TGAGATTGAGAGAGAGAGAGAGAGAGAGAGAGAGAGAGAGA	GAGACAGAGAGAG	chrX	167710	0.03991985384901737
chrX:123214-123254	TGAGATTGAGAGAGAGAGAGAGAGAGAGAGAGAGAGAGAGA	GAGACAGAGAGAG	chrX	69662	0.03991985384901737
chrX:123214-123254	TGAGATTGAGAGAGAGAGAGAGAGAGAGAGAGAGAGAGAGA	GAGACAGAGAGAG	chrX	132034	0.03991985384901737
chrX:123214-123254	TGAGATTGAGAGAGAGAGAGAGAGAGAGAGAGAGAGAGAGA	GAGACAGAGAGAG	chrX	57779	0.03991985384901737
chrX:123214-123254	TGAGATTGAGAGAGAGAGAGAGAGAGAGAGAGAGAGAGAGA	GAGACAGAGAGAG	chrX	40001	0.03991985384901737
chrX:123214-123254	TGAGATTGAGAGAGAGAGAGAGAGAGAGAGAGAGAGAGAGA	GAGACAGAGAGAG	chrX	149868	0.03991985384901737
chrX:123214-123254	TGAGATTGAGAGAGAGAGAGAGAGAGAGAGAGAGAGAGAGA	GAGACAGAGAGAG	chrX	63733	0.03991985384901737
chrX:123214-123254	TGAGATTGAGAGAGAGAGAGAGAGAGAGAGAGAGAGAGAGA	GAGACAGAGAGAG	chrX	34076	0.03991985384901737
chrX:123214-123254	TGAGATTGAGAGAGAGAGAGAGAGAGAGAGAGAGAGAGAGA	GAGACAGAGAGAG	chrX	167710	0.03991985384901737
chrX:123214-123254	TGAGATTGAGAGAGAGAGAGAGAGAGAGAGAGAGAGAGAGA	GAGACAGAGAGAG	chrX	164738	0.03991985384901737
chrX:123214-123254	TGAGATTGAGAGAGAGAGAGAGAGAGAGAGAGAGAGAGAGA	GAGACAGAGAGAG	chrX	93401	0.03991985384901737
chrX:123214-123254	TGAGATTGAGAGAGAGAGAGAGAGAGAGAGAGAGAGAGAGA	GAGACAGAGAGAG	chrX	102343	0.03991985384901737
chrX:123214-123254	TGAGATTGAGAGAGAGAGAGAGAGAGAGAGAGAGAGAGAGA	GAGACAGAGAGAG	chrX	149868	0.03991985384901737
chrX:123214-123254	TGAGATTGAGAGAGAGAGAGAGAGAGAGAGAGAGAGAGAGA	AGAGAGACAGAGAAAGA	chrX	13445	0.04009581956503082
chrX:123214-123254	TGAGATTGAGAGAGAGAGAGAGAGAGAGAGAGAGAGAGAGA	GAGACAGAGAGAG	chrX	72634	0.03991985384901737
chrX:123214-123254	TGAGATTGAGAGAGAGAGAGAGAGAGAGAGAGAGAGAGAGA	GAGACAGAGAGAG	chrX	51861	0.03991985384901737
chrX:123214-123254	TGAGATTGAGAGAGAGAGAGAGAGAGAGAGAGAGAGAGAGA	AGAGAAAGAGACAGAGA	chrX	167851	0.021555016020180444
chrX:123214-123254	TGAGATTGAGAGAGAGAGAGAGAGAGAGAGAGAGAGAGAGA	GAGACAGAGAGAG	chrX	176628	0.03991985384901737
chrX:123214-123254	TGAGATTGAGAGAGAGAGAGAGAGAGAGAGAGAGAGAGAGA	GAGACAGAGAGAG	chrX	152844	0.03991985384901737
chrX:123214-123254	TGAGATTGAGAGAGAGAGAGAGAGAGAGAGAGAGAGAGAGA	GAGACAGAGAGAG	chrX	137962	0.03991985384901737
chrX:123214-123254	TGAGATTGAGAGAGAGAGAGAGAGAGAGAGAGAGAGAGAGA	GAGACAGAGAGAG	chrX	117193	0.03991985384901737
chrX:123214-123254	TGAGATTGAGAGAGAGAGAGAGAGAGAGAGAGAGAGAGAGA	GAGACAGAGAGAG	chrX	57779	0.03991985384901737
chrX:123214-123254	TGAGATTGAGAGAGAGAGAGAGAGAGAGAGAGAGAGAGAGA	GAGACAGAGAGAG	chrX	143912	0.03991985384901737
chrX:123214-123254	TGAGATTGAGAGAGAGAGAGAGAGAGAGAGAGAGAGAGAGA	GAGACAGAGAGAG	chrX	158794	0.03991985384901737
chrX:123214-123254	TGAGATTGAGAGAGAGAGAGAGAGAGAGAGAGAGAGAGAGA	GAGACAGAGAGAG	chrX	45957	0.03991985384901737
chrX:123214-123254	TGAGATTGAGAGAGAGAGAGAGAGAGAGAGAGAGAGAGAGA	GAGACAGAGAGAG	chrX	31095	0.03991985384901737
chrX:123214-123254	TGAGATTGAGAGAGAGAGAGAGAGAGAGAGAGAGAGAGAGA	AGAGAAAGAGACAGAGA	chrX	141076	0.021555016020180444
chrX:123214-123254	TGAGATTGAGAGAGAGAGAGAGAGAGAGAGAGAGAGAGAGA	GAGACAGAGAGAG	chrX	132034	0.03991985384901737
chrX:123214-123254	TCTCTCTCTCTCTCTCTCTCTCTCTCTCTCTCTCAATCTCA	TCTCTCTCTCTGTATGTCTCTTTCT	chr4	222	0.10350471118608176
chrX:123214-123254	TGAGATTGAGAGAGAGAGAGAGAGAGAGAGAGAGAGAGAGA	GAGACAGAGAGAG	chrX	126101	0.03991985384901737
chrX:123214-123254	TGAGATTGAGAGAGAGAGAGAGAGAGAGAGAGAGAGAGAGA	GAGACAGAGAGAG	chrX	117193	0.03991985384901737
chrX:123214-123254	TGAGATTGAGAGAGAGAGAGAGAGAGAGAGAGAGAGAGAGA	GAGACAGAGAGAG	chrX	78554	0.03991985384901737
chrX:123214-123254	TGAGATTGAGAGAGAGAGAGAGAGAGAGAGAGAGAGAGAGA	GAGACAGAGAGAG	chrX	105302	0.03991985384901737
chrX:123214-123254	TGAGATTGAGAGAGAGAGAGAGAGAGAGAGAGAGAGAGAGA	GAGACAGAGAGAG	chrX	176628	0.03991985384901737
chrX:123214-123254	TGAGATTGAGAGAGAGAGAGAGAGAGAGAGAGAGAGAGAGA	GAGACAGAGAGAG	chrX	34076	0.03991985384901737
chrX:123214-123254	TGAGATTGAGAGAGAGAGAGAGAGAGAGAGAGAGAGAGAGA	GAGACAGAGAGAG	chrX	78554	0.03991985384901737
chrX:123214-123254	TGAGATTGAGAGAGAGAGAGAGAGAGAGAGAGAGAGAGAGA	GAGACAGAGAGAG	chrX	31095	0.03991985384901737
chrX:123214-123254	TGAGATTGAGAGAGAGAGAGAGAGAGAGAGAGAGAGAGAGA	GAGACAGAGAGAG	chrX	137962	0.03991985384901737
chrX:123214-123254	TGAGATTGAGAGAGAGAGAGAGAGAGAGAGAGAGAGAGAGA	AGAGAAAGAGACAGAGA	chrX	105443	0.021555016020180444
chrX:123214-123254	TGAGATTGAGAGAGAGAGAGAGAGAGAGAGAGAGAGAGAGA	GAGACAGAGAGAG	chrX	149868	0.03991985384901737
chrX:123214-123254	TGAGATTGAGAGAGAGAGAGAGAGAGAGAGAGAGAGAGAGA	GAGACAGAGAGAG	chrX	22180	0.03991985384901737
chrX:123214-123254	TGAGATTGAGAGAGAGAGAGAGAGAGAGAGAGAGAGAGAGA	GAGACAGAGAGAG	chrX	170682	0.03991985384901737
chrX:123214-123254	TGAGATTGAGAGAGAGAGAGAGAGAGAGAGAGAGAGAGAGA	AGAGAAAGAGACAGAGA	chrX	90578	0.021555016020180444
chrX:123214-123254	TGAGATTGAGAGAGAGAGAGAGAGAGAGAGAGAGAGAGAGA	GAGACAGAGAGAG	chrX	84484	0.03991985384901737
chrX:123214-123254	TGAGATTGAGAGAGAGAGAGAGAGAGAGAGAGAGAGAGAGA	GAGACAGAGAGAG	chrX	87457	0.03991985384901737
chrX:123214-123254	TGAGATTGAGAGAGAGAGAGAGAGAGAGAGAGAGAGAGAGA	AGAGAAAGAGACAGAGA	chrX	132175	0.021555016020180444
chrX:123214-123254	TGAGATTGAGAGAGAGAGAGAGAGAGAGAGAGAGAGAGAGA	GAGACAGAGAGAG	chrX	129071	0.03991985384901737
chrX:123214-123254	TGAGATTGAGAGAGAGAGAGAGAGAGAGAGAGAGAGAGAGA	GAGACAGAGAGAG	chrX	72634	0.03991985384901737
chrX:123214-123254	TGAGATTGAGAGAGAGAGAGAGAGAGAGAGAGAGAGAGAGA	GAGACAGAGAGAG	chrX	173656	0.03991985384901737
chrX:123214-123254	TGAGATTGAGAGAGAGAGAGAGAGAGAGAGAGAGAGAGAGA	GAGACAGAGAGAG	chrX	63733	0.03991985384901737
chrX:123214-123254	TGAGATTGAGAGAGAGAGAGAGAGAGAGAGAGAGAGAGAGA	GAGACAGAGAGAG	chrX	123125	0.03991985384901737
chrX:123214-123254	TGAGATTGAGAGAGAGAGAGAGAGAGAGAGAGAGAGAGAGA	GAGACAGAGAGAG	chrX	108263	0.03991985384901737
chrX:123214-123254	TGAGATTGAGAGAGAGAGAGAGAGAGAGAGAGAGAGAGAGA	GAGACAGAGAGAG	chrX	129071	0.03991985384901737
chrX:123214-123254	TGAGATTGAGAGAGAGAGAGAGAGAGAGAGAGAGAGAGAGA	GAGACAGAGAGAG	chrX	42973	0.03991985384901737
chrX:123214-123254	TGAGATTGAGAGAGAGAGAGAGAGAGAGAGAGAGAGAGAGA	GAGACAGAGAGAG	chrX	146888	0.03991985384901737
chrX:123214-123254	TGAGATTGAGAGAGAGAGAGAGAGAGAGAGAGAGAGAGAGA	GAGACAGAGAGAG	chrX	137962	0.03991985384901737
chrX:123214-123254	TGAGATTGAGAGAGAGAGAGAGAGAGAGAGAGAGAGAGAGA	AGAGAAAGAGACAGAGA	chrX	19372	0.021555016020180444
chrX:123214-123254	TGAGATTGAGAGAGAGAGAGAGAGAGAGAGAGAGAGAGAGA	GAGACAGAGAGAG	chrX	167710	0.03991985384901737
chrX:123214-123254	TGAGATTGAGAGAGAGAGAGAGAGAGAGAGAGAGAGAGAGA	GAGACAGAGAGAG	chrX	96397	0.03991985384901737
chrX:123214-123254	TGAGATTGAGAGAGAGAGAGAGAGAGAGAGAGAGAGAGAGA	GAGACAGAGAGAG	chrX	96397	0.03991985384901737
chrX:123214-123254	TGAGATTGAGAGAGAGAGAGAGAGAGAGAGAGAGAGAGAGA	GAGACAGAGAGAG	chrX	120157	0.03991985384901737
chrX:123214-123254	TGAGATTGAGAGAGAGAGAGAGAGAGAGAGAGAGAGAGAGA	GAGACAGAGAGAG	chrX	120157	0.03991985384901737
chrX:123214-123254	TGAGATTGAGAGAGAGAGAGAGAGAGAGAGAGAGAGAGAGA	GAGACAGAGAGAG	chrX	155816	0.03991985384901737
chrX:123214-123254	TGAGATTGAGAGAGAGAGAGAGAGAGAGAGAGAGAGAGAGA	GAGACAGAGAGAG	chrX	126101	0.03991985384901737
chrX:123214-123254	TGAGATTGAGAGAGAGAGAGAGAGAGAGAGAGAGAGAGAGA	GAGACAGAGAGAG	chrX	66701	0.03991985384901737
chrX:123214-123254	TGAGATTGAGAGAGAGAGAGAGAGAGAGAGAGAGAGAGAGA	GAGACAGAGAGAG	chrX	111237	0.03991985384901737
chrX:123214-123254	TGAGATTGAGAGAGAGAGAGAGAGAGAGAGAGAGAGAGAGA	GAGACAGAGAGAG	chrX	111237	0.03991985384901737
chrX:123214-123254	TGAGATTGAGAGAGAGAGAGAGAGAGAGAGAGAGAGAGAGA	GAGACAGAGAGAG	chrX	51861	0.03991985384901737
chrX:123214-123254	TGAGATTGAGAGAGAGAGAGAGAGAGAGAGAGAGAGAGAGA	GAGACAGAGAGAG	chrX	161766	0.03991985384901737
chrX:123214-123254	TGAGATTGAGAGAGAGAGAGAGAGAGAGAGAGAGAGAGAGA	GAGACAGAGAGAG	chrX	114211	0.03991985384901737
chrX:123214-123254	TGAGATTGAGAGAGAGAGAGAGAGAGAGAGAGAGAGAGAGA	AGAGAAAGAGACAGAGA	chrX	16419	0.021555016020180444
chrX:123214-123254	TGAGATTGAGAGAGAGAGAGAGAGAGAGAGAGAGAGAGAGA	GAGACAGAGAGAG	chrX	37033	0.03991985384901737
chrX:123214-123254	TGAGATTGAGAGAGAGAGAGAGAGAGAGAGAGAGAGAGAGA	AGAGAGAGA	chrX	46056	0.018483126818266117
chrX:123214-123254	TGAGATTGAGAGAGAGAGAGAGAGAGAGAGAGAGAGAGAGA	GAGACAGAGAGAG	chrX	75583	0.03991985384901737
chrX:123214-123254	TGAGATTGAGAGAGAGAGAGAGAGAGAGAGAGAGAGAGAGA	GAGACAGAGAGAG	chrX	40001	0.03991985384901737
chrX:123214-123254	TGAGATTGAGAGAGAGAGAGAGAGAGAGAGAGAGAGAGAGA	GAGACAGAGAGAG	chrX	66701	0.03991985384901737
chrX:123214-123254	TGAGATTGAGAGAGAGAGAGAGAGAGAGAGAGAGAGAGAGA	GAGACAGAGAGAG	chrX	99373	0.03991985384901737
chrX:123214-123254	TGAGATTGAGAGAGAGAGAGAGAGAGAGAGAGAGAGAGAGA	AGAGAAAGAGACAGAGA	chrX	69803	0.021555016020180444
chrX:123214-123254	TGAGATTGAGAGAGAGAGAGAGAGAGAGAGAGAGAGAGAGA	GAGACAGAGAGAG	chrX	155816	0.03991985384901737
chrX:123214-123254	TGAGATTGAGAGAGAGAGAGAGAGAGAGAGAGAGAGAGAGA	GAGACAGAGAGAG	chrX	45957	0.03991985384901737
chrX:123214-123254	TGAGATTGAGAGAGAGAGAGAGAGAGAGAGAGAGAGAGAGA	GAGACAGAGAGAG	chrX	146888	0.03991985384901737
chrX:123214-123254	TGAGATTGAGAGAGAGAGAGAGAGAGAGAGAGAGAGAGAGA	AGAGAAAGAGACAGAGA	chrX	150009	0.021555016020180444
chrX:123214-123254	TGAGATTGAGAGAGAGAGAGAGAGAGAGAGAGAGAGAGAGA	GAGACAGAGAGAG	chrX	48912	0.03991985384901737
chrX:123214-123254	TGAGATTGAGAGAGAGAGAGAGAGAGAGAGAGAGAGAGAGA	GAGACAGAGAGAG	chrX	114211	0.03991985384901737
chrX:123214-123254	TGAGATTGAGAGAGAGAGAGAGAGAGAGAGAGAGAGAGAGA	GAGACAGAGAGAG	chrX	173656	0.03991985384901737
chrX:123214-123254	TGAGATTGAGAGAGAGAGAGAGAGAGAGAGAGAGAGAGAGA	GAGACAGAGAGAG	chrX	78554	0.03991985384901737
chrX:123214-123254	TGAGATTGAGAGAGAGAGAGAGAGAGAGAGAGAGAGAGAGA	GAGACAGAGAGAG	chrX	129071	0.03991985384901737
chrX:123214-123254	TGAGATTGAGAGAGAGAGAGAGAGAGAGAGAGAGAGAGAGA	GAGACAGAGAGAG	chrX	143912	0.03991985384901737
chrX:123214-123254	TCTCTCTCTCTCTCTCTCTCTCTCTCTCTCTCTCAATCTCA	TCTCTCTCTCTCCTTC	chr4	250	0.18905724841084487
chrX:123214-123254	TGAGATTGAGAGAGAGAGAGAGAGAGAGAGAGAGAGAGAGA	GAGAGAGAGAGACTGACAGAAAGA	chrX	13400	0.12090640199393217
chrX:123214-123254	TGAGATTGAGAGAGAGAGAGAGAGAGAGAGAGAGAGAGAGA	AGAGAGAG	chrX	90442	0.009052787406501242
chrX:123214-123254	TGAGATTGAGAGAGAGAGAGAGAGAGAGAGAGAGAGAGAGA	AGAGAGAG	chrX	120162	0.009052787406501242
chrX:123214-123254	TGAGATTGAGAGAGAGAGAGAGAGAGAGAGAGAGAGAGAGA	GAGAGAGA	chrX	155912	0.010390708831970753
chrX:123214-123254	TGAGATTGAGAGAGAGAGAGAGAGAGAGAGAGAGAGAGAGA	AGAGAGAG	chrX	16283	0.009052787406501242
chrX:123214-123254	TGAGATTGAGAGAGAGAGAGAGAGAGAGAGAGAGAGAGAGA	AGAGAGAG	chrX	96402	0.009052787406501242
chrX:123214-123254	TGAGATTGAGAGAGAGAGAGAGAGAGAGAGAGAGAGAGAGA	AGAGAGAG	chrX	146893	0.009052787406501242
chrX:123214-123254	TGAGATTGAGAGAGAGAGAGAGAGAGAGAGAGAGAGAGAGA	AGAGAGAG	chrX	117198	0.009052787406501242
chrX:123214-123254	TGAGATTGAGAGAGAGAGAGAGAGAGAGAGAGAGAGAGAGA	GAGATAGAGAGA	chrX	146978	0.023197641733867805
chrX:123214-123254	TGAGATTGAGAGAGAGAGAGAGAGAGAGAGAGAGAGAGAGA	AGAGAGAG	chrX	111242	0.009052787406501242
chrX:123214-123254	TGAGATTGAGAGAGAGAGAGAGAGAGAGAGAGAGAGAGAGA	AGAGAGAG	chrX	102348	0.009052787406501242
chrX:123214-123254	TGAGATTGAGAGAGAGAGAGAGAGAGAGAGAGAGAGAGAGA	AGAGAGAG	chrX	149873	0.009052787406501242
chrX:123214-123254	TGAGATTGAGAGAGAGAGAGAGAGAGAGAGAGAGAGAGAGA	GAGAGAGA	chrX	170778	0.010390708831970753
chrX:123214-123254	TGAGATTGAGAGAGAGAGAGAGAGAGAGAGAGAGAGAGAGA	AGAGAGAG	chrX	158799	0.009052787406501242
chrX:123214-123254	TGAGATTGAGAGAGAGAGAGAGAGAGAGAGAGAGAGAGAGA	AGAGAGAG	chrX	25157	0.009052787406501242
chrX:123214-123254	TGAGATTGAGAGAGAGAGAGAGAGAGAGAGAGAGAGAGAGA	AGAGAGAG	chrX	137967	0.009052787406501242
chrX:123214-123254	TGAGATTGAGAGAGAGAGAGAGAGAGAGAGAGAGAGAGAGA	AGAGAGAG	chrX	31100	0.009052787406501242
chrX:123214-123254	TGAGATTGAGAGAGAGAGAGAGAGAGAGAGAGAGAGAGAGA	AGAGAGAG	chrX	143917	0.009052787406501242
chrX:123214-123254	TGAGATTGAGAGAGAGAGAGAGAGAGAGAGAGAGAGAGAGA	GAGATAGAGAGA	chrX	138052	0.023197641733867805
chrX:123214-123254	TGAGATTGAGAGAGAGAGAGAGAGAGAGAGAGAGAGAGAGA	AGAGAGAG	chrX	84489	0.009052787406501242
chrX:123214-123254	TGAGATTGAGAGAGAGAGAGAGAGAGAGAGAGAGAGAGAGA	AGAGAGAG	chrX	99378	0.009052787406501242
chrX:123214-123254	TGAGATTGAGAGAGAGAGAGAGAGAGAGAGAGAGAGAGAGA	AGAGAGAG	chrX	87462	0.009052787406501242
chrX:123214-123254	TGAGATTGAGAGAGAGAGAGAGAGAGAGAGAGAGAGAGAGA	AGAGAGAG	chrX	135000	0.009052787406501242
chrX:123214-123254	TGAGATTGAGAGAGAGAGAGAGAGAGAGAGAGAGAGAGAGA	AGAGAGAG	chrX	93406	0.009052787406501242
chrX:123214-123254	TGAGATTGAGAGAGAGAGAGAGAGAGAGAGAGAGAGAGAGA	AGAGAGAG	chrX	60770	0.009052787406501242
chrX:123214-123254	TGAGATTGAGAGAGAGAGAGAGAGAGAGAGAGAGAGAGAGA	AGAGAGAG	chrX	45962	0.009052787406501242
chrX:123214-123254	TGAGATTGAGAGAGAGAGAGAGAGAGAGAGAGAGAGAGAGA	AGAGAGAG	chrX	72639	0.009052787406501242
chrX:123214-123254	TGAGATTGAGAGAGAGAGAGAGAGAGAGAGAGAGAGAGAGA	AGAGAGAG	chrX	164743	0.009052787406501242
chrX:123214-123254	TGAGATTGAGAGAGAGAGAGAGAGAGAGAGAGAGAGAGAGA	GAGATAGAGAGA	chrX	141025	0.023197641733867805
chrX:123214-123254	TGAGATTGAGAGAGAGAGAGAGAGAGAGAGAGAGAGAGAGA	AGAGAGAG	chrX	176633	0.009052787406501242
chrX:123214-123254	TGAGATTGAGAGAGAGAGAGAGAGAGAGAGAGAGAGAGAGA	AGAGAGAG	chrX	48917	0.009052787406501242
chrX:123214-123254	TGAGATTGAGAGAGAGAGAGAGAGAGAGAGAGAGAGAGAGA	AGAGAGAG	chrX	75588	0.009052787406501242
chrX:123214-123254	TGAGATTGAGAGAGAGAGAGAGAGAGAGAGAGAGAGAGAGA	AGAGAGAG	chrX	42978	0.009052787406501242
chrX:123214-123254	TGAGATTGAGAGAGAGAGAGAGAGAGAGAGAGAGAGAGAGA	AGAGAGAG	chrX	57784	0.009052787406501242
chrX:123214-123254	TGAGATTGAGAGAGAGAGAGAGAGAGAGAGAGAGAGAGAGA	AGAGAGAG	chrX	19236	0.009052787406501242
chrX:123214-123254	TGAGATTGAGAGAGAGAGAGAGAGAGAGAGAGAGAGAGAGA	AGAGAGAG	chrX	40006	0.009052787406501242
chrX:123214-123254	TGAGATTGAGAGAGAGAGAGAGAGAGAGAGAGAGAGAGAGA	AGAGAGAG	chrX	63738	0.009052787406501242
chrX:123214-123254	TGAGATTGAGAGAGAGAGAGAGAGAGAGAGAGAGAGAGAGA	AGAGAGAG	chrX	66706	0.009052787406501242
chrX:123214-123254	TGAGATTGAGAGAGAGAGAGAGAGAGAGAGAGAGAGAGAGA	AGAGAGAG	chrX	34081	0.009052787406501242
chrX:123214-123254	TGAGATTGAGAGAGAGAGAGAGAGAGAGAGAGAGAGAGAGA	AGAGAGAG	chrX	51866	0.009052787406501242
chrX:123214-123254	TGAGATTGAGAGAGAGAGAGAGAGAGAGAGAGAGAGAGAGA	AGAGAGAG	chrX	37038	0.009052787406501242
chrX:123214-123254	TGAGATTGAGAGAGAGAGAGAGAGAGAGAGAGAGAGAGAGA	AGAGAGAG	chrX	173661	0.009052787406501242
chrX:123214-123254	TGAGATTGAGAGAGAGAGAGAGAGAGAGAGAGAGAGAGAGA	AGAGAGAG	chrX	126106	0.009052787406501242
chrX:123214-123254	TGAGATTGAGAGAGAGAGAGAGAGAGAGAGAGAGAGAGAGA	AGAGAGAG	chrX	114216	0.009052787406501242
chrX:123214-123254	TGAGATTGAGAGAGAGAGAGAGAGAGAGAGAGAGAGAGAGA	AGAGAGAG	chrX	54825	0.009052787406501242
chrX:123214-123254	TGAGATTGAGAGAGAGAGAGAGAGAGAGAGAGAGAGAGAGA	AGAGAGAG	chrX	108268	0.009052787406501242
chrX:123214-123254	TGAGATTGAGAGAGAGAGAGAGAGAGAGAGAGAGAGAGAGA	AGAGAGAG	chrX	161771	0.009052787406501242
chrX:123214-123254	TGAGATTGAGAGAGAGAGAGAGAGAGAGAGAGAGAGAGAGA	AGAGAGAG	chrX	28124	0.009052787406501242
chrX:123214-123254	TGAGATTGAGAGAGAGAGAGAGAGAGAGAGAGAGAGAGAGA	AGAGAGAG	chrX	155821	0.009052787406501242
chrX:123214-123254	TGAGATTGAGAGAGAGAGAGAGAGAGAGAGAGAGAGAGAGA	GAGAGACAGAGA	chrX	13446	0.01779027581716424
chrX:123214-123254	TGAGATTGAGAGAGAGAGAGAGAGAGAGAGAGAGAGAGAGA	AGAGAGAG	chrX	170687	0.009052787406501242
chrX:123214-123254	TGAGATTGAGAGAGAGAGAGAGAGAGAGAGAGAGAGAGAGA	AGAGAGAG	chrX	167715	0.009052787406501242
chrX:123214-123254	TGAGATTGAGAGAGAGAGAGAGAGAGAGAGAGAGAGAGAGA	AGAGAGAG	chrX	81517	0.009052787406501242
chrX:123214-123254	TGAGATTGAGAGAGAGAGAGAGAGAGAGAGAGAGAGAGAGA	AGAGAGAG	chrX	105307	0.009052787406501242
chrX:123214-123254	TGAGATTGAGAGAGAGAGAGAGAGAGAGAGAGAGAGAGAGA	AGAGAGAG	chrX	78559	0.009052787406501242
chrX:123214-123254	TGAGATTGAGAGAGAGAGAGAGAGAGAGAGAGAGAGAGAGA	AGAGAGAG	chrX	69667	0.009052787406501242
chrX:123214-123254	TGAGATTGAGAGAGAGAGAGAGAGAGAGAGAGAGAGAGAGA	AGAGAGAG	chrX	22185	0.009052787406501242
chrX:123214-123254	TGAGATTGAGAGAGAGAGAGAGAGAGAGAGAGAGAGAGAGA	AGAGAGAG	chrX	152849	0.009052787406501242
chrX:123214-123254	TGAGATTGAGAGAGAGAGAGAGAGAGAGAGAGAGAGAGAGA	AGAGAGAG	chrX	140940	0.009052787406501242
chrX:123214-123254	TGAGATTGAGAGAGAGAGAGAGAGAGAGAGAGAGAGAGAGA	AGAGAGAG	chrX	132039	0.009052787406501242
chrX:123214-123254	TGAGATTGAGAGAGAGAGAGAGAGAGAGAGAGAGAGAGAGA	AGAGAGAG	chrX	129076	0.009052787406501242
chrX:123214-123254	TGAGATTGAGAGAGAGAGAGAGAGAGAGAGAGAGAGAGAGA	AGAGAGAG	chrX	123130	0.009052787406501242
chrX:15770-15810	ATTTTGTAATCAACTGAAAGAAGGCAGAAGGAGTCGATGGG	ATTTTGTAATCAACTGAAAGAAGGCAGAAGGAGTCGATGGG	chrX	60257	0.9999976977901273
chrX:15770-15810	ATTTTGTAATCAACTGAAAGAAGGCAGAAGGAGTCGATGGG	ATTTTGTAATCAACTGAAAGAAGGCAGAAGGAGTCGATGGG	chrX	21672	0.9999976977901273
chrX:15770-15810	ATTTTGTAATCAACTGAAAGAAGGCAGAAGGAGTCGATGGG	ATTTTGTAATCAACTGAAAGAAGGCAGAAGGAGTCGATGGG	chrX	176120	0.9999976977901273
chrX:15770-15810	ATTTTGTAATCAACTGAAAGAAGGCAGAAGGAGTCGATGGG	ATTTTGTAATCAACTGAAAGAAGGCAGAAGGAGTCGATGGG	chrX	146380	0.9999976977901273
chrX:15770-15810	ATTTTGTAATCAACTGAAAGAAGGCAGAAGGAGTCGATGGG	ATTTTGTAATCAACTGAAAGAAGGCAGAAGGAGTCGATGGG	chrX	27611	0.9999976977901273
chrX:15770-15810	ATTTTGTAATCAACTGAAAGAAGGCAGAAGGAGTCGATGGG	ATTTTGTAATCAACTGAAAGAAGGCAGAAGGAGTCGATGGG	chrX	128563	0.9999976977901273
chrX:15770-15810	ATTTTGTAATCAACTGAAAGAAGGCAGAAGGAGTCGATGGG	ATTTTGTAATCAACTGAAAGAAGGCAGAAGGAGTCGATGGG	chrX	69154	0.9999976977901273
chrX:15770-15810	ATTTTGTAATCAACTGAAAGAAGGCAGAAGGAGTCGATGGG	ATTTTGTAATCAACTGAAAGAAGGCAGAAGGAGTCGATGGG	chrX	54312	0.9999976977901273
chrX:15770-15810	ATTTTGTAATCAACTGAAAGAAGGCAGAAGGAGTCGATGGG	ATTTTGTAATCAACTGAAAGAAGGCAGAAGGAGTCGATGGG	chrX	15770	0.9999976977901273
chrX:15770-15810	ATTTTGTAATCAACTGAAAGAAGGCAGAAGGAGTCGATGGG	ATTTTGTAATCAACTGAAAGAAGGCAGAAGGAGTCGATGGG	chrX	45449	0.9999976977901273
chrX:15770-15810	ATTTTGTAATCAACTGAAAGAAGGCAGAAGGAGTCGATGGG	ATTTTGTAATCAACTGAAAGAAGGCAGAAGGAGTCGATGGG	chrX	98865	0.9999976977901273
chrX:15770-15810	ATTTTGTAATCAACTGAAAGAAGGCAGAAGGAGTCGATGGG	ATTTTGTAATCAACTGAAAGAAGGCAGAAGGAGTCGATGGG	chrX	24644	0.9999976977901273
chrX:15770-15810	ATTTTGTAATCAACTGAAAGAAGGCAGAAGGAGTCGATGGG	ATTTTGTAATCAACTGAAAGAAGGCAGAAGGAGTCGATGGG	chrX	36525	0.9999976977901273
chrX:15770-15810	ATTTTGTAATCAACTGAAAGAAGGCAGAAGGAGTCGATGGG	ATTTTGTAATCAACTGAAAGAAGGCAGAAGGAGTCGATGGG	chrX	51353	0.9999976977901273
chrX:15770-15810	ATTTTGTAATCAACTGAAAGAAGGCAGAAGGAGTCGATGGG	ATTTTGTAATCAACTGAAAGAAGGCAGAAGGAGTCGATGGG	chrX	33568	0.9999976977901273
chrX:15770-15810	ATTTTGTAATCAACTGAAAGAAGGCAGAAGGAGTCGATGGG	ATTTTGTAATCAACTGAAAGAAGGCAGAAGGAGTCGATGGG	chrX	167202	0.9999976977901273
chrX:15770-15810	ATTTTGTAATCAACTGAAAGAAGGCAGAAGGAGTCGATGGG	ATTTTGTAATCAACTGAAAGAAGGCAGAAGGAGTCGATGGG	chrX	173148	0.9999976977901273
chrX:15770-15810	ATTTTGTAATCAACTGAAAGAAGGCAGAAGGAGTCGATGGG	ATTTTGTAATCAACTGAAAGAAGGCAGAAGGAGTCGATGGG	chrX	113703	0.9999976977901273
chrX:15770-15810	ATTTTGTAATCAACTGAAAGAAGGCAGAAGGAGTCGATGGG	ATTTTGTAATCAACTGAAAGAAGGCAGAAGGAGTCGATGGG	chrX	95889	0.9999976977901273
chrX:15770-15810	ATTTTGTAATCAACTGAAAGAAGGCAGAAGGAGTCGATGGG	ATTTTGTAATCAACTGAAAGAAGGCAGAAGGAGTCGATGGG	chrX	152336	0.9999976977901273
chrX:15770-15810	ATTTTGTAATCAACTGAAAGAAGGCAGAAGGAGTCGATGGG	ATTTTGTAATCAACTGAAAGAAGGCAGAAGGAGTCGATGGG	chrX	119649	0.9999976977901273
chrX:15770-15810	ATTTTGTAATCAACTGAAAGAAGGCAGAAGGAGTCGATGGG	ATTTTGTAATCAACTGAAAGAAGGCAGAAGGAGTCGATGGG	chrX	137454	0.9999976977901273
chrX:15770-15810	ATTTTGTAATCAACTGAAAGAAGGCAGAAGGAGTCGATGGG	ATTTTGTAATCAACTGAAAGAAGGCAGAAGGAGTCGATGGG	chrX	63225	0.9999976977901273
chrX:15770-15810	ATTTTGTAATCAACTGAAAGAAGGCAGAAGGAGTCGATGGG	ATTTTGTAATCAACTGAAAGAAGGCAGAAGGAGTCGATGGG	chrX	101835	0.9999976977901273
chrX:15770-15810	ATTTTGTAATCAACTGAAAGAAGGCAGAAGGAGTCGATGGG	ATTTTGTAATCAACTGAAAGAAGGCAGAAGGAGTCGATGGG	chrX	149360	0.9999976977901273
chrX:15770-15810	ATTTTGTAATCAACTGAAAGAAGGCAGAAGGAGTCGATGGG	ATTTTGTAATCAACTGAAAGAAGGCAGAAGGAGTCGATGGG	chrX	116685	0.9999976977901273
chrX:15770-15810	ATTTTGTAATCAACTGAAAGAAGGCAGAAGGAGTCGATGGG	ATTTTGTAATCAACTGAAAGAAGGCAGAAGGAGTCGATGGG	chrX	57271	0.9999976977901273
chrX:15770-15810	ATTTTGTAATCAACTGAAAGAAGGCAGAAGGAGTCGATGGG	ATTTTGTAATCAACTGAAAGAAGGCAGAAGGAGTCGATGGG	chrX	158286	0.9999976977901273
chrX:15770-15810	ATTTTGTAATCAACTGAAAGAAGGCAGAAGGAGTCGATGGG	ATTTTGTAATCAACTGAAAGAAGGCAGAAGGAGTCGATGGG	chrX	92893	0.9999976977901273
chrX:15770-15810	ATTTTGTAATCAACTGAAAGAAGGCAGAAGGAGTCGATGGG	ATTTTGTAATCAACTGAAAGAAGGCAGAAGGAGTCGATGGG	chrX	18723	0.9999976977901273
chrX:15770-15810	ATTTTGTAATCAACTGAAAGAAGGCAGAAGGAGTCGATGGG	ATTTTGTAATCAACTGAAAGAAGGCAGAAGGAGTCGATGGG	chrX	134487	0.9999976977901273
chrX:15770-15810	ATTTTGTAATCAACTGAAAGAAGGCAGAAGGAGTCGATGGG	ATTTTGTAATCAACTGAAAGAAGGCAGAAGGAGTCGATGGG	chrX	164230	0.9999976977901273
chrX:15770-15810	ATTTTGTAATCAACTGAAAGAAGGCAGAAGGAGTCGATGGG	ATTTTGTAATCAACTGAAAGAAGGCAGAAGGAGTCGATGGG	chrX	125593	0.9999976977901273
chrX:15770-15810	ATTTTGTAATCAACTGAAAGAAGGCAGAAGGAGTCGATGGG	ATTTTGTAATCAACTGAAAGAAGGCAGAAGGAGTCGATGGG	chrX	161258	0.9999976977901273
chrX:15770-15810	ATTTTGTAATCAACTGAAAGAAGGCAGAAGGAGTCGATGGG	ATTTTGTAATCAACTGAAAGAAGGCAGAAGGAGTCGATGGG	chrX	72126	0.9999976977901273
chrX:15770-15810	ATTTTGTAATCAACTGAAAGAAGGCAGAAGGAGTCGATGGG	ATTTTGTAATCAACTGAAAGAAGGCAGAAGGAGTCGATGGG	chrX	110729	0.9999976977901273
chrX:15770-15810	ATTTTGTAATCAACTGAAAGAAGGCAGAAGGAGTCGATGGG	ATTTTGTAATCAACTGAAAGAAGGCAGAAGGAGTCGATGGG	chrX	81004	0.9999976977901273
chrX:15770-15810	ATTTTGTAATCAACTGAAAGAAGGCAGAAGGAGTCGATGGG	ATTTTGTAATCAACTGAAAGAAGGCAGAAGGAGTCGATGGG	chrX	131526	0.9999976977901273
chrX:15770-15810	ATTTTGTAATCAACTGAAAGAAGGCAGAAGGAGTCGATGGG	ATTTTGTAATCAACTGAAAGAAGGCAGAAGGAGTCGATGGG	chrX	48404	0.9999976977901273
chrX:15770-15810	ATTTTGTAATCAACTGAAAGAAGGCAGAAGGAGTCGATGGG	ATTTTGTAATCAACTGAAAGAAGGCAGAAGGAGTCGATGGG	chrX	42465	0.9999976977901273
chrX:15770-15810	ATTTTGTAATCAACTGAAAGAAGGCAGAAGGAGTCGATGGG	ATTTTGTAATCAACTGAAAGAAGGCAGAAGGAGTCGATGGG	chrX	170174	0.9999976977901273
chrX:15770-15810	ATTTTGTAATCAACTGAAAGAAGGCAGAAGGAGTCGATGGG	ATTTTGTAATCAACTGAAAGAAGGCAGAAGGAGTCGATGGG	chrX	89929	0.9999976977901273
chrX:15770-15810	ATTTTGTAATCAACTGAAAGAAGGCAGAAGGAGTCGATGGG	ATTTTGTAATCAACTGAAAGAAGGCAGAAGGAGTCGATGGG	chrX	107755	0.9999976977901273
chrX:15770-15810	ATTTTGTAATCAACTGAAAGAAGGCAGAAGGAGTCGATGGG	ATTTTGTAATCAACTGAAAGAAGGCAGAAGGAGTCGATGGG	chrX	39493	0.9999976977901273
chrX:15770-15810	ATTTTGTAATCAACTGAAAGAAGGCAGAAGGAGTCGATGGG	ATTTTGTAATCAACTGAAAGAAGGCAGAAGGAGTCGATGGG	chrX	30587	0.9999976977901273
chrX:15770-15810	ATTTTGTAATCAACTGAAAGAAGGCAGAAGGAGTCGATGGG	ATTTTGTAATCAACTGAAAGAAGGCAGAAGGAGTCGATGGG	chrX	122617	0.9999976977901273
chrX:15770-15810	ATTTTGTAATCAACTGAAAGAAGGCAGAAGGAGTCGATGGG	ATTTTGTAATCAACTGAAAGAAGGCAGAAGGAGTCGATGGG	chrX	140427	0.9999976977901273
chrX:15770-15810	ATTTTGTAATCAACTGAAAGAAGGCAGAAGGAGTCGATGGG	ATTTTGTAATCAACTGAAAGAAGGCAGAAGGAGTCGATGGG	chrX	66193	0.9999976977901273
chrX:15770-15810	ATTTTGTAATCAACTGAAAGAAGGCAGAAGGAGTCGATGGG	ATTTTGTAATCAACTGAAAGAAGGCAGAAGGAGTCGATGGG	chrX	75075	0.9999976977901273
chrX:15770-15810	ATTTTGTAATCAACTGAAAGAAGGCAGAAGGAGTCGATGGG	ATTTTGTAATCAACTGAAAGAAGGCAGAAGGAGTCGATGGG	chrX	155308	0.9999976977901273
chrX:15770-15810	ATTTTGTAATCAACTGAAAGAAGGCAGAAGGAGTCGATGGG	ATTTTGTAATCAACTGAAAGAAGGCAGAAGGAGTCGATGGG	chrX	78046	0.9999976977901273
chrX:15770-15810	ATTTTGTAATCAACTGAAAGAAGGCAGAAGGAGTCGATGGG	ATTTTGTAATCAACTGAAAGAAGGCAGAAGGAGTCGATGGG	chrX	143404	0.9999976977901273
chrX:15770-15810	ATTTTGTAATCAACTGAAAGAAGGCAGAAGGAGTCGATGGG	ATTTTGTAATCAACTGAAAGAAGGCAGAAGGAGTCGATGGG	chrX	86949	0.9999976977901273
chrX:15770-15810	ATTTTGTAATCAACTGAAAGAAGGCAGAAGGAGTCGATGGG	ATTTTGTAATCAACTGAAAGAAGGCAGAAGGAGTCGATGGG	chrX	104794	0.9999976977901273
chrX:15770-15810	ATTTTGTAATCAACTGAAAGAAGGCAGAAGGAGTCGATGGG	ATTTTGTAATCAACTGAAAGAAGGCAGAAGGAGTCGATGGG	chrX	83976	0.9999976977901273
chrX:15770-15810	ATTTTGTAATCAACTGAAAGAAGGCAGAAGGAGTCGATGGG	AAGGCAGAAGGATTCGGTGGG	chrX	179067	0.5338136145549444
chrX:16437-16477	AAGAAACTATGTTGTTTAAAATGCCAGCGGAAAGTCCATGG	AAGAAACTATGTTGTTTAAAATGCCAGCGGAAAGTCCATGG	chrX	90596	0.999995400211814
chrX:16437-16477	AAGAAACTATGTTGTTTAAAATGCCAGCGGAAAGTCCATGG	AAGAAACTATGTTGTTTAAAATGCCAGCGGAAAGTCCATGG	chrX	87624	0.999995400211814
chrX:16437-16477	AAGAAACTATGTTGTTTAAAATGCCAGCGGAAAGTCCATGG	AAGAAACTATGTTGTTTAAAATGCCAGCGGAAAGTCCATGG	chrX	19390	0.999995400211814
chrX:16437-16477	AAGAAACTATGTTGTTTAAAATGCCAGCGGAAAGTCCATGG	AAGAAACTATGTTGTTTAAAATGCCAGCGGAAAGTCCATGG	chrX	84643	0.999995400211814
chrX:16437-16477	AAGAAACTATGTTGTTTAAAATGCCAGCGGAAAGTCCATGG	AAGAAACTATGTTGTTTAAAATGCCAGCGGAAAGTCCATGG	chrX	54989	0.999995400211814
chrX:16437-16477	AAGAAACTATGTTGTTTAAAATGCCAGCGGAAAGTCCATGG	AAGAAACTATGTTGTTTAAAATGCCAGCGGAAAGTCCATGG	chrX	161925	0.999995400211814
chrX:16437-16477	AAGAAACTATGTTGTTTAAAATGCCAGCGGAAAGTCCATGG	AAGAAACTATGTTGTTTAAAATGCCAGCGGAAAGTCCATGG	chrX	138121	0.999995400211814
chrX:16437-16477	AAGAAACTATGTTGTTTAAAATGCCAGCGGAAAGTCCATGG	AAGAAACTATGTTGTTTAAAATGCCAGCGGAAAGTCCATGG	chrX	155981	0.999995400211814
chrX:16437-16477	AAGAAACTATGTTGTTTAAAATGCCAGCGGAAAGTCCATGG	AAGAAACTATGTTGTTTAAAATGCCAGCGGAAAGTCCATGG	chrX	108416	0.999995400211814
chrX:16437-16477	AAGAAACTATGTTGTTTAAAATGCCAGCGGAAAGTCCATGG	AAGAAACTATGTTGTTTAAAATGCCAGCGGAAAGTCCATGG	chrX	117352	0.999995400211814
chrX:16437-16477	AAGAAACTATGTTGTTTAAAATGCCAGCGGAAAGTCCATGG	AAGAAACTATGTTGTTTAAAATGCCAGCGGAAAGTCCATGG	chrX	170839	0.999995400211814
chrX:16437-16477	AAGAAACTATGTTGTTTAAAATGCCAGCGGAAAGTCCATGG	AAGAAACTATGTTGTTTAAAATGCCAGCGGAAAGTCCATGG	chrX	144067	0.999995400211814
chrX:16437-16477	AAGAAACTATGTTGTTTAAAATGCCAGCGGAAAGTCCATGG	AAGAAACTATGTTGTTTAAAATGCCAGCGGAAAGTCCATGG	chrX	43140	0.999995400211814
chrX:16437-16477	AAGAAACTATGTTGTTTAAAATGCCAGCGGAAAGTCCATGG	AAGAAACTATGTTGTTTAAAATGCCAGCGGAAAGTCCATGG	chrX	141094	0.999995400211814
chrX:16437-16477	AAGAAACTATGTTGTTTAAAATGCCAGCGGAAAGTCCATGG	AAGAAACTATGTTGTTTAAAATGCCAGCGGAAAGTCCATGG	chrX	147047	0.999995400211814
chrX:16437-16477	AAGAAACTATGTTGTTTAAAATGCCAGCGGAAAGTCCATGG	AAGAAACTATGTTGTTTAAAATGCCAGCGGAAAGTCCATGG	chrX	57956	0.999995400211814
chrX:16437-16477	AAGAAACTATGTTGTTTAAAATGCCAGCGGAAAGTCCATGG	AAGAAACTATGTTGTTTAAAATGCCAGCGGAAAGTCCATGG	chrX	176787	0.999995400211814
chrX:16437-16477	AAGAAACTATGTTGTTTAAAATGCCAGCGGAAAGTCCATGG	AAGAAACTATGTTGTTTAAAATGCCAGCGGAAAGTCCATGG	chrX	22339	0.999995400211814
chrX:16437-16477	AAGAAACTATGTTGTTTAAAATGCCAGCGGAAAGTCCATGG	AAGAAACTATGTTGTTTAAAATGCCAGCGGAAAGTCCATGG	chrX	49071	0.999995400211814
chrX:16437-16477	AAGAAACTATGTTGTTTAAAATGCCAGCGGAAAGTCCATGG	AAGAAACTATGTTGTTTAAAATGCCAGCGGAAAGTCCATGG	chrX	158953	0.999995400211814
chrX:16437-16477	AAGAAACTATGTTGTTTAAAATGCCAGCGGAAAGTCCATGG	AAGAAACTATGTTGTTTAAAATGCCAGCGGAAAGTCCATGG	chrX	31258	0.999995400211814
chrX:16437-16477	AAGAAACTATGTTGTTTAAAATGCCAGCGGAAAGTCCATGG	AAGAAACTATGTTGTTTAAAATGCCAGCGGAAAGTCCATGG	chrX	81671	0.999995400211814
chrX:16437-16477	AAGAAACTATGTTGTTTAAAATGCCAGCGGAAAGTCCATGG	AAGAAACTATGTTGTTTAAAATGCCAGCGGAAAGTCCATGG	chrX	135148	0.999995400211814
chrX:16437-16477	AAGAAACTATGTTGTTTAAAATGCCAGCGGAAAGTCCATGG	AAGAAACTATGTTGTTTAAAATGCCAGCGGAAAGTCCATGG	chrX	28286	0.999995400211814
chrX:16437-16477	AAGAAACTATGTTGTTTAAAATGCCAGCGGAAAGTCCATGG	AAGAAACTATGTTGTTTAAAATGCCAGCGGAAAGTCCATGG	chrX	120328	0.999995400211814
chrX:16437-16477	AAGAAACTATGTTGTTTAAAATGCCAGCGGAAAGTCCATGG	AAGAAACTATGTTGTTTAAAATGCCAGCGGAAAGTCCATGG	chrX	16437	0.999995400211814
chrX:16437-16477	AAGAAACTATGTTGTTTAAAATGCCAGCGGAAAGTCCATGG	AAGAAACTATGTTGTTTAAAATGCCAGCGGAAAGTCCATGG	chrX	111398	0.999995400211814
chrX:16437-16477	AAGAAACTATGTTGTTTAAAATGCCAGCGGAAAGTCCATGG	AAGAAACTATGTTGTTTAAAATGCCAGCGGAAAGTCCATGG	chrX	72793	0.999995400211814
chrX:16437-16477	AAGAAACTATGTTGTTTAAAATGCCAGCGGAAAGTCCATGG	AAGAAACTATGTTGTTTAAAATGCCAGCGGAAAGTCCATGG	chrX	69821	0.999995400211814
chrX:16437-16477	AAGAAACTATGTTGTTTAAAATGCCAGCGGAAAGTCCATGG	AAGAAACTATGTTGTTTAAAATGCCAGCGGAAAGTCCATGG	chrX	102502	0.999995400211814
chrX:16437-16477	AAGAAACTATGTTGTTTAAAATGCCAGCGGAAAGTCCATGG	AAGAAACTATGTTGTTTAAAATGCCAGCGGAAAGTCCATGG	chrX	153003	0.999995400211814
chrX:16437-16477	AAGAAACTATGTTGTTTAAAATGCCAGCGGAAAGTCCATGG	AAGAAACTATGTTGTTTAAAATGCCAGCGGAAAGTCCATGG	chrX	93572	0.999995400211814
chrX:16437-16477	AAGAAACTATGTTGTTTAAAATGCCAGCGGAAAGTCCATGG	AAGAAACTATGTTGTTTAAAATGCCAGCGGAAAGTCCATGG	chrX	75742	0.999995400211814
chrX:16437-16477	AAGAAACTATGTTGTTTAAAATGCCAGCGGAAAGTCCATGG	AAGAAACTATGTTGTTTAAAATGCCAGCGGAAAGTCCATGG	chrX	63892	0.999995400211814
chrX:16437-16477	AAGAAACTATGTTGTTTAAAATGCCAGCGGAAAGTCCATGG	AAGAAACTATGTTGTTTAAAATGCCAGCGGAAAGTCCATGG	chrX	105461	0.999995400211814
chrX:16437-16477	AAGAAACTATGTTGTTTAAAATGCCAGCGGAAAGTCCATGG	AAGAAACTATGTTGTTTAAAATGCCAGCGGAAAGTCCATGG	chrX	129234	0.999995400211814
chrX:16437-16477	AAGAAACTATGTTGTTTAAAATGCCAGCGGAAAGTCCATGG	AAGAAACTATGTTGTTTAAAATGCCAGCGGAAAGTCCATGG	chrX	40160	0.999995400211814
chrX:16437-16477	AAGAAACTATGTTGTTTAAAATGCCAGCGGAAAGTCCATGG	AAGAAACTATGTTGTTTAAAATGCCAGCGGAAAGTCCATGG	chrX	114380	0.999995400211814
chrX:16437-16477	AAGAAACTATGTTGTTTAAAATGCCAGCGGAAAGTCCATGG	AAGAAACTATGTTGTTTAAAATGCCAGCGGAAAGTCCATGG	chrX	96568	0.999995400211814
chrX:16437-16477	AAGAAACTATGTTGTTTAAAATGCCAGCGGAAAGTCCATGG	AAGAAACTATGTTGTTTAAAATGCCAGCGGAAAGTCCATGG	chrX	126260	0.999995400211814
chrX:16437-16477	AAGAAACTATGTTGTTTAAAATGCCAGCGGAAAGTCCATGG	AAGAAACTATGTTGTTTAAAATGCCAGCGGAAAGTCCATGG	chrX	173815	0.999995400211814
chrX:16437-16477	AAGAAACTATGTTGTTTAAAATGCCAGCGGAAAGTCCATGG	AAGAAACTATGTTGTTTAAAATGCCAGCGGAAAGTCCATGG	chrX	46122	0.999995400211814
chrX:16437-16477	AAGAAACTATGTTGTTTAAAATGCCAGCGGAAAGTCCATGG	AAGAAACTATGTTGTTTAAAATGCCAGCGGAAAGTCCATGG	chrX	167869	0.999995400211814
chrX:16437-16477	AAGAAACTATGTTGTTTAAAATGCCAGCGGAAAGTCCATGG	AAGAAACTATGTTGTTTAAAATGCCAGCGGAAAGTCCATGG	chrX	123296	0.999995400211814
chrX:16437-16477	AAGAAACTATGTTGTTTAAAATGCCAGCGGAAAGTCCATGG	AAGAAACTATGTTGTTTAAAATGCCAGCGGAAAGTCCATGG	chrX	34243	0.999995400211814
chrX:16437-16477	AAGAAACTATGTTGTTTAAAATGCCAGCGGAAAGTCCATGG	AAGAAACTATGTTGTTTAAAATGCCAGCGGAAAGTCCATGG	chrX	25321	0.999995400211814
chrX:16437-16477	AAGAAACTATGTTGTTTAAAATGCCAGCGGAAAGTCCATGG	AAGAAACTATGTTGTTTAAAATGCCAGCGGAAAGTCCATGG	chrX	164897	0.999995400211814
chrX:16437-16477	AAGAAACTATGTTGTTTAAAATGCCAGCGGAAAGTCCATGG	AAGAAACTATGTTGTTTAAAATGCCAGCGGAAAGTCCATGG	chrX	52030	0.999995400211814
chrX:16437-16477	AAGAAACTATGTTGTTTAAAATGCCAGCGGAAAGTCCATGG	AAGAAACTATGTTGTTTAAAATGCCAGCGGAAAGTCCATGG	chrX	66860	0.999995400211814
chrX:16437-16477	AAGAAACTATGTTGTTTAAAATGCCAGCGGAAAGTCCATGG	AAGAAACTATGTTGTTTAAAATGCCAGCGGAAAGTCCATGG	chrX	150027	0.999995400211814
chrX:16437-16477	AAGAAACTATGTTGTTTAAAATGCCAGCGGAAAGTCCATGG	AAGAAACTATGTTGTTTAAAATGCCAGCGGAAAGTCCATGG	chrX	99532	0.999995400211814
chrX:16437-16477	AAGAAACTATGTTGTTTAAAATGCCAGCGGAAAGTCCATGG	AAGAAACTATGTTGTTTAAAATGCCAGCGGAAAGTCCATGG	chrX	78707	0.999995400211814
chrX:16437-16477	AAGAAACTATGTTGTTTAAAATGCCAGCGGAAAGTCCATGG	AAGAAACTATGTTGTTTAAAATGCCAGCGGAAAGTCCATGG	chrX	37192	0.999995400211814
chrX:16437-16477	AAGAAACTATGTTGTTTAAAATGCCAGCGGAAAGTCCATGG	AAGAAACTATGTTGTTTAAAATGCCAGCGGAAAGTCCATGG	chrX	132193	0.999995400211814
chrX:16437-16477	AAGAAACTATGTTGTTTAAAATGCCAGCGGAAAGTCCATGG	AAGAAACTATGTTGTTTAAAATGCCAGCGGAAAGTCCATGG	chrX	60924	0.999995400211814
chrX:16328-16367	GAGCGTTGGGTGGGAACGTGGCACGAGAGAGAGAAATTAT	GAGCGTTGGGTGGGAACGTGGCACGAGAGAGAGAAATTAT	chrX	164788	0.9999999982755756
chrX:16328-16367	GAGCGTTGGGTGGGAACGTGGCACGAGAGAGAGAAATTAT	GAGCGTTGGGTGGGAACGTGGCACGAGAGAGAGAAATTAT	chrX	135045	0.9999999982755756
chrX:16328-16367	GAGCGTTGGGTGGGAACGTGGCACGAGAGAGAGAAATTAT	GAGCGTTGGGTGGGAACGTGGCACGAGAGAGAGAAATTAT	chrX	87507	0.9999999982755756
chrX:16328-16367	GAGCGTTGGGTGGGAACGTGGCACGAGAGAGAGAAATTAT	GAGCGTTGGGTGGGAACGTGGCACGAGAGAGAGAAATTAT	chrX	31145	0.9999999982755756
chrX:16328-16367	GAGCGTTGGGTGGGAACGTGGCACGAGAGAGAGAAATTAT	GAGCGTTGGGTGGGAACGTGGCACGAGAGAGAGAAATTAT	chrX	48962	0.9999999982755756
chrX:16328-16367	GAGCGTTGGGTGGGAACGTGGCACGAGAGAGAGAAATTAT	GAGCGTTGGGTGGGAACGTGGCACGAGAGAGAGAAATTAT	chrX	84534	0.9999999982755756
chrX:16328-16367	GAGCGTTGGGTGGGAACGTGGCACGAGAGAGAGAAATTAT	GAGCGTTGGGTGGGAACGTGGCACGAGAGAGAGAAATTAT	chrX	105352	0.9999999982755756
chrX:16328-16367	GAGCGTTGGGTGGGAACGTGGCACGAGAGAGAGAAATTAT	GAGCGTTGGGTGGGAACGTGGCACGAGAGAGAGAAATTAT	chrX	63783	0.9999999982755756
chrX:16328-16367	GAGCGTTGGGTGGGAACGTGGCACGAGAGAGAGAAATTAT	GAGCGTTGGGTGGGAACGTGGCACGAGAGAGAGAAATTAT	chrX	108313	0.9999999982755756
chrX:16328-16367	GAGCGTTGGGTGGGAACGTGGCACGAGAGAGAGAAATTAT	GAGCGTTGGGTGGGAACGTGGCACGAGAGAGAGAAATTAT	chrX	60815	0.9999999982755756
chrX:16328-16367	GAGCGTTGGGTGGGAACGTGGCACGAGAGAGAGAAATTAT	GAGCGTTGGGTGGGAACGTGGCACGAGAGAGAGAAATTAT	chrX	120207	0.9999999982755756
chrX:16328-16367	GAGCGTTGGGTGGGAACGTGGCACGAGAGAGAGAAATTAT	GAGCGTTGGGTGGGAACGTGGCACGAGAGAGAGAAATTAT	chrX	173706	0.9999999982755756
chrX:16328-16367	GAGCGTTGGGTGGGAACGTGGCACGAGAGAGAGAAATTAT	GAGCGTTGGGTGGGAACGTGGCACGAGAGAGAGAAATTAT	chrX	57829	0.9999999982755756
chrX:16328-16367	GAGCGTTGGGTGGGAACGTGGCACGAGAGAGAGAAATTAT	GAGCGTTGGGTGGGAACGTGGCACGAGAGAGAGAAATTAT	chrX	158844	0.9999999982755756
chrX:16328-16367	GAGCGTTGGGTGGGAACGTGGCACGAGAGAGAGAAATTAT	GAGCGTTGGGTGGGAACGTGGCACGAGAGAGAGAAATTAT	chrX	22230	0.9999999982755756
chrX:16328-16367	GAGCGTTGGGTGGGAACGTGGCACGAGAGAGAGAAATTAT	GAGCGTTGGGTGGGAACGTGGCACGAGAGAGAGAAATTAT	chrX	99423	0.9999999982755756
chrX:16328-16367	GAGCGTTGGGTGGGAACGTGGCACGAGAGAGAGAAATTAT	GAGCGTTGGGTGGGAACGTGGCACGAGAGAGAGAAATTAT	chrX	167760	0.9999999982755756
chrX:16328-16367	GAGCGTTGGGTGGGAACGTGGCACGAGAGAGAGAAATTAT	GAGCGTTGGGTGGGAACGTGGCACGAGAGAGAGAAATTAT	chrX	25202	0.9999999982755756
chrX:16328-16367	GAGCGTTGGGTGGGAACGTGGCACGAGAGAGAGAAATTAT	GAGCGTTGGGTGGGAACGTGGCACGAGAGAGAGAAATTAT	chrX	111287	0.9999999982755756
chrX:16328-16367	GAGCGTTGGGTGGGAACGTGGCACGAGAGAGAGAAATTAT	GAGCGTTGGGTGGGAACGTGGCACGAGAGAGAGAAATTAT	chrX	155866	0.9999999982755756
chrX:16328-16367	GAGCGTTGGGTGGGAACGTGGCACGAGAGAGAGAAATTAT	GAGCGTTGGGTGGGAACGTGGCACGAGAGAGAGAAATTAT	chrX	19281	0.9999999982755756
chrX:16328-16367	GAGCGTTGGGTGGGAACGTGGCACGAGAGAGAGAAATTAT	GAGCGTTGGGTGGGAACGTGGCACGAGAGAGAGAAATTAT	chrX	138012	0.9999999982755756
chrX:16328-16367	GAGCGTTGGGTGGGAACGTGGCACGAGAGAGAGAAATTAT	GAGCGTTGGGTGGGAACGTGGCACGAGAGAGAGAAATTAT	chrX	34126	0.9999999982755756
chrX:16328-16367	GAGCGTTGGGTGGGAACGTGGCACGAGAGAGAGAAATTAT	GAGCGTTGGGTGGGAACGTGGCACGAGAGAGAGAAATTAT	chrX	117243	0.9999999982755756
chrX:16328-16367	GAGCGTTGGGTGGGAACGTGGCACGAGAGAGAGAAATTAT	GAGCGTTGGGTGGGAACGTGGCACGAGAGAGAGAAATTAT	chrX	132084	0.9999999982755756
chrX:16328-16367	GAGCGTTGGGTGGGAACGTGGCACGAGAGAGAGAAATTAT	GAGCGTTGGGTGGGAACGTGGCACGAGAGAGAGAAATTAT	chrX	28169	0.9999999982755756
chrX:16328-16367	GAGCGTTGGGTGGGAACGTGGCACGAGAGAGAGAAATTAT	GAGCGTTGGGTGGGAACGTGGCACGAGAGAGAGAAATTAT	chrX	143962	0.9999999982755756
chrX:16328-16367	GAGCGTTGGGTGGGAACGTGGCACGAGAGAGAGAAATTAT	GAGCGTTGGGTGGGAACGTGGCACGAGAGAGAGAAATTAT	chrX	16328	0.9999999982755756
chrX:16328-16367	GAGCGTTGGGTGGGAACGTGGCACGAGAGAGAGAAATTAT	GAGCGTTGGGTGGGAACGTGGCACGAGAGAGAGAAATTAT	chrX	149918	0.9999999982755756
chrX:16328-16367	GAGCGTTGGGTGGGAACGTGGCACGAGAGAGAGAAATTAT	GAGCGTTGGGTGGGAACGTGGCACGAGAGAGAGAAATTAT	chrX	176678	0.9999999982755756
chrX:16328-16367	GAGCGTTGGGTGGGAACGTGGCACGAGAGAGAGAAATTAT	GAGCGTTGGGTGGGAACGTGGCACGAGAGAGAGAAATTAT	chrX	96447	0.9999999982755756
chrX:16328-16367	GAGCGTTGGGTGGGAACGTGGCACGAGAGAGAGAAATTAT	GAGCGTTGGGTGGGAACGTGGCACGAGAGAGAGAAATTAT	chrX	93451	0.9999999982755756
chrX:16328-16367	GAGCGTTGGGTGGGAACGTGGCACGAGAGAGAGAAATTAT	GAGCGTTGGGTGGGAACGTGGCACGAGAGAGAGAAATTAT	chrX	40051	0.9999999982755756
chrX:16328-16367	GAGCGTTGGGTGGGAACGTGGCACGAGAGAGAGAAATTAT	GAGCGTTGGGTGGGAACGTGGCACGAGAGAGAGAAATTAT	chrX	54870	0.9999999982755756
chrX:16328-16367	GAGCGTTGGGTGGGAACGTGGCACGAGAGAGAGAAATTAT	GAGCGTTGGGTGGGAACGTGGCACGAGAGAGAGAAATTAT	chrX	152894	0.9999999982755756
chrX:16328-16367	GAGCGTTGGGTGGGAACGTGGCACGAGAGAGAGAAATTAT	GAGCGTTGGGTGGGAACGTGGCACGAGAGAGAGAAATTAT	chrX	81562	0.9999999982755756
chrX:16328-16367	GAGCGTTGGGTGGGAACGTGGCACGAGAGAGAGAAATTAT	GAGCGTTGGGTGGGAACGTGGCACGAGAGAGAGAAATTAT	chrX	161816	0.9999999982755756
chrX:16328-16367	GAGCGTTGGGTGGGAACGTGGCACGAGAGAGAGAAATTAT	GAGCGTTGGGTGGGAACGTGGCACGAGAGAGAGAAATTAT	chrX	90487	0.9999999982755756
chrX:16328-16367	GAGCGTTGGGTGGGAACGTGGCACGAGAGAGAGAAATTAT	GAGCGTTGGGTGGGAACGTGGCACGAGAGAGAGAAATTAT	chrX	78604	0.9999999982755756
chrX:16328-16367	GAGCGTTGGGTGGGAACGTGGCACGAGAGAGAGAAATTAT	GAGCGTTGGGTGGGAACGTGGCACGAGAGAGAGAAATTAT	chrX	170732	0.9999999982755756
chrX:16328-16367	GAGCGTTGGGTGGGAACGTGGCACGAGAGAGAGAAATTAT	GAGCGTTGGGTGGGAACGTGGCACGAGAGAGAGAAATTAT	chrX	46007	0.9999999982755756
chrX:16328-16367	GAGCGTTGGGTGGGAACGTGGCACGAGAGAGAGAAATTAT	GAGCGTTGGGTGGGAACGTGGCACGAGAGAGAGAAATTAT	chrX	129121	0.9999999982755756
chrX:16328-16367	GAGCGTTGGGTGGGAACGTGGCACGAGAGAGAGAAATTAT	GAGCGTTGGGTGGGAACGTGGCACGAGAGAGAGAAATTAT	chrX	43023	0.9999999982755756
chrX:16328-16367	GAGCGTTGGGTGGGAACGTGGCACGAGAGAGAGAAATTAT	GAGCGTTGGGTGGGAACGTGGCACGAGAGAGAGAAATTAT	chrX	102393	0.9999999982755756
chrX:16328-16367	GAGCGTTGGGTGGGAACGTGGCACGAGAGAGAGAAATTAT	GAGCGTTGGGTGGGAACGTGGCACGAGAGAGAGAAATTAT	chrX	37083	0.9999999982755756
chrX:16328-16367	GAGCGTTGGGTGGGAACGTGGCACGAGAGAGAGAAATTAT	GAGCGTTGGGTGGGAACGTGGCACGAGAGAGAGAAATTAT	chrX	72684	0.9999999982755756
chrX:16328-16367	GAGCGTTGGGTGGGAACGTGGCACGAGAGAGAGAAATTAT	GAGCGTTGGGTGGGAACGTGGCACGAGAGAGAGAAATTAT	chrX	114261	0.9999999982755756
chrX:16328-16367	GAGCGTTGGGTGGGAACGTGGCACGAGAGAGAGAAATTAT	GAGCGTTGGGTGGGAACGTGGCACGAGAGAGAGAAATTAT	chrX	51911	0.9999999982755756
chrX:16328-16367	GAGCGTTGGGTGGGAACGTGGCACGAGAGAGAGAAATTAT	GAGCGTTGGGTGGGAACGTGGCACGAGAGAGAGAAATTAT	chrX	66751	0.9999999982755756
chrX:16328-16367	GAGCGTTGGGTGGGAACGTGGCACGAGAGAGAGAAATTAT	GAGCGTTGGGTGGGAACGTGGCACGAGAGAGAGAAATTAT	chrX	75633	0.9999999982755756
chrX:16328-16367	GAGCGTTGGGTGGGAACGTGGCACGAGAGAGAGAAATTAT	GAGCGTTGGGTGGGAACGTGGCACGAGAGAGAGAAATTAT	chrX	146938	0.9999999982755756
chrX:16328-16367	GAGCGTTGGGTGGGAACGTGGCACGAGAGAGAGAAATTAT	GAGCGTTGGGTGGGAACGTGGCACGAGAGAGAGAAATTAT	chrX	140985	0.9999999982755756
chrX:16328-16367	GAGCGTTGGGTGGGAACGTGGCACGAGAGAGAGAAATTAT	GAGCGTTGGGTGGGAACGTGGCACGAGAGAGAGAAATTAT	chrX	126151	0.9999999982755756
chrX:16328-16367	GAGCGTTGGGTGGGAACGTGGCACGAGAGAGAGAAATTAT	GAGCGTTGGGTGGGAACGTGGCACGAGAGAGAGAAATTAT	chrX	69712	0.9999999982755756
chrX:16328-16367	GAGCGTTGGGTGGGAACGTGGCACGAGAGAGAGAAATTAT	GAGCGTTGGGTGGGAACATGGCACGAGAGAGAGAAATTAT	chrX	123175	0.999999497305976
chrX:13564-13600	TTGTCTGTCTTGAGAATAGCATTCAACGCGACTGTGT	TTGTCTGTCTTGAGAATAGCATTCAACGCGACTGTGT	chrX	132296	0.9999925089607917
chrX:13564-13600	TTGTCTGTCTTGAGAATAGCATTCAACGCGACTGTGT	TTGTCTGTCTTGAGAATAGCATTCAACGCGACTGTGT	chrX	114483	0.9999925089607917
chrX:13564-13600	TTGTCTGTCTTGAGAATAGCATTCAACGCGACTGTGT	TTGTCTGTCTTGAGAATAGCATTCAACGCGACTGTGT	chrX	144170	0.9999925089607917
chrX:13564-13600	TTGTCTGTCTTGAGAATAGCATTCAACGCGACTGTGT	TTGTCTGTCTTGAGAATAGCATTCAACGCGACTGTGT	chrX	162028	0.9999925089607917
chrX:13564-13600	TTGTCTGTCTTGAGAATAGCATTCAACGCGACTGTGT	TTGTCTGTCTTGAGAATAGCATTCAACGCGACTGTGT	chrX	123399	0.9999925089607917
chrX:13564-13600	TTGTCTGTCTTGAGAATAGCATTCAACGCGACTGTGT	TTGTCTGTCTTGAGAATAGCATTCAACGCGACTGTGT	chrX	96671	0.9999925089607917
chrX:13564-13600	TTGTCTGTCTTGAGAATAGCATTCAACGCGACTGTGT	TTGTCTGTCTTGAGAATAGCATTCAACGCGACTGTGT	chrX	55092	0.9999925089607917
chrX:13564-13600	TTGTCTGTCTTGAGAATAGCATTCAACGCGACTGTGT	TTGTCTGTCTTGAGAATAGCATTCAACGCGACTGTGT	chrX	78810	0.9999925089607917
chrX:13564-13600	TTGTCTGTCTTGAGAATAGCATTCAACGCGACTGTGT	TTGTCTGTCTTGAGAATAGCATTCAACGCGACTGTGT	chrX	61027	0.9999925089607917
chrX:13564-13600	TTGTCTGTCTTGAGAATAGCATTCAACGCGACTGTGT	TTGTCTGTCTTGAGAATAGCATTCAACGCGACTGTGT	chrX	111501	0.9999925089607917
chrX:13564-13600	TTGTCTGTCTTGAGAATAGCATTCAACGCGACTGTGT	TTGTCTGTCTTGAGAATAGCATTCAACGCGACTGTGT	chrX	165000	0.9999925089607917
chrX:13564-13600	TTGTCTGTCTTGAGAATAGCATTCAACGCGACTGTGT	TTGTCTGTCTTGAGAATAGCATTCAACGCGACTGTGT	chrX	49174	0.9999925089607917
chrX:13564-13600	TTGTCTGTCTTGAGAATAGCATTCAACGCGACTGTGT	TTGTCTGTCTTGAGAATAGCATTCAACGCGACTGTGT	chrX	22442	0.9999925089607917
chrX:13564-13600	TTGTCTGTCTTGAGAATAGCATTCAACGCGACTGTGT	TTGTCTGTCTTGAGAATAGCATTCAACGCGACTGTGT	chrX	129337	0.9999925089607917
chrX:13564-13600	TTGTCTGTCTTGAGAATAGCATTCAACGCGACTGTGT	TTGTCTGTCTTGAGAATAGCATTCAACGCGACTGTGT	chrX	105564	0.9999925089607917
chrX:13564-13600	TTGTCTGTCTTGAGAATAGCATTCAACGCGACTGTGT	TTGTCTGTCTTGAGAATAGCATTCAACGCGACTGTGT	chrX	138224	0.9999925089607917
chrX:13564-13600	TTGTCTGTCTTGAGAATAGCATTCAACGCGACTGTGT	TTGTCTGTCTTGAGAATAGCATTCAACGCGACTGTGT	chrX	19493	0.9999925089607917
chrX:13564-13600	TTGTCTGTCTTGAGAATAGCATTCAACGCGACTGTGT	TTGTCTGTCTTGAGAATAGCATTCAACGCGACTGTGT	chrX	141197	0.9999925089607917
chrX:13564-13600	TTGTCTGTCTTGAGAATAGCATTCAACGCGACTGTGT	TTGTCTGTCTTGAGAATAGCATTCAACGCGACTGTGT	chrX	126363	0.9999925089607917
chrX:13564-13600	TTGTCTGTCTTGAGAATAGCATTCAACGCGACTGTGT	TTGTCTGTCTTGAGAATAGCATTCAACGCGACTGTGT	chrX	117455	0.9999925089607917
chrX:13564-13600	TTGTCTGTCTTGAGAATAGCATTCAACGCGACTGTGT	TTGTCTGTCTTGAGAATAGCATTCAACGCGACTGTGT	chrX	28389	0.9999925089607917
chrX:13564-13600	TTGTCTGTCTTGAGAATAGCATTCAACGCGACTGTGT	TTGTCTGTCTTGAGAATAGCATTCAACGCGACTGTGT	chrX	153106	0.9999925089607917
chrX:13564-13600	TTGTCTGTCTTGAGAATAGCATTCAACGCGACTGTGT	TTGTCTGTCTTGAGAATAGCATTCAACGCGACTGTGT	chrX	90699	0.9999925089607917
chrX:13564-13600	TTGTCTGTCTTGAGAATAGCATTCAACGCGACTGTGT	TTGTCTGTCTTGAGAATAGCATTCAACGCGACTGTGT	chrX	52133	0.9999925089607917
[truncated: 2,976 more rows]
