# Supplementary material for: Tigerfish designs oligonucleotide-based in situ hybridization probes targeting intervals of highly repetitive DNA at the scale of genomes
Source: Nat Commun. 2024 Feb 3;15:1027. doi: 10.1038/s41467-024-45385-x (PMC10838309; doi:10.1038/s41467-024-45385-x)
Supplement: Supplementary file 8 — Supplementary Software [file 41467_2024_45385_MOESM8_ESM.zip › TigerFISH-master/example_run/repeat_discovery_test/expected_output/04_supplementary_output/06_chrom_candidate_probes/chr4_final_probes.txt]

chr4:3998-4033	chr4:507-110000	chr4:3998-109828	CGGAGTTTCTGCAGCAGGCGCAACCTCTCCTAGAAA	46.75	627	627	1.0	6.0	32.99998939576817	0	1.0
chr4:4258-4293	chr4:507-110000	chr4:3998-109828	GGGATTCCTGCCTTCTAGGTCTAGGCCCGGTGAGAG	46.92	627	627	1.0	6.0	32.99999588892572	0	1.0
chr4:4307-4342	chr4:507-110000	chr4:3998-109828	GAGAACTGCCATTCTTTCCTGGGCATCCCGGGGATC	46.99	627	627	1.0	6.0	32.99999860795736	0	1.0
chr4:4095-4130	chr4:507-110000	chr4:3998-109828	CGAGGAAGAATACCGGGCTCTGCTGGAGGAGCTTTA	45.85	627	627	1.0	6.0	32.999997784916985	0	1.0
chr4:4751-4786	chr4:507-110000	chr4:3998-109828	CGGGCAGAGATGGAGAGAGGAACGGGAGACCTAGAG	46.42	608	608	1.0	5.96969696969697	31.99999626827841	0	1.0
chr4:6547-6582	chr4:507-110000	chr4:3998-109828	GGCCTCCCGGAGTCCAGGATTCAGATCTGGTTTCAG	46.26	608	608	1.0	5.96969696969697	31.999974314153892	0	1.0
chr4:5482-5517	chr4:507-110000	chr4:3998-109828	GAGGCATCTCCTCTCTGGGGTCTCGCTCTGGTCTTC	46.89	608	608	1.0	5.96969696969697	31.99999935868299	0	1.0
chr4:5613-5648	chr4:507-110000	chr4:3998-109828	CCTGGCACACTCAAGACTCCCACGGAGGTTCAGTTC	46.6	608	608	1.0	5.96969696969697	31.999995058357744	0	1.0
chr4:6323-6358	chr4:507-110000	chr4:3998-109828	GCATTCCGGAGCCCAGGGTCCAGATTTGGTTTCAGA	46.92	608	608	1.0	5.96969696969697	32.23328534625113	0	1.0
chr4:6473-6508	chr4:507-110000	chr4:3998-109828	CCCTGCTCCTCCGAGCCTTTGAGAAGGATCGCTTTC	46.72	608	608	1.0	5.96969696969697	31.99998560225732	0	1.0
