# Supplementary material for: Tigerfish designs oligonucleotide-based in situ hybridization probes targeting intervals of highly repetitive DNA at the scale of genomes
Source: Nat Commun. 2024 Feb 3;15:1027. doi: 10.1038/s41467-024-45385-x (PMC10838309; doi:10.1038/s41467-024-45385-x)
Supplement: Supplementary file 10 — Source Data [file 41467_2024_45385_MOESM10_ESM.gz]

Archive with 89,454 entries (89,229 files):
- ._Tigerfish_full_data
- Tigerfish_full_data
- Tigerfish_full_data/._Figure_S1_HOR_TRF_Analysis
- Tigerfish_full_data/Figure_S1_HOR_TRF_Analysis
- Tigerfish_full_data/._.DS_Store
- Tigerfish_full_data/.DS_Store
- Tigerfish_full_data/._Figure_2
- Tigerfish_full_data/Figure_2
- Tigerfish_full_data/._Scripts
- Tigerfish_full_data/Scripts
- Tigerfish_full_data/._Figure_4
- Tigerfish_full_data/Figure_4
- Tigerfish_full_data/._Figure_S2
- Tigerfish_full_data/Figure_S2
- Tigerfish_full_data/._Figure_5_S11
- Tigerfish_full_data/Figure_5_S11
- Tigerfish_full_data/Figure_5_S11/._.DS_Store
- Tigerfish_full_data/Figure_5_S11/.DS_Store
- Tigerfish_full_data/Figure_5_S11/._benchmarks
- Tigerfish_full_data/Figure_5_S11/benchmarks
- Tigerfish_full_data/Figure_5_S11/benchmarks/._.DS_Store
- Tigerfish_full_data/Figure_5_S11/benchmarks/.DS_Store
- Tigerfish_full_data/Figure_5_S11/benchmarks/._01_reference_files
- Tigerfish_full_data/Figure_5_S11/benchmarks/01_reference_files
- Tigerfish_full_data/Figure_5_S11/benchmarks/._02_intermediate_files
- Tigerfish_full_data/Figure_5_S11/benchmarks/02_intermediate_files
- Tigerfish_full_data/Figure_5_S11/benchmarks/._04_supplementary_output
- Tigerfish_full_data/Figure_5_S11/benchmarks/04_supplementary_output
- Tigerfish_full_data/Figure_5_S11/benchmarks/04_supplementary_output/._.DS_Store
- Tigerfish_full_data/Figure_5_S11/benchmarks/04_supplementary_output/.DS_Store
- Tigerfish_full_data/Figure_5_S11/benchmarks/04_supplementary_output/._02_get_alignments
- Tigerfish_full_data/Figure_5_S11/benchmarks/04_supplementary_output/02_get_alignments
- Tigerfish_full_data/Figure_5_S11/benchmarks/04_supplementary_output/._03_map_region
- Tigerfish_full_data/Figure_5_S11/benchmarks/04_supplementary_output/03_map_region
- Tigerfish_full_data/Figure_5_S11/benchmarks/04_supplementary_output/03_map_region/._chr12
- Tigerfish_full_data/Figure_5_S11/benchmarks/04_supplementary_output/03_map_region/chr12
- Tigerfish_full_data/Figure_5_S11/benchmarks/04_supplementary_output/03_map_region/._chr15
- Tigerfish_full_data/Figure_5_S11/benchmarks/04_supplementary_output/03_map_region/chr15
- Tigerfish_full_data/Figure_5_S11/benchmarks/04_supplementary_output/03_map_region/._chr14
- Tigerfish_full_data/Figure_5_S11/benchmarks/04_supplementary_output/03_map_region/chr14
- Tigerfish_full_data/Figure_5_S11/benchmarks/04_supplementary_output/03_map_region/._chr13
- Tigerfish_full_data/Figure_5_S11/benchmarks/04_supplementary_output/03_map_region/chr13
- Tigerfish_full_data/Figure_5_S11/benchmarks/04_supplementary_output/03_map_region/._chr22
- Tigerfish_full_data/Figure_5_S11/benchmarks/04_supplementary_output/03_map_region/chr22
- Tigerfish_full_data/Figure_5_S11/benchmarks/04_supplementary_output/03_map_region/._chrX
- Tigerfish_full_data/Figure_5_S11/benchmarks/04_supplementary_output/03_map_region/chrX
- Tigerfish_full_data/Figure_5_S11/benchmarks/04_supplementary_output/03_map_region/._chr4
- Tigerfish_full_data/Figure_5_S11/benchmarks/04_supplementary_output/03_map_region/chr4
- Tigerfish_full_data/Figure_5_S11/benchmarks/04_supplementary_output/03_map_region/._chr3
- Tigerfish_full_data/Figure_5_S11/benchmarks/04_supplementary_output/03_map_region/chr3
- Tigerfish_full_data/Figure_5_S11/benchmarks/04_supplementary_output/03_map_region/._chr2
- Tigerfish_full_data/Figure_5_S11/benchmarks/04_supplementary_output/03_map_region/chr2
- Tigerfish_full_data/Figure_5_S11/benchmarks/04_supplementary_output/03_map_region/._chr5
- Tigerfish_full_data/Figure_5_S11/benchmarks/04_supplementary_output/03_map_region/chr5
- Tigerfish_full_data/Figure_5_S11/benchmarks/04_supplementary_output/03_map_region/._chrY
- Tigerfish_full_data/Figure_5_S11/benchmarks/04_supplementary_output/03_map_region/chrY
- Tigerfish_full_data/Figure_5_S11/benchmarks/04_supplementary_output/03_map_region/._chr18
- Tigerfish_full_data/Figure_5_S11/benchmarks/04_supplementary_output/03_map_region/chr18
- Tigerfish_full_data/Figure_5_S11/benchmarks/04_supplementary_output/03_map_region/._chr20
- Tigerfish_full_data/Figure_5_S11/benchmarks/04_supplementary_output/03_map_region/chr20
- Tigerfish_full_data/Figure_5_S11/benchmarks/04_supplementary_output/03_map_region/._chr16
- Tigerfish_full_data/Figure_5_S11/benchmarks/04_supplementary_output/03_map_region/chr16
- Tigerfish_full_data/Figure_5_S11/benchmarks/04_supplementary_output/03_map_region/._chr11
- Tigerfish_full_data/Figure_5_S11/benchmarks/04_supplementary_output/03_map_region/chr11
- Tigerfish_full_data/Figure_5_S11/benchmarks/04_supplementary_output/03_map_region/._chr10
- Tigerfish_full_data/Figure_5_S11/benchmarks/04_supplementary_output/03_map_region/chr10
- Tigerfish_full_data/Figure_5_S11/benchmarks/04_supplementary_output/03_map_region/._chr17
- Tigerfish_full_data/Figure_5_S11/benchmarks/04_supplementary_output/03_map_region/chr17
- Tigerfish_full_data/Figure_5_S11/benchmarks/04_supplementary_output/03_map_region/._chr21
- Tigerfish_full_data/Figure_5_S11/benchmarks/04_supplementary_output/03_map_region/chr21
- Tigerfish_full_data/Figure_5_S11/benchmarks/04_supplementary_output/03_map_region/._chr19
- Tigerfish_full_data/Figure_5_S11/benchmarks/04_supplementary_output/03_map_region/chr19
- Tigerfish_full_data/Figure_5_S11/benchmarks/04_supplementary_output/03_map_region/._chr7
- Tigerfish_full_data/Figure_5_S11/benchmarks/04_supplementary_output/03_map_region/chr7
- Tigerfish_full_data/Figure_5_S11/benchmarks/04_supplementary_output/03_map_region/._chr9
- Tigerfish_full_data/Figure_5_S11/benchmarks/04_supplementary_output/03_map_region/chr9
- Tigerfish_full_data/Figure_5_S11/benchmarks/04_supplementary_output/03_map_region/._chr8
- Tigerfish_full_data/Figure_5_S11/benchmarks/04_supplementary_output/03_map_region/chr8
- Tigerfish_full_data/Figure_5_S11/benchmarks/04_supplementary_output/03_map_region/._chr6
- Tigerfish_full_data/Figure_5_S11/benchmarks/04_supplementary_output/03_map_region/chr6
- Tigerfish_full_data/Figure_5_S11/benchmarks/04_supplementary_output/03_map_region/._chr1
- Tigerfish_full_data/Figure_5_S11/benchmarks/04_supplementary_output/03_map_region/chr1
- Tigerfish_full_data/Figure_5_S11/benchmarks/04_supplementary_output/03_map_region/chr1/._chr1:227700513-228028512.txt
- Tigerfish_full_data/Figure_5_S11/benchmarks/04_supplementary_output/03_map_region/chr1/chr1:227700513-228028512.txt
- Tigerfish_full_data/Figure_5_S11/benchmarks/04_supplementary_output/03_map_region/chr1/._chr1:1712220-1726062.txt
- Tigerfish_full_data/Figure_5_S11/benchmarks/04_supplementary_output/03_map_region/chr1/chr1:1712220-1726062.txt
- Tigerfish_full_data/Figure_5_S11/benchmarks/04_supplementary_output/03_map_region/chr1/._chr1:4451256-4455919.txt
- Tigerfish_full_data/Figure_5_S11/benchmarks/04_supplementary_output/03_map_region/chr1/chr1:4451256-4455919.txt
- Tigerfish_full_data/Figure_5_S11/benchmarks/04_supplementary_output/03_map_region/chr1/._chr1:151315766-151358006.txt
- Tigerfish_full_data/Figure_5_S11/benchmarks/04_supplementary_output/03_map_region/chr1/chr1:151315766-151358006.txt
- Tigerfish_full_data/Figure_5_S11/benchmarks/04_supplementary_output/03_map_region/chr1/._chr1:121580221-142616939.txt
- Tigerfish_full_data/Figure_5_S11/benchmarks/04_supplementary_output/03_map_region/chr1/chr1:121580221-142616939.txt
- Tigerfish_full_data/Figure_5_S11/benchmarks/04_supplementary_output/03_map_region/chr1/._chr1:247830566-247869203.txt
- Tigerfish_full_data/Figure_5_S11/benchmarks/04_supplementary_output/03_map_region/chr1/chr1:247830566-247869203.txt
- Tigerfish_full_data/Figure_5_S11/benchmarks/04_supplementary_output/03_map_region/chr1/._chr1:245806104-245817321.txt
- Tigerfish_full_data/Figure_5_S11/benchmarks/04_supplementary_output/03_map_region/chr1/chr1:245806104-245817321.txt
- Tigerfish_full_data/Figure_5_S11/benchmarks/04_supplementary_output/03_map_region/chr1/._chr1:2086730-2285337.txt
- Tigerfish_full_data/Figure_5_S11/benchmarks/04_supplementary_output/03_map_region/chr1/chr1:2086730-2285337.txt
- Tigerfish_full_data/Figure_5_S11/benchmarks/04_supplementary_output/03_map_region/chr1/._chr1:1876913-1884935.txt
- Tigerfish_full_data/Figure_5_S11/benchmarks/04_supplementary_output/03_map_region/chr1/chr1:1876913-1884935.txt
- Tigerfish_full_data/Figure_5_S11/benchmarks/04_supplementary_output/03_map_region/chr1/._chr1:209889233-209913154.txt
- Tigerfish_full_data/Figure_5_S11/benchmarks/04_supplementary_output/03_map_region/chr1/chr1:209889233-209913154.txt
- Tigerfish_full_data/Figure_5_S11/benchmarks/04_supplementary_output/03_map_region/chr1/._chr1:714368-724784.txt
- Tigerfish_full_data/Figure_5_S11/benchmarks/04_supplementary_output/03_map_region/chr1/chr1:714368-724784.txt
- Tigerfish_full_data/Figure_5_S11/benchmarks/04_supplementary_output/03_map_region/chr1/._chr1:236108466-236141209.txt
- Tigerfish_full_data/Figure_5_S11/benchmarks/04_supplementary_output/03_map_region/chr1/chr1:236108466-236141209.txt
- Tigerfish_full_data/Figure_5_S11/benchmarks/04_supplementary_output/03_map_region/chr6/._chr6:374421-383318.txt
- Tigerfish_full_data/Figure_5_S11/benchmarks/04_supplementary_output/03_map_region/chr6/chr6:374421-383318.txt
- Tigerfish_full_data/Figure_5_S11/benchmarks/04_supplementary_output/03_map_region/chr6/._chr6:171754119-171774438.txt
- Tigerfish_full_data/Figure_5_S11/benchmarks/04_supplementary_output/03_map_region/chr6/chr6:171754119-171774438.txt
- Tigerfish_full_data/Figure_5_S11/benchmarks/04_supplementary_output/03_map_region/chr6/._chr6:170183125-170208293.txt
- Tigerfish_full_data/Figure_5_S11/benchmarks/04_supplementary_output/03_map_region/chr6/chr6:170183125-170208293.txt
- Tigerfish_full_data/Figure_5_S11/benchmarks/04_supplementary_output/03_map_region/chr6/._chr6:2956146-2981868.txt
- Tigerfish_full_data/Figure_5_S11/benchmarks/04_supplementary_output/03_map_region/chr6/chr6:2956146-2981868.txt
- Tigerfish_full_data/Figure_5_S11/benchmarks/04_supplementary_output/03_map_region/chr6/._chr6:158512856-158559231.txt
- Tigerfish_full_data/Figure_5_S11/benchmarks/04_supplementary_output/03_map_region/chr6/chr6:158512856-158559231.txt
- Tigerfish_full_data/Figure_5_S11/benchmarks/04_supplementary_output/03_map_region/chr6/._chr6:171242557-171249167.txt
- Tigerfish_full_data/Figure_5_S11/benchmarks/04_supplementary_output/03_map_region/chr6/chr6:171242557-171249167.txt
- Tigerfish_full_data/Figure_5_S11/benchmarks/04_supplementary_output/03_map_region/chr6/._chr6:103630401-103642951.txt
- Tigerfish_full_data/Figure_5_S11/benchmarks/04_supplementary_output/03_map_region/chr6/chr6:103630401-103642951.txt
- Tigerfish_full_data/Figure_5_S11/benchmarks/04_supplementary_output/03_map_region/chr6/._chr6:171572407-171583783.txt
- Tigerfish_full_data/Figure_5_S11/benchmarks/04_supplementary_output/03_map_region/chr6/chr6:171572407-171583783.txt
- Tigerfish_full_data/Figure_5_S11/benchmarks/04_supplementary_output/03_map_region/chr6/._chr6:169927304-169944059.txt
- Tigerfish_full_data/Figure_5_S11/benchmarks/04_supplementary_output/03_map_region/chr6/chr6:169927304-169944059.txt
- Tigerfish_full_data/Figure_5_S11/benchmarks/04_supplementary_output/03_map_region/chr6/._chr6:169572457-169584172.txt
- Tigerfish_full_data/Figure_5_S11/benchmarks/04_supplementary_output/03_map_region/chr6/chr6:169572457-169584172.txt
- Tigerfish_full_data/Figure_5_S11/benchmarks/04_supplementary_output/03_map_region/chr6/._chr6:58223909-61423977.txt
- Tigerfish_full_data/Figure_5_S11/benchmarks/04_supplementary_output/03_map_region/chr6/chr6:58223909-61423977.txt
- Tigerfish_full_data/Figure_5_S11/benchmarks/04_supplementary_output/03_map_region/chr6/._chr6:170994900-171002554.txt
- Tigerfish_full_data/Figure_5_S11/benchmarks/04_supplementary_output/03_map_region/chr6/chr6:170994900-171002554.txt
- Tigerfish_full_data/Figure_5_S11/benchmarks/04_supplementary_output/03_map_region/chr8/._chr8:145800555-145880121.txt
- Tigerfish_full_data/Figure_5_S11/benchmarks/04_supplementary_output/03_map_region/chr8/chr8:145800555-145880121.txt
- Tigerfish_full_data/Figure_5_S11/benchmarks/04_supplementary_output/03_map_region/chr8/._chr8:819294-833113.txt
- Tigerfish_full_data/Figure_5_S11/benchmarks/04_supplementary_output/03_map_region/chr8/chr8:819294-833113.txt
- Tigerfish_full_data/Figure_5_S11/benchmarks/04_supplementary_output/03_map_region/chr8/._chr8:135579249-135587253.txt
- Tigerfish_full_data/Figure_5_S11/benchmarks/04_supplementary_output/03_map_region/chr8/chr8:135579249-135587253.txt
- Tigerfish_full_data/Figure_5_S11/benchmarks/04_supplementary_output/03_map_region/chr8/._chr8:43976792-46391766.txt
- Tigerfish_full_data/Figure_5_S11/benchmarks/04_supplementary_output/03_map_region/chr8/chr8:43976792-46391766.txt
- Tigerfish_full_data/Figure_5_S11/benchmarks/04_supplementary_output/03_map_region/chr8/._chr8:144169819-144221361.txt
- Tigerfish_full_data/Figure_5_S11/benchmarks/04_supplementary_output/03_map_region/chr8/chr8:144169819-144221361.txt
- Tigerfish_full_data/Figure_5_S11/benchmarks/04_supplementary_output/03_map_region/chr8/._chr8:86074377-86949545.txt
- Tigerfish_full_data/Figure_5_S11/benchmarks/04_supplementary_output/03_map_region/chr8/chr8:86074377-86949545.txt
- Tigerfish_full_data/Figure_5_S11/benchmarks/04_supplementary_output/03_map_region/chr8/._chr8:143899655-143908082.txt
- Tigerfish_full_data/Figure_5_S11/benchmarks/04_supplementary_output/03_map_region/chr8/chr8:143899655-143908082.txt
- Tigerfish_full_data/Figure_5_S11/benchmarks/04_supplementary_output/03_map_region/chr8/._chr8:142609174-142624362.txt
- Tigerfish_full_data/Figure_5_S11/benchmarks/04_supplementary_output/03_map_region/chr8/chr8:142609174-142624362.txt
- Tigerfish_full_data/Figure_5_S11/benchmarks/04_supplementary_output/03_map_region/chr8/._chr8:1032408-1040044.txt
- Tigerfish_full_data/Figure_5_S11/benchmarks/04_supplementary_output/03_map_region/chr8/chr8:1032408-1040044.txt
- Tigerfish_full_data/Figure_5_S11/benchmarks/04_supplementary_output/03_map_region/chr8/._chr8:1014791-1032062.txt
- Tigerfish_full_data/Figure_5_S11/benchmarks/04_supplementary_output/03_map_region/chr8/chr8:1014791-1032062.txt
- Tigerfish_full_data/Figure_5_S11/benchmarks/04_supplementary_output/03_map_region/chr8/._chr8:144801047-144853076.txt
- Tigerfish_full_data/Figure_5_S11/benchmarks/04_supplementary_output/03_map_region/chr8/chr8:144801047-144853076.txt
- Tigerfish_full_data/Figure_5_S11/benchmarks/04_supplementary_output/03_map_region/chr8/._chr8:1590521-1597814.txt
- Tigerfish_full_data/Figure_5_S11/benchmarks/04_supplementary_output/03_map_region/chr8/chr8:1590521-1597814.txt
- Tigerfish_full_data/Figure_5_S11/benchmarks/04_supplementary_output/03_map_region/chr8/._chr8:1862946-1870883.txt
- Tigerfish_full_data/Figure_5_S11/benchmarks/04_supplementary_output/03_map_region/chr8/chr8:1862946-1870883.txt
- Tigerfish_full_data/Figure_5_S11/benchmarks/04_supplementary_output/03_map_region/chr8/._chr8:145275619-145305934.txt
- Tigerfish_full_data/Figure_5_S11/benchmarks/04_supplementary_output/03_map_region/chr8/chr8:145275619-145305934.txt
- Tigerfish_full_data/Figure_5_S11/benchmarks/04_supplementary_output/03_map_region/chr8/._chr8:1094337-1109484.txt
- Tigerfish_full_data/Figure_5_S11/benchmarks/04_supplementary_output/03_map_region/chr8/chr8:1094337-1109484.txt
- Tigerfish_full_data/Figure_5_S11/benchmarks/04_supplementary_output/03_map_region/chr8/._chr8:4872339-4880700.txt
- Tigerfish_full_data/Figure_5_S11/benchmarks/04_supplementary_output/03_map_region/chr8/chr8:4872339-4880700.txt
- Tigerfish_full_data/Figure_5_S11/benchmarks/04_supplementary_output/03_map_region/chr9/._chr9:48216969-77119366.txt
- Tigerfish_full_data/Figure_5_S11/benchmarks/04_supplementary_output/03_map_region/chr9/chr9:48216969-77119366.txt
- Tigerfish_full_data/Figure_5_S11/benchmarks/04_supplementary_output/03_map_region/chr9/._chr9:149325041-149345236.txt
- Tigerfish_full_data/Figure_5_S11/benchmarks/04_supplementary_output/03_map_region/chr9/chr9:149325041-149345236.txt
- Tigerfish_full_data/Figure_5_S11/benchmarks/04_supplementary_output/03_map_region/chr9/._chr9:311058-322626.txt
- Tigerfish_full_data/Figure_5_S11/benchmarks/04_supplementary_output/03_map_region/chr9/chr9:311058-322626.txt
- Tigerfish_full_data/Figure_5_S11/benchmarks/04_supplementary_output/03_map_region/chr9/._chr9:150034568-150042760.txt
- Tigerfish_full_data/Figure_5_S11/benchmarks/04_supplementary_output/03_map_region/chr9/chr9:150034568-150042760.txt
- Tigerfish_full_data/Figure_5_S11/benchmarks/04_supplementary_output/03_map_region/chr9/._chr9:150095968-150140698.txt
- Tigerfish_full_data/Figure_5_S11/benchmarks/04_supplementary_output/03_map_region/chr9/chr9:150095968-150140698.txt
- Tigerfish_full_data/Figure_5_S11/benchmarks/04_supplementary_output/03_map_region/chr9/._chr9:116182196-116198869.txt
- Tigerfish_full_data/Figure_5_S11/benchmarks/04_supplementary_output/03_map_region/chr9/chr9:116182196-116198869.txt
- Tigerfish_full_data/Figure_5_S11/benchmarks/04_supplementary_output/03_map_region/chr9/._chr9:44361889-48161577.txt
- Tigerfish_full_data/Figure_5_S11/benchmarks/04_supplementary_output/03_map_region/chr9/chr9:44361889-48161577.txt
- Tigerfish_full_data/Figure_5_S11/benchmarks/04_supplementary_output/03_map_region/chr9/._chr9:146212523-146243121.txt
- Tigerfish_full_data/Figure_5_S11/benchmarks/04_supplementary_output/03_map_region/chr9/chr9:146212523-146243121.txt
- Tigerfish_full_data/Figure_5_S11/benchmarks/04_supplementary_output/03_map_region/chr9/._chr9:149557387-149601047.txt
- Tigerfish_full_data/Figure_5_S11/benchmarks/04_supplementary_output/03_map_region/chr9/chr9:149557387-149601047.txt
- Tigerfish_full_data/Figure_5_S11/benchmarks/04_supplementary_output/03_map_region/chr7/._chr7:158910675-158925726.txt
- Tigerfish_full_data/Figure_5_S11/benchmarks/04_supplementary_output/03_map_region/chr7/chr7:158910675-158925726.txt
- Tigerfish_full_data/Figure_5_S11/benchmarks/04_supplementary_output/03_map_region/chr7/._chr7:160135384-160145129.txt
- Tigerfish_full_data/Figure_5_S11/benchmarks/04_supplementary_output/03_map_region/chr7/chr7:160135384-160145129.txt
- Tigerfish_full_data/Figure_5_S11/benchmarks/04_supplementary_output/03_map_region/chr7/._chr7:155827981-155845895.txt
- Tigerfish_full_data/Figure_5_S11/benchmarks/04_supplementary_output/03_map_region/chr7/chr7:155827981-155845895.txt
- Tigerfish_full_data/Figure_5_S11/benchmarks/04_supplementary_output/03_map_region/chr7/._chr7:57778729-64198393.txt
- Tigerfish_full_data/Figure_5_S11/benchmarks/04_supplementary_output/03_map_region/chr7/chr7:57778729-64198393.txt
- Tigerfish_full_data/Figure_5_S11/benchmarks/04_supplementary_output/03_map_region/chr7/._chr7:56462182-56716989.txt
- Tigerfish_full_data/Figure_5_S11/benchmarks/04_supplementary_output/03_map_region/chr7/chr7:56462182-56716989.txt
- Tigerfish_full_data/Figure_5_S11/benchmarks/04_supplementary_output/03_map_region/chr7/._chr7:4374933-4384346.txt
- Tigerfish_full_data/Figure_5_S11/benchmarks/04_supplementary_output/03_map_region/chr7/chr7:4374933-4384346.txt
- Tigerfish_full_data/Figure_5_S11/benchmarks/04_supplementary_output/03_map_region/chr7/._chr7:1217561-1227014.txt
- Tigerfish_full_data/Figure_5_S11/benchmarks/04_supplementary_output/03_map_region/chr7/chr7:1217561-1227014.txt
- Tigerfish_full_data/Figure_5_S11/benchmarks/04_supplementary_output/03_map_region/chr7/._chr7:158880799-158889264.txt
- Tigerfish_full_data/Figure_5_S11/benchmarks/04_supplementary_output/03_map_region/chr7/chr7:158880799-158889264.txt
- Tigerfish_full_data/Figure_5_S11/benchmarks/04_supplementary_output/03_map_region/chr7/._chr7:156501440-156526329.txt
- Tigerfish_full_data/Figure_5_S11/benchmarks/04_supplementary_output/03_map_region/chr7/chr7:156501440-156526329.txt
- Tigerfish_full_data/Figure_5_S11/benchmarks/04_supplementary_output/03_map_region/chr7/._chr7:102272416-102336392.txt
- Tigerfish_full_data/Figure_5_S11/benchmarks/04_supplementary_output/03_map_region/chr7/chr7:102272416-102336392.txt
- Tigerfish_full_data/Figure_5_S11/benchmarks/04_supplementary_output/03_map_region/chr7/._chr7:158832338-158840247.txt
- Tigerfish_full_data/Figure_5_S11/benchmarks/04_supplementary_output/03_map_region/chr7/chr7:158832338-158840247.txt
- Tigerfish_full_data/Figure_5_S11/benchmarks/04_supplementary_output/03_map_region/chr7/._chr7:159726006-159736735.txt
- Tigerfish_full_data/Figure_5_S11/benchmarks/04_supplementary_output/03_map_region/chr7/chr7:159726006-159736735.txt
- Tigerfish_full_data/Figure_5_S11/benchmarks/04_supplementary_output/03_map_region/chr7/._chr7:102336683-102479388.txt
- Tigerfish_full_data/Figure_5_S11/benchmarks/04_supplementary_output/03_map_region/chr7/chr7:102336683-102479388.txt
- Tigerfish_full_data/Figure_5_S11/benchmarks/04_supplementary_output/03_map_region/chr7/._chr7:2370765-2487389.txt
- Tigerfish_full_data/Figure_5_S11/benchmarks/04_supplementary_output/03_map_region/chr7/chr7:2370765-2487389.txt
- Tigerfish_full_data/Figure_5_S11/benchmarks/04_supplementary_output/03_map_region/chr7/._chr7:160426567-160438971.txt
- Tigerfish_full_data/Figure_5_S11/benchmarks/04_supplementary_output/03_map_region/chr7/chr7:160426567-160438971.txt
- Tigerfish_full_data/Figure_5_S11/benchmarks/04_supplementary_output/03_map_region/chr7/._chr7:158083818-158131968.txt
- Tigerfish_full_data/Figure_5_S11/benchmarks/04_supplementary_output/03_map_region/chr7/chr7:158083818-158131968.txt
- Tigerfish_full_data/Figure_5_S11/benchmarks/04_supplementary_output/03_map_region/chr7/._chr7:500333-508314.txt
- Tigerfish_full_data/Figure_5_S11/benchmarks/04_supplementary_output/03_map_region/chr7/chr7:500333-508314.txt
- Tigerfish_full_data/Figure_5_S11/benchmarks/04_supplementary_output/03_map_region/chr7/._chr7:159533155-159557810.txt
- Tigerfish_full_data/Figure_5_S11/benchmarks/04_supplementary_output/03_map_region/chr7/chr7:159533155-159557810.txt
- Tigerfish_full_data/Figure_5_S11/benchmarks/04_supplementary_output/03_map_region/chr7/._chr7:159336695-159369684.txt
- Tigerfish_full_data/Figure_5_S11/benchmarks/04_supplementary_output/03_map_region/chr7/chr7:159336695-159369684.txt
- Tigerfish_full_data/Figure_5_S11/benchmarks/04_supplementary_output/03_map_region/chr19/._chr19:981277-1003677.txt
- Tigerfish_full_data/Figure_5_S11/benchmarks/04_supplementary_output/03_map_region/chr19/chr19:981277-1003677.txt
- Tigerfish_full_data/Figure_5_S11/benchmarks/04_supplementary_output/03_map_region/chr19/._chr19:768146-846148.txt
- Tigerfish_full_data/Figure_5_S11/benchmarks/04_supplementary_output/03_map_region/chr19/chr19:768146-846148.txt
- Tigerfish_full_data/Figure_5_S11/benchmarks/04_supplementary_output/03_map_region/chr19/._chr19:60020960-60071249.txt
- Tigerfish_full_data/Figure_5_S11/benchmarks/04_supplementary_output/03_map_region/chr19/chr19:60020960-60071249.txt
- Tigerfish_full_data/Figure_5_S11/benchmarks/04_supplementary_output/03_map_region/chr19/._chr19:24344353-30168597.txt
- Tigerfish_full_data/Figure_5_S11/benchmarks/04_supplementary_output/03_map_region/chr19/chr19:24344353-30168597.txt
- Tigerfish_full_data/Figure_5_S11/benchmarks/04_supplementary_output/03_map_region/chr19/._chr19:293192-316601.txt
- Tigerfish_full_data/Figure_5_S11/benchmarks/04_supplementary_output/03_map_region/chr19/chr19:293192-316601.txt
- Tigerfish_full_data/Figure_5_S11/benchmarks/04_supplementary_output/03_map_region/chr19/._chr19:2317647-2326787.txt
- Tigerfish_full_data/Figure_5_S11/benchmarks/04_supplementary_output/03_map_region/chr19/chr19:2317647-2326787.txt
- Tigerfish_full_data/Figure_5_S11/benchmarks/04_supplementary_output/03_map_region/chr19/._chr19:39940529-40108546.txt
- Tigerfish_full_data/Figure_5_S11/benchmarks/04_supplementary_output/03_map_region/chr19/chr19:39940529-40108546.txt
- Tigerfish_full_data/Figure_5_S11/benchmarks/04_supplementary_output/03_map_region/chr19/._chr19:366203-387015.txt
- Tigerfish_full_data/Figure_5_S11/benchmarks/04_supplementary_output/03_map_region/chr19/chr19:366203-387015.txt
- Tigerfish_full_data/Figure_5_S11/benchmarks/04_supplementary_output/03_map_region/chr19/._chr19:36916964-37005083.txt
- Tigerfish_full_data/Figure_5_S11/benchmarks/04_supplementary_output/03_map_region/chr19/chr19:36916964-37005083.txt
- Tigerfish_full_data/Figure_5_S11/benchmarks/04_supplementary_output/03_map_region/chr19/._chr19:58918159-58972562.txt
- Tigerfish_full_data/Figure_5_S11/benchmarks/04_supplementary_output/03_map_region/chr19/chr19:58918159-58972562.txt
- Tigerfish_full_data/Figure_5_S11/benchmarks/04_supplementary_output/03_map_region/chr19/._chr19:7105692-7517098.txt
- Tigerfish_full_data/Figure_5_S11/benchmarks/04_supplementary_output/03_map_region/chr19/chr19:7105692-7517098.txt
- Tigerfish_full_data/Figure_5_S11/benchmarks/04_supplementary_output/03_map_region/chr21/._chr21:38566935-38574323.txt
- Tigerfish_full_data/Figure_5_S11/benchmarks/04_supplementary_output/03_map_region/chr21/chr21:38566935-38574323.txt
- Tigerfish_full_data/Figure_5_S11/benchmarks/04_supplementary_output/03_map_region/chr21/._chr21:44112337-44120019.txt
- Tigerfish_full_data/Figure_5_S11/benchmarks/04_supplementary_output/03_map_region/chr21/chr21:44112337-44120019.txt
- Tigerfish_full_data/Figure_5_S11/benchmarks/04_supplementary_output/03_map_region/chr21/._chr21:44293870-44304351.txt
- Tigerfish_full_data/Figure_5_S11/benchmarks/04_supplementary_output/03_map_region/chr21/chr21:44293870-44304351.txt
- Tigerfish_full_data/Figure_5_S11/benchmarks/04_supplementary_output/03_map_region/chr21/._chr21:44740843-44773719.txt
- Tigerfish_full_data/Figure_5_S11/benchmarks/04_supplementary_output/03_map_region/chr21/chr21:44740843-44773719.txt
- Tigerfish_full_data/Figure_5_S11/benchmarks/04_supplementary_output/03_map_region/chr21/._chr21:44628188-44700978.txt
- Tigerfish_full_data/Figure_5_S11/benchmarks/04_supplementary_output/03_map_region/chr21/chr21:44628188-44700978.txt
- Tigerfish_full_data/Figure_5_S11/benchmarks/04_supplementary_output/03_map_region/chr21/._chr21:43988417-44009277.txt
- Tigerfish_full_data/Figure_5_S11/benchmarks/04_supplementary_output/03_map_region/chr21/chr21:43988417-44009277.txt
- Tigerfish_full_data/Figure_5_S11/benchmarks/04_supplementary_output/03_map_region/chr21/._chr21:44539944-44563930.txt
- Tigerfish_full_data/Figure_5_S11/benchmarks/04_supplementary_output/03_map_region/chr21/chr21:44539944-44563930.txt
- Tigerfish_full_data/Figure_5_S11/benchmarks/04_supplementary_output/03_map_region/chr17/._chr17:309188-394154.txt
- Tigerfish_full_data/Figure_5_S11/benchmarks/04_supplementary_output/03_map_region/chr17/chr17:309188-394154.txt
- Tigerfish_full_data/Figure_5_S11/benchmarks/04_supplementary_output/03_map_region/chr17/._chr17:81642410-81658427.txt
- Tigerfish_full_data/Figure_5_S11/benchmarks/04_supplementary_output/03_map_region/chr17/chr17:81642410-81658427.txt
- Tigerfish_full_data/Figure_5_S11/benchmarks/04_supplementary_output/03_map_region/chr17/._chr17:490326-616984.txt
- Tigerfish_full_data/Figure_5_S11/benchmarks/04_supplementary_output/03_map_region/chr17/chr17:490326-616984.txt
- Tigerfish_full_data/Figure_5_S11/benchmarks/04_supplementary_output/03_map_region/chr17/._chr17:23392877-27925436.txt
- Tigerfish_full_data/Figure_5_S11/benchmarks/04_supplementary_output/03_map_region/chr17/chr17:23392877-27925436.txt
- Tigerfish_full_data/Figure_5_S11/benchmarks/04_supplementary_output/03_map_region/chr17/._chr17:78109229-78148668.txt
- Tigerfish_full_data/Figure_5_S11/benchmarks/04_supplementary_output/03_map_region/chr17/chr17:78109229-78148668.txt
- Tigerfish_full_data/Figure_5_S11/benchmarks/04_supplementary_output/03_map_region/chr17/._chr17:172941-191441.txt
- Tigerfish_full_data/Figure_5_S11/benchmarks/04_supplementary_output/03_map_region/chr17/chr17:172941-191441.txt
- Tigerfish_full_data/Figure_5_S11/benchmarks/04_supplementary_output/03_map_region/chr17/._chr17:0-50347.txt
- Tigerfish_full_data/Figure_5_S11/benchmarks/04_supplementary_output/03_map_region/chr17/chr17:0-50347.txt
- Tigerfish_full_data/Figure_5_S11/benchmarks/04_supplementary_output/03_map_region/chr17/._chr17:155926-167393.txt
- Tigerfish_full_data/Figure_5_S11/benchmarks/04_supplementary_output/03_map_region/chr17/chr17:155926-167393.txt
- Tigerfish_full_data/Figure_5_S11/benchmarks/04_supplementary_output/03_map_region/chr17/._chr17:4074111-4095708.txt
- Tigerfish_full_data/Figure_5_S11/benchmarks/04_supplementary_output/03_map_region/chr17/chr17:4074111-4095708.txt
- Tigerfish_full_data/Figure_5_S11/benchmarks/04_supplementary_output/03_map_region/chr17/._chr17:434494-486408.txt
- Tigerfish_full_data/Figure_5_S11/benchmarks/04_supplementary_output/03_map_region/chr17/chr17:434494-486408.txt
- Tigerfish_full_data/Figure_5_S11/benchmarks/04_supplementary_output/03_map_region/chr17/._chr17:272655-306515.txt
- Tigerfish_full_data/Figure_5_S11/benchmarks/04_supplementary_output/03_map_region/chr17/chr17:272655-306515.txt
- Tigerfish_full_data/Figure_5_S11/benchmarks/04_supplementary_output/03_map_region/chr17/._chr17:22960326-23108811.txt
- Tigerfish_full_data/Figure_5_S11/benchmarks/04_supplementary_output/03_map_region/chr17/chr17:22960326-23108811.txt
- Tigerfish_full_data/Figure_5_S11/benchmarks/04_supplementary_output/03_map_region/chr17/._chr17:221471-240979.txt
- Tigerfish_full_data/Figure_5_S11/benchmarks/04_supplementary_output/03_map_region/chr17/chr17:221471-240979.txt
- Tigerfish_full_data/Figure_5_S11/benchmarks/04_supplementary_output/03_map_region/chr17/._chr17:1013743-1068479.txt
- Tigerfish_full_data/Figure_5_S11/benchmarks/04_supplementary_output/03_map_region/chr17/chr17:1013743-1068479.txt
- Tigerfish_full_data/Figure_5_S11/benchmarks/04_supplementary_output/03_map_region/chr10/._chr10:44586384-44607454.txt
- Tigerfish_full_data/Figure_5_S11/benchmarks/04_supplementary_output/03_map_region/chr10/chr10:44586384-44607454.txt
- Tigerfish_full_data/Figure_5_S11/benchmarks/04_supplementary_output/03_map_region/chr10/._chr10:39275416-43279185.txt
- Tigerfish_full_data/Figure_5_S11/benchmarks/04_supplementary_output/03_map_region/chr10/chr10:39275416-43279185.txt
- Tigerfish_full_data/Figure_5_S11/benchmarks/04_supplementary_output/03_map_region/chr10/._chr10:3456801-3466012.txt
- Tigerfish_full_data/Figure_5_S11/benchmarks/04_supplementary_output/03_map_region/chr10/chr10:3456801-3466012.txt
- Tigerfish_full_data/Figure_5_S11/benchmarks/04_supplementary_output/03_map_region/chr10/._chr10:128288229-128295129.txt
- Tigerfish_full_data/Figure_5_S11/benchmarks/04_supplementary_output/03_map_region/chr10/chr10:128288229-128295129.txt
- Tigerfish_full_data/Figure_5_S11/benchmarks/04_supplementary_output/03_map_region/chr10/._chr10:125102819-125109736.txt
- Tigerfish_full_data/Figure_5_S11/benchmarks/04_supplementary_output/03_map_region/chr10/chr10:125102819-125109736.txt
- Tigerfish_full_data/Figure_5_S11/benchmarks/04_supplementary_output/03_map_region/chr10/._chr10:311108-320722.txt
- Tigerfish_full_data/Figure_5_S11/benchmarks/04_supplementary_output/03_map_region/chr10/chr10:311108-320722.txt
- Tigerfish_full_data/Figure_5_S11/benchmarks/04_supplementary_output/03_map_region/chr10/._chr10:1228015-1249508.txt
- Tigerfish_full_data/Figure_5_S11/benchmarks/04_supplementary_output/03_map_region/chr10/chr10:1228015-1249508.txt
- Tigerfish_full_data/Figure_5_S11/benchmarks/04_supplementary_output/03_map_region/chr10/._chr10:390048-399639.txt
- Tigerfish_full_data/Figure_5_S11/benchmarks/04_supplementary_output/03_map_region/chr10/chr10:390048-399639.txt
- Tigerfish_full_data/Figure_5_S11/benchmarks/04_supplementary_output/03_map_region/chr10/._chr10:789099-802758.txt
- Tigerfish_full_data/Figure_5_S11/benchmarks/04_supplementary_output/03_map_region/chr10/chr10:789099-802758.txt
[truncated: 9,700 more entries]
