# Supplementary material for: Tigerfish designs oligonucleotide-based in situ hybridization probes targeting intervals of highly repetitive DNA at the scale of genomes
Source: Nat Commun. 2024 Feb 3;15:1027. doi: 10.1038/s41467-024-45385-x (PMC10838309; doi:10.1038/s41467-024-45385-x)
Supplement: Supplementary file 10 — Source Data [file 41467_2024_45385_MOESM10_ESM.gz › Tigerfish_full_data/Figure_5_S11/benchmarks/04_supplementary_output/03_map_region/chr17/chr17:155926-167393.txt]

s	h:m:s	max_rss	max_vms	max_uss	max_pss	io_in	io_out	mean_load	cpu_time
1.0491	0:00:01	29.12	346.18	18.02	19.80	0.00	0.00	0.00	0.26
